# Supplementary material for: Investigation of Citrinin and Pigment Biosynthesis Mechanisms in Monascus purpureus by Transcriptomic Analysis
Source: Front Microbiol. 2018 Jun 28;9:1374. doi: 10.3389/fmicb.2018.01374 (PMC6031731; doi:10.3389/fmicb.2018.01374)
Supplement: TABLE S1 — The profiles of RNA-seq reads mapped to the genome of Monascus purpureus and the differential expression analysis. [file Table_1.XLSX]

## Sheet: Table. S1
Table.S1 The profiles of RNA-seq reads mapped to the genome of Monascus purpureus and the differential expression analysis.
Gene_id	YY_1_a_reads	YY_1_a_fpkm	YY_1_b_reads	YY_1_b_fpkm	YY_1_c_reads	YY_1_c_fpkm	winter_a_reads	YY_1_fpkm_aver	winter_b_reads	winter_a_fpkm	winter_b_fpkm	winter_c_reads	winter_c_fpkm	winter_fpkm_aver	log2FoldChange(winter_vs_YY_1)	padj(wintervsYY_1)	significant
evm.TU.C1.1	318	93.7756	274	73.6722	371	104.415	781	90.6209	630	139.024	118.13	700	128.481	128.545	0.61234	0.020075	UP
evm.TU.C1.10	457	25.3498	500	25.2882	615	32.5581	2010	27.732	1127	67.3023	39.7503	1551	53.5485	53.5337	1.0705	0.018535	UP
evm.TU.C1.100	25	1.82359	26	1.72922	21	1.46195	52	1.67159	47	2.28964	2.17993	42	1.90684	2.12547	0.47444	0.32897	FALSE
evm.TU.C1.1000	390	12.1006	601	17.0023	327	9.68316	385	12.9287	634	7.21075	12.5081	360	6.95222	8.89035	-0.41468	0.21427	FALSE
evm.TU.C1.1001	79	5.91255	103	7.02871	100	7.14288	83	6.69471	97	3.74974	4.61612	107	4.98435	4.45007	-0.47569	0.18957	FALSE
evm.TU.C1.1002	646	15.5321	709	15.543	533	12.2307	311	14.4352	304	4.5137	4.64759	287	4.29493	4.48541	-1.5567	1.6814e-09	DOWN
evm.TU.C1.1003	541	65.0375	584	64.0133	610	69.9878	728	66.3462	886	52.8292	67.7264	913	68.3148	62.9568	0.033142	0.88927	FALSE
evm.TU.C1.1004	662	77.9541	904	97.0599	605	67.9927	807	81.0022	779	57.3628	58.3279	723	52.9903	56.227	-0.39129	0.15791	FALSE
evm.TU.C1.1005	296	46.2113	474	67.4723	247	36.8026	356	50.1621	465	33.5492	46.1601	374	36.3417	38.6837	-0.23664	0.40296	FALSE
evm.TU.C1.1006	1319	280.917	1295	251.474	943	191.677	2616	241.356	2190	336.316	296.576	2676	354.729	329.207	0.58508	0.029863	UP
evm.TU.C1.1007	210	16.8109	211	15.4008	219	16.7317	323	16.3145	274	15.6081	13.947	317	15.7946	15.1165	0.0094619	0.95467	FALSE
evm.TU.C1.1008	2626	173.569	2817	169.768	2000	126.164	2368	156.5	2939	94.4791	123.519	2735	112.516	110.171	-0.38045	0.17353	FALSE
evm.TU.C1.1009	386	39.4021	375	34.9023	308	30.006	264	34.7701	261	16.2672	16.9407	239	15.1847	16.1308	-0.98304	0.00038112	DOWN
evm.TU.C1.101	1262	123.699	1228	109.748	1336	124.979	2372	119.475	2680	140.345	167.032	2612	159.352	155.576	0.48936	0.059017	FALSE
evm.TU.C1.1010	2247	22.9709	2141	19.9564	2359	23.0159	1968	21.9811	1738	12.1444	11.2975	2177	13.8519	12.4313	-0.70582	0.0089844	DOWN
evm.TU.C1.1011	368	90.6919	549	123.363	554	130.304	621	114.786	864	92.3822	135.392	808	123.939	117.238	0.13517	0.654	FALSE
evm.TU.C1.1012	225	19.9564	310	25.0698	178	15.0676	327	20.0313	322	17.5074	18.1599	305	16.8374	17.5016	-0.052519	0.84661	FALSE
evm.TU.C1.1013	129	6.53569	210	9.70088	160	7.73655	280	7.99104	394	8.56319	12.6927	339	10.69	10.6486	0.53269	0.080624	FALSE
evm.TU.C1.1014	680	58.801	699	55.1116	936	77.2462	1689	63.7196	1247	88.162	68.5646	1641	88.3205	81.6823	0.46865	0.161	FALSE
evm.TU.C1.1015	381	42.2682	574	58.0618	316	33.4581	398	44.596	215	26.6531	15.1665	277	19.1269	20.3155	-0.97187	0.0020452	DOWN
evm.TU.C1.1016	88	8.20596	193	16.4095	86	7.65369	154	10.7564	166	8.66849	9.84267	138	8.00946	8.8402	-0.13025	0.71004	FALSE
evm.TU.C1.1017	155	9.61846	206	11.6555	109	6.45544	315	9.24314	349	11.7994	13.7707	284	10.9691	12.1797	0.53906	0.090403	FALSE
evm.TU.C1.1018	785	54.6055	932	59.1117	549	36.4473	1031	50.0548	1086	43.2914	48.0346	1148	49.7034	47.0098	0.049379	0.93196	FALSE
evm.TU.C1.1019	127	11.7474	192	16.1932	121	10.682	356	12.8742	431	19.8777	25.3498	339	19.5172	21.5816	0.87611	0.0026169	UP
evm.TU.C1.102	1127	3.7921	1170	3.58948	991	3.1824	1421	3.52133	1105	2.88619	2.36415	1407	2.94664	2.73233	-0.23365	0.44442	FALSE
evm.TU.C1.1020	208	31.6145	283	39.2193	418	60.6352	770	43.823	1316	70.6463	127.185	933	88.2636	95.365	1.1966	0.0030839	UP
evm.TU.C1.1021	632	25.5035	783	28.8094	853	32.8517	1790	29.0549	4242	43.6025	108.846	2584	64.9011	72.4497	1.4009	0.015761	UP
evm.TU.C1.1022	194	14.9742	229	16.1164	177	13.0389	408	14.7098	497	19.0098	24.3924	422	20.2736	21.2253	0.65036	0.023131	UP
evm.TU.C1.1023	247	6.28472	273	6.33348	307	7.45509	562	6.6911	963	8.6318	15.5802	605	9.58123	11.2644	0.8413	0.018219	UP
evm.TU.C1.1024	40	2.59905	42	2.48825	48	2.9766	53	2.68797	115	2.07877	4.75127	80	3.23535	3.35513	0.40524	0.35629	FALSE
evm.TU.C1.1025	168	15.0948	128	10.4862	87	7.4604	72	11.0138	75	3.90504	4.28486	65	3.63503	3.94164	-1.3513	0.004618	DOWN
evm.TU.C1.1026	298	28.8812	235	20.7662	243	22.4766	137	24.0413	112	8.01484	6.90199	145	8.74669	7.88784	-1.4849	1.4682e-06	DOWN
evm.TU.C1.1027	269	19.2555	306	19.9716	249	17.0109	295	18.746	321	12.7468	14.6105	293	13.0541	13.4704	-0.35418	0.2607	FALSE
evm.TU.C1.1028	69	8.81727	122	14.2146	73	8.90294	122	10.6449	147	9.41067	11.9443	123	9.78289	10.3793	0.098131	0.87387	FALSE
evm.TU.C1.1029	298	5.31904	251	4.0849	221	3.76474	121	4.38956	191	1.3037	2.16774	136	1.51089	1.66078	-1.2951	5.6491e-06	DOWN
evm.TU.C1.103	407	8.03804	397	7.14886	334	6.29547	508	7.16079	536	6.05613	6.73098	492	6.04781	6.27831	-0.067586	0.88026	FALSE
evm.TU.C1.1030	834	58.1312	867	55.1002	1516	100.848	656	71.3599	974	27.6009	43.1678	744	32.277	34.3486	-0.98232	0.16836	FALSE
evm.TU.C1.1031	2419	159.277	2516	151.049	4163	261.607	4389	190.644	3916	174.445	163.952	5250	215.156	184.518	0.047152	0.88627	FALSE
evm.TU.C1.1032	228	25.2943	216	21.849	237	25.0936	720	24.079	722	48.2166	50.9311	824	56.8974	52.015	1.2239	2.4266e-06	UP
evm.TU.C1.1033	1059	62.6724	761	41.0634	450	25.4167	401	43.0508	397	14.3252	14.9392	416	15.3232	14.8626	-1.3951	0.024367	DOWN
evm.TU.C1.1034	1015	336.73	865	261.651	542	171.609	515	256.663	577	103.133	121.716	481	99.3202	108.057	-1.1159	0.00492	DOWN
evm.TU.C1.1035	1036	57.6523	895	45.412	689	36.5933	3165	46.5525	4959	106.318	175.472	3251	112.603	131.465	1.6098	9.4042e-07	UP
evm.TU.C1.1036	214	47.9448	261	53.3162	519	110.974	936	70.745	2808	126.584	400.021	1911	266.481	264.362	1.9483	0.012236	UP
evm.TU.C1.1037	199	5.47962	204	5.12175	206	5.41365	243	5.33834	278	4.03905	4.86743	248	4.25037	4.38562	-0.17296	0.67024	FALSE
evm.TU.C1.1038	182	5.51795	254	7.02151	258	7.46538	374	6.66828	349	6.84469	6.72805	392	7.39724	6.98999	0.18429	0.56643	FALSE
evm.TU.C1.1039	528	34.8322	833	50.1052	884	55.6577	1474	46.865	2620	58.6976	109.902	1604	65.861	78.1536	0.82752	0.04741	UP
evm.TU.C1.104	68	5.29607	44	3.12455	40	2.97324	248	3.79796	303	11.6593	15.0053	281	13.6216	13.4287	1.9384	4.1563e-11	UP
evm.TU.C1.1040	153	26.5269	152	24.0287	151	24.9861	433	25.1806	462	45.3168	50.9325	471	50.8269	49.0254	1.0761	8.0705e-05	UP
evm.TU.C1.1041	189	5.71511	290	7.99561	191	5.51216	288	6.40763	425	5.25692	8.17165	289	5.43924	6.28927	0.094779	0.82441	FALSE
evm.TU.C1.1042	15	1.19248	13	0.942308	8	0.60698	8	0.913922	12	0.383906	0.606594	19	0.940134	0.643544	-0.37086	0.64852	FALSE
evm.TU.C1.1043	716	4.34541	927	5.12966	569	3.29576	571	4.25695	679	2.09185	2.62027	559	2.11158	2.27456	-0.77163	0.0032276	DOWN
evm.TU.C1.1044	844	6.11636	1248	8.24623	590	4.08064	882	6.14774	940	3.85829	4.33148	827	3.73021	3.97333	-0.48139	0.081903	FALSE
evm.TU.C1.1045	717	14.9928	1047	19.9619	693	13.83	1558	16.2616	1916	19.6656	25.4752	1409	18.338	21.1596	0.507	0.07156	FALSE
evm.TU.C1.1046	2140	124.511	2647	140.423	3313	183.967	5184	149.634	2996	182.068	110.839	4546	164.627	152.512	0.14681	0.76134	FALSE
evm.TU.C1.1047	292	86.8507	451	122.309	295	83.741	510	97.6335	609	91.5665	115.177	537	99.4127	102.052	0.19451	0.58859	FALSE
evm.TU.C1.1048	75	36.6181	105	46.7427	94	43.8014	71	42.3874	117	20.9251	36.3227	87	26.4381	27.8953	-0.49933	0.17039	FALSE
evm.TU.C1.1049	226	18.8802	248	18.8904	205	16.3447	358	18.0384	384	18.0533	20.398	397	20.6427	19.698	0.25055	0.43246	FALSE
evm.TU.C1.105	74	15.9573	84	16.5158	106	21.8153	115	18.0961	99	14.9693	13.5744	127	17.0455	15.1964	-0.14313	0.78781	FALSE
evm.TU.C1.1050	103	3.87963	90	3.09091	74	2.66018	116	3.21024	147	2.63747	3.52069	122	2.86016	3.00611	0.022804	0.94345	FALSE
evm.TU.C1.1051	891	42.1118	1207	52.0144	1489	67.1655	3311	53.7639	7320	94.4628	219.986	4833	142.174	152.207	1.5794	0.0035283	UP
evm.TU.C1.1052	25	3.86798	14	1.97498	26	3.83922	534	3.22739	670	49.8725	65.9138	628	60.4756	58.754	4.2709	7.2459e-45	UP
evm.TU.C1.1053	945	47.5981	976	44.8227	898	43.1678	1495	45.1962	3198	45.4543	102.422	2147	67.3081	71.7282	0.76261	0.076655	FALSE
evm.TU.C1.1054	139	42.4409	101	28.1178	108	31.4717	669	34.0102	667	123.303	129.495	616	117.065	123.288	1.9718	7.2907e-14	UP
evm.TU.C1.1055	1249	90.9144	2567	170.367	1459	101.356	2288	120.879	2673	100.532	123.716	2097	95.0049	106.418	-0.046042	0.83976	FALSE
evm.TU.C1.1056	270	31.5784	566	60.3578	309	34.4914	544	42.1425	566	38.4062	42.0921	455	33.1219	37.8734	-0.010762	0.91399	FALSE
evm.TU.C1.1057	239	28.6322	520	56.8002	155	17.722	253	34.3848	249	18.2958	18.9676	250	18.6412	18.6349	-0.71	0.24302	FALSE
evm.TU.C1.1058	174	19.4285	329	33.4947	256	27.2807	603	26.7347	679	40.6428	48.2078	474	32.9417	40.5974	0.72339	0.010142	UP
evm.TU.C1.1059	235	23.7773	256	23.617	160	15.4504	311	20.9482	267	18.9946	17.1776	295	18.5778	18.25	-0.056307	0.86118	FALSE
evm.TU.C1.106	77	5.12873	84	5.10139	43	2.73346	82	4.32119	90	3.29692	3.8117	98	4.06277	3.7238	-0.070051	0.85392	FALSE
evm.TU.C1.1060	78	6.15831	118	8.49454	135	10.1725	162	8.27511	219	7.72072	10.9943	148	7.27287	8.66265	0.16014	0.66835	FALSE
evm.TU.C1.1061	169	12.9864	183	12.8216	106	7.77381	260	11.194	271	12.0601	13.2413	287	13.7265	13.0093	0.35738	0.29156	FALSE
evm.TU.C1.1062	130	50.9694	114	40.7532	87	32.5545	114	41.4257	135	26.9803	33.6556	112	27.3314	29.3224	-0.37591	0.2991	FALSE
evm.TU.C1.1063	867	45.8094	1219	58.7259	1055	53.2002	1218	52.5785	1615	38.8471	54.2582	1264	41.568	44.8911	-0.11587	0.74732	FALSE
evm.TU.C1.1064	160	8.14215	183	8.49103	146	7.09084	172	7.90801	175	5.28352	5.66258	171	5.41617	5.45409	-0.40999	0.208	FALSE
evm.TU.C1.1065	27	2.37039	21	1.68099	17	1.4244	18	1.82526	17	0.953904	0.948992	14	0.765	0.889299	-0.91104	0.10504	FALSE
evm.TU.C1.1066	157	10.8337	153	9.62633	104	6.84917	100	9.10308	95	4.16538	4.16831	108	4.63852	4.32407	-0.93747	0.0023882	DOWN
evm.TU.C1.1067	257	16.451	232	13.5406	193	11.7908	231	13.9275	211	8.92581	8.58816	218	8.68547	8.73315	-0.54564	0.074687	FALSE
evm.TU.C1.1068	11	1.75706	7	1.01949	4	0.60979	20	1.12878	25	1.92842	2.53917	21	2.08781	2.18513	1.0845	0.10012	FALSE
evm.TU.C1.1069	1284	25.0288	1481	26.3221	1148	21.3571	1633	24.236	1655	19.2149	20.5131	1456	17.665	19.131	-0.21479	0.48209	FALSE
evm.TU.C1.107	279	17.534	245	14.0389	191	11.4561	253	14.343	166	9.59782	6.63349	256	10.0137	8.74833	-0.57148	0.07529	FALSE
evm.TU.C1.1070	136	9.07605	212	12.8998	168	10.7002	309	10.892	450	12.4478	19.0954	322	13.3749	14.9727	0.57221	0.05374	FALSE
evm.TU.C1.1071	571	23.5094	825	30.9706	571	22.4371	1611	25.639	2418	40.0383	63.3022	1715	43.9487	49.0964	1.0565	4.023e-05	UP
evm.TU.C1.1072	337	30.8416	396	33.044	215	18.779	288	27.5549	372	15.9102	21.6475	304	17.3164	18.2914	-0.45583	0.11161	FALSE
evm.TU.C1.1073	84	5.28868	79	4.53509	75	4.50666	26	4.77681	21	0.988137	0.840708	18	0.705371	0.844739	-2.3762	9.1587e-11	DOWN
evm.TU.C1.1074	48	3.03317	36	2.07419	49	2.95514	22	2.6875	20	0.839179	0.803607	19	0.747286	0.796691	-1.6495	0.00012888	DOWN
evm.TU.C1.1075	363	51.9683	328	42.815	443	60.5287	729	51.7706	563	62.9992	51.2505	685	61.0379	58.4292	0.28399	0.3563	FALSE
evm.TU.C1.1076	1857	17.0039	2344	19.5698	1788	15.6254	1239	17.3997	1235	6.84833	7.19056	997	5.68211	6.57367	-1.2775	3.0836e-07	DOWN
evm.TU.C1.1077	220	14.8834	368	22.6995	214	13.8171	324	17.1333	306	13.2312	13.1631	400	16.8428	14.4124	-0.10298	0.70819	FALSE
evm.TU.C1.1078	35	1.81319	45	2.12558	55	2.71934	99	2.21937	84	3.09589	2.76701	119	3.83706	3.23332	0.65371	0.068404	FALSE
evm.TU.C1.1079	979	4.10872	913	3.4937	597	2.39124	97	3.33122	80	0.245738	0.213487	70	0.182852	0.214025	-3.8206	2.0806e-20	DOWN
evm.TU.C1.108	3080	150.52	2732	121.735	2860	133.394	5768	135.216	4992	170.155	155.123	5584	169.85	165.043	0.40656	0.12156	FALSE
evm.TU.C1.1080	1154	38.2843	1168	35.3304	913	28.9076	1113	34.1741	1039	22.2888	21.9174	1011	20.8758	21.694	-0.52631	0.055939	FALSE
evm.TU.C1.1081	547	35.7439	568	33.8418	435	27.1287	389	32.2382	424	15.3441	17.6173	390	15.8619	16.2744	-0.86054	0.0014747	DOWN
evm.TU.C1.1082	151	15.8354	163	15.5859	108	10.8094	99	14.0769	102	6.26706	6.80159	105	6.85361	6.64075	-0.94912	0.0019789	DOWN
evm.TU.C1.1083	21	5.70511	22	5.44952	19	4.92634	9	5.36032	8	1.47592	1.38195	9	1.52182	1.4599	-1.7494	0.0026169	DOWN
evm.TU.C1.1084	186	2.47395	200	2.42549	203	2.57692	114	2.49212	141	0.915291	1.19249	77	0.637451	0.915078	-1.3425	5.5949e-06	DOWN
evm.TU.C1.1085	3	0.304432	3	0.277576	0	0	1	0.194003	3	0.0612556	0.193575	2	0.126321	0.127051	-0.44799	0.89507	FALSE
evm.TU.C1.1086	529	14.4855	614	15.3298	502	13.1192	1303	14.3115	1195	21.5377	20.8067	1277	21.7644	21.3696	0.70665	0.0081862	UP
evm.TU.C1.1087	995	26.2661	1206	29.0276	1284	32.3492	1042	29.2143	1385	16.6041	23.2477	993	16.3155	18.7224	-0.54136	0.058964	FALSE
evm.TU.C1.1088	423	18.9048	633	25.7944	419	17.8719	396	20.857	512	10.6832	14.5499	431	11.9891	12.4074	-0.62188	0.022168	DOWN
evm.TU.C1.1089	723	48.1568	886	53.8075	900	57.212	1685	53.0588	2471	67.7477	104.652	1779	73.7517	82.0506	0.72941	0.0042641	UP
evm.TU.C1.109	499	14.1584	509	13.1681	392	10.6152	271	12.6472	273	4.64152	4.92533	284	5.01546	4.86077	-1.2509	2.4854e-06	DOWN
evm.TU.C1.1090	632	35.4561	598	30.589	516	27.628	802	31.2243	939	27.1596	33.4963	1011	35.3022	31.986	0.155	0.60909	FALSE
evm.TU.C1.1091	258	13.737	218	10.5833	223	11.3319	591	11.8841	552	18.9949	18.6883	548	18.1606	18.6146	0.7648	0.0045952	UP
evm.TU.C1.1092	4200	303.794	4058	267.629	3719	256.733	1313	276.052	1234	57.3285	56.7549	1161	52.2684	55.4506	-2.1943	5.4828e-19	DOWN
evm.TU.C1.1093	2377	367.767	2057	290.181	1239	182.954	3099	280.3	3210	289.428	315.796	3128	301.223	302.149	0.24571	0.43481	FALSE
evm.TU.C1.1094	660	64.8762	566	50.7281	507	47.5637	181	54.3893	185	10.7398	11.563	171	10.462	10.9216	-2.1956	3.4063e-16	DOWN
evm.TU.C1.1095	1833	130.667	1736	112.835	1453	98.8541	2416	114.119	3560	103.962	161.366	2807	124.544	129.957	0.29969	0.27577	FALSE
evm.TU.C1.1096	630	157.511	585	133.357	549	130.999	827	140.622	999	124.81	158.815	859	133.672	139.099	0.097208	0.73639	FALSE
evm.TU.C1.1097	9233	337.101	8941	297.641	8825	307.509	6199	314.084	5982	136.62	138.874	5937	134.915	136.803	-1.0815	1.9993e-05	DOWN
evm.TU.C1.1098	395	48.157	363	40.3515	280	32.5796	240	40.3627	263	17.6624	20.388	266	20.1846	19.4117	-0.92983	0.00082034	DOWN
evm.TU.C1.1099	8292	2364.41	6776	1761.68	5140	1398.79	5701	1841.63	5378	981.274	975.083	5869	1041.61	999.322	-0.75041	0.018275	DOWN
evm.TU.C1.11	449	21.1345	524	22.4888	555	24.9324	910	22.8519	679	25.856	20.3223	742	21.7383	22.6389	0.10699	0.72613	FALSE
evm.TU.C1.110	4913	339.02	5710	359.257	4512	297.148	6979	331.809	7026	290.702	308.279	6803	292.184	297.055	-0.033007	0.93007	FALSE
evm.TU.C1.1100	89	17.7498	104	18.9115	84	15.9885	157	17.5499	211	18.9007	26.7573	191	23.709	23.1223	0.51538	0.11425	FALSE
evm.TU.C1.1101	941	438.739	1097	466.352	952	423.623	1456	442.905	1393	409.783	412.977	1341	389.155	403.972	-0.0095006	0.99485	FALSE
evm.TU.C1.1102	265	13.9803	381	18.3268	302	15.2056	635	15.8376	944	20.2218	31.6665	716	23.5105	25.1329	0.77969	0.003998	UP
evm.TU.C1.1103	365	14.9565	451	16.8501	442	17.2856	633	16.3641	581	15.6573	15.1381	631	16.0932	15.6295	0.052649	0.86796	FALSE
evm.TU.C1.1104	152	3.49158	190	3.97945	116	2.54309	132	3.33804	147	1.83033	2.14711	150	2.1446	2.04068	-0.57317	0.062434	FALSE
evm.TU.C1.1105	387	12.9384	486	14.8148	262	8.3598	324	12.0377	323	6.53868	6.8664	301	6.26343	6.55617	-0.73252	0.0066671	DOWN
evm.TU.C1.1106	3417	122.17	2687	87.595	2279	77.7663	1491	95.8439	1652	32.1792	37.5568	1822	40.5459	36.7606	-1.2595	0.00015888	DOWN
evm.TU.C1.1107	805	183.936	916	190.835	505	110.126	507	161.632	998	69.9287	144.997	607	86.3252	100.417	-0.56674	0.12691	FALSE
evm.TU.C1.1108	1312	100.148	2108	146.714	1011	73.6524	1457	106.838	1557	67.1345	75.5712	1507	71.5979	71.4346	-0.43156	0.1167	FALSE
evm.TU.C1.1109	354	37.3512	775	74.5578	264	26.5846	239	46.1645	252	15.2221	16.9067	267	17.5343	16.5544	-1.3121	0.038195	DOWN
evm.TU.C1.111	3859	89.7806	3214	68.1779	2845	63.1707	4202	73.7097	8171	59.0119	120.876	6197	89.7359	89.8746	0.38901	0.29965	FALSE
evm.TU.C1.1110	45	3.53669	74	5.30281	65	4.87555	80	4.57168	106	3.79533	5.29722	83	4.06012	4.38422	0.050609	0.92051	FALSE
evm.TU.C1.1111	233	13.9084	229	12.4637	163	9.28612	333	11.8861	256	11.9989	9.71669	209	7.76505	9.82688	-0.1368	0.70355	FALSE
evm.TU.C1.1112	175	11.6562	170	10.3242	112	7.11972	1479	9.70005	747	59.4652	31.6371	678	28.1077	39.7367	2.1884	0.0087727	UP
evm.TU.C1.1113	3571	194.949	3108	154.705	1401	72.9954	892	140.883	811	29.3949	28.1521	965	32.7896	30.1122	-2.0732	0.0018539	DOWN
evm.TU.C1.1114	1323	58.4464	1202	48.4164	1263	53.2509	2137	53.3712	1508	56.9873	42.3601	1792	49.2734	49.5403	0.016903	0.93001	FALSE
evm.TU.C1.1115	3603	137.361	2948	102.475	3821	139.028	2162	126.288	1635	49.7544	39.6347	2201	52.2273	47.2055	-1.3059	0.00041627	DOWN
evm.TU.C1.1116	304	9.20063	361	9.96188	327	9.44533	511	9.53595	388	9.33556	7.46678	456	8.58985	8.46407	-0.043379	0.92044	FALSE
evm.TU.C1.1117	238	11.1268	355	15.1325	271	12.0917	352	12.7837	459	9.93369	13.6447	269	7.82747	10.4686	-0.17237	0.6129	FALSE
evm.TU.C1.1118	874	38.71	1023	41.3121	806	34.07	992	38.0307	916	26.5215	25.7967	987	27.2086	26.5089	-0.39072	0.16877	FALSE
evm.TU.C1.1119	184	5.21218	229	5.91463	100	2.7035	262	4.6101	325	4.48001	5.85386	238	4.19619	4.84335	0.21531	0.60038	FALSE
evm.TU.C1.112	3038	93.9231	4468	125.947	7302	215.453	7926	145.108	5453	147.916	107.196	6670	128.347	127.82	-0.08598	0.95446	FALSE
evm.TU.C1.1120	102	10.3507	150	13.8788	103	9.97545	180	11.4016	290	11.026	18.7122	173	10.9268	13.555	0.36512	0.28304	FALSE
evm.TU.C1.1121	115	17.7133	134	18.819	96	14.1123	267	16.8815	317	24.8249	31.0469	250	23.9672	26.613	0.78152	0.0090363	UP
evm.TU.C1.1122	931	61.4181	1124	67.6089	973	61.2612	1363	63.4294	2014	54.2774	84.482	1545	63.4384	67.3993	0.19712	0.49653	FALSE
evm.TU.C1.1123	277	21.3807	472	33.218	246	18.1218	353	24.2402	515	16.4472	25.2759	365	17.5352	19.7528	-0.16122	0.58859	FALSE
evm.TU.C1.1124	64	4.27936	54	3.29218	29	1.85064	82	3.14073	89	3.3097	3.78396	79	3.28778	3.46048	0.27925	0.5239	FALSE
evm.TU.C1.1125	454	21.5166	524	22.6433	421	19.0425	1073	21.0675	1272	30.6968	38.3321	1168	34.4538	34.4942	0.83242	0.0015778	UP
evm.TU.C1.1126	602	43.7272	543	35.9621	572	39.6531	1683	39.7808	1576	73.793	72.7895	1960	88.6111	78.3979	1.0964	1.2776e-05	UP
evm.TU.C1.1127	3979	273.476	3091	193.702	2828	185.503	8005	217.56	6268	332.11	273.925	7434	318.013	308.016	0.63054	0.01461	UP
evm.TU.C1.1128	384	23.6588	371	20.8413	307	18.052	68	20.8507	86	2.52898	3.36912	77	2.95276	2.95029	-2.7031	3.1136e-22	DOWN
evm.TU.C1.1129	1695	196.907	1497	158.564	1474	163.424	1054	172.965	688	73.9109	50.8204	946	68.4007	64.3773	-1.2953	3.2891e-07	DOWN
evm.TU.C1.113	128	12.4403	244	21.6222	127	11.7801	185	15.2809	240	10.8535	14.8316	163	9.86018	11.8484	-0.22965	0.48191	FALSE
evm.TU.C1.1130	532	97.1177	612	101.866	364	63.4182	385	87.4673	511	42.4252	59.3151	457	51.9254	51.2219	-0.64017	0.018451	DOWN
evm.TU.C1.1131	262	3.84501	267	3.57271	235	3.29147	220	3.56973	249	1.94892	2.32356	218	1.99127	2.08792	-0.65618	0.027679	DOWN
evm.TU.C1.1132	207	11.8638	210	10.9739	137	7.49374	397	10.1105	348	13.7347	12.682	371	13.2344	13.217	0.52632	0.083234	FALSE
evm.TU.C1.1133	63	6.15764	71	6.32736	49	4.57084	89	5.68528	126	5.25097	7.83073	85	5.17095	6.08422	0.21784	0.6024	FALSE
evm.TU.C1.1134	190	35.8221	291	50.0243	176	31.6691	216	39.1718	236	24.5826	28.2922	228	26.7553	26.5434	-0.42374	0.15005	FALSE
evm.TU.C1.1135	307	14.773	507	22.2448	212	9.73624	378	15.5847	372	10.9799	11.3823	355	10.6325	10.9982	-0.34568	0.308	FALSE
evm.TU.C1.1136	581	40.1721	649	40.9151	473	31.213	722	37.4334	553	30.1343	24.3126	721	31.0285	28.4918	-0.25386	0.39086	FALSE
evm.TU.C1.1137	763	50.1434	841	50.3937	741	46.4765	1455	49.0045	1509	57.7202	63.0574	1488	60.8652	60.5476	0.42593	0.12187	FALSE
evm.TU.C1.1138	23	5.1197	13	2.63846	19	4.03642	14	3.93153	25	1.88114	3.53846	15	2.07819	2.49926	-0.57229	0.40908	FALSE
evm.TU.C1.1139	13168	2787.28	11384	2197.08	13132	2652.88	18038	2545.75	14490	2304.76	1950.24	18694	2462.86	2239.29	-0.06768	0.90307	FALSE
evm.TU.C1.114	538	43.9864	562	41.8951	536	41.8241	1162	42.5685	1708	57.348	88.7936	1276	64.9328	70.3581	0.82984	0.0012185	UP
evm.TU.C1.1140	560	36.8727	648	38.903	702	44.1144	543	39.9634	415	21.5821	17.3749	481	19.7124	19.5565	-0.91192	0.00073521	DOWN
evm.TU.C1.1141	1409	324.092	1456	305.358	819	179.791	3269	269.747	3118	453.887	456.028	3142	449.822	453.246	0.89197	0.00061941	UP
evm.TU.C1.1142	116	5.84273	133	6.10802	94	4.51868	102	5.48981	107	3.10123	3.42689	96	3.00958	3.17923	-0.65798	0.044093	DOWN
evm.TU.C1.1143	200	11.2937	285	14.6738	162	8.73068	217	11.5661	331	7.39679	11.8848	223	7.83771	9.03978	-0.22805	0.46633	FALSE
evm.TU.C1.1144	136	17.063	132	15.1001	63	7.54366	123	13.2356	110	9.3153	8.77539	102	7.96514	8.68528	-0.4577	0.2764	FALSE
evm.TU.C1.1145	222	39.8933	303	49.6456	254	43.5619	401	44.3669	565	43.4978	64.5585	452	50.5549	52.8704	0.36563	0.22091	FALSE
evm.TU.C1.1146	225	6.57884	267	7.11817	238	6.64155	575	6.77952	465	10.1487	8.64525	539	9.80918	9.53437	0.61971	0.028392	UP
evm.TU.C1.1147	376	8.75954	498	10.5782	316	7.02597	615	8.78792	607	8.64858	8.99166	547	7.93155	8.52393	0.093004	0.83247	FALSE
evm.TU.C1.1148	393	62.1992	555	80.0895	401	60.5707	546	67.6198	616	52.1628	61.9913	558	54.9672	56.3737	-0.13508	0.67161	FALSE
evm.TU.C1.1149	2202	162.338	2056	138.203	1676	117.924	3298	139.488	2696	146.767	126.381	3218	147.661	140.27	0.14067	0.65171	FALSE
evm.TU.C1.115	160	11.3122	263	16.9541	153	10.324	497	12.8634	895	21.211	40.2355	598	26.3152	29.2539	1.308	0.00088761	UP
evm.TU.C1.1150	187	37.9526	168	31.0885	191	36.9963	149	35.3458	88	18.2542	11.3564	128	16.1691	15.2599	-1.0857	0.00051773	DOWN
evm.TU.C1.1151	53	2.59012	122	5.43619	70	3.26488	114	3.76373	165	3.36298	5.12726	117	3.55883	4.01636	0.22454	0.64915	FALSE
evm.TU.C1.1152	4026	191.068	4116	178.107	5503	249.252	2447	206.142	2383	70.101	71.9111	2579	76.1803	72.7308	-1.401	0.0009053	DOWN
evm.TU.C1.1153	713	51.2504	841	55.1181	668	45.8257	905	50.7314	933	39.2674	42.6429	864	38.6543	40.1882	-0.21082	0.49915	FALSE
evm.TU.C1.1154	4891	179.141	5024	167.779	4929	172.299	3440	173.073	4530	76.0557	105.5	3894	88.7709	90.109	-0.83353	0.0014964	DOWN
evm.TU.C1.1155	349	27.5545	272	19.5806	149	11.2274	558	19.4542	473	26.5936	23.7458	566	27.8138	26.0511	0.56862	0.13852	FALSE
evm.TU.C1.1156	122	8.04835	158	9.50374	118	7.42942	269	8.32717	448	10.7121	18.7924	266	10.9221	13.4755	0.80481	0.020611	UP
evm.TU.C1.1157	208	19.0358	257	21.4452	204	17.8182	407	19.4331	585	22.4842	34.0425	366	20.8481	25.7916	0.52039	0.071515	FALSE
evm.TU.C1.1158	125	9.41658	229	15.7293	124	8.91519	189	11.3537	281	8.5945	13.4601	188	8.81491	10.2898	-0.01051	0.93797	FALSE
evm.TU.C1.1159	32	2.26245	27	1.74054	22	1.48449	45	1.82916	40	1.92051	1.79824	36	1.58419	1.76765	0.078989	0.9028	FALSE
evm.TU.C1.116	756	35.1533	675	28.618	663	29.4228	543	31.0647	496	15.2412	14.6651	609	17.6254	15.8439	-0.84981	0.0017202	DOWN
evm.TU.C1.1160	95	2.84031	130	3.54386	82	2.33982	127	2.908	149	2.29204	2.83261	147	2.7355	2.62005	-0.016544	0.95002	FALSE
evm.TU.C1.1161	131	6.06686	144	6.08058	110	4.86195	78	5.6698	102	2.18053	3.00366	92	2.6519	2.61203	-0.9972	0.0015521	DOWN
evm.TU.C1.1162	22	1.39789	39	2.25946	23	1.39477	29	1.68404	43	1.1123	1.7373	35	1.38418	1.41126	-0.12516	0.81851	FALSE
evm.TU.C1.1163	68	6.23979	55	4.60165	52	4.55397	76	5.1318	73	4.20969	4.25933	81	4.62618	4.36507	-0.11184	0.85007	FALSE
evm.TU.C1.1164	34	3.79637	36	3.66508	42	4.47574	36	3.97907	35	2.42643	2.48494	34	2.3629	2.42476	-0.60655	0.19929	FALSE
evm.TU.C1.1165	443	46.4576	369	35.2833	262	26.2228	142	35.9879	240	8.98912	16.0037	195	12.7281	12.5737	-1.4004	0.00028679	DOWN
evm.TU.C1.1166	814	36.9538	816	33.7766	583	25.2598	377	31.9967	530	10.3312	15.2992	459	12.9695	12.8667	-1.1926	4.4325e-06	DOWN
evm.TU.C1.1167	12	0.667787	37	1.87737	23	1.22155	29	1.25557	48	0.974161	1.69846	32	1.10837	1.26033	0.12832	0.89816	FALSE
evm.TU.C1.1168	4685	223.573	12873	560.119	2319	105.618	1576	296.437	1419	45.3986	43.0577	935	27.7715	38.7426	-2.7432	0.039386	DOWN
evm.TU.C1.1169	1281	24.9281	1626	28.8503	1217	22.6025	1015	25.4603	1668	11.9229	20.6392	913	11.0583	14.5401	-0.69864	0.0088328	DOWN
evm.TU.C1.117	195	5.73568	296	7.9384	225	6.31624	297	6.66344	291	5.27331	5.44254	302	5.52885	5.4149	-0.1696	0.60416	FALSE
evm.TU.C1.1170	237	12.857	306	15.1357	257	13.3061	172	13.7663	364	5.63243	12.556	132	4.457	7.54847	-0.77536	0.059017	FALSE
evm.TU.C1.1171	483	33.4631	701	44.2821	560	37.0282	1252	38.2578	1857	52.36	81.8067	1540	66.4075	66.8581	0.91965	0.00039525	UP
evm.TU.C1.1172	1011	63.1918	1326	75.569	764	45.5752	7269	61.4453	6210	274.258	246.808	5774	224.628	248.565	2.1618	2.2569e-18	UP
evm.TU.C1.1173	243	10.2495	272	10.4606	235	9.45995	193	10.0567	156	4.91392	4.18386	195	5.11926	4.73902	-0.9554	0.00080591	DOWN
evm.TU.C1.1174	350	5.99892	385	6.01667	263	4.30216	290	5.43925	323	3.0004	3.52018	317	3.38175	3.30078	-0.58959	0.03859	DOWN
evm.TU.C1.1175	553	15.7424	705	18.2989	500	13.5844	698	15.8753	915	11.9944	16.5625	743	13.1647	13.9072	-0.067841	0.84283	FALSE
evm.TU.C1.1176	263	20.9564	348	25.2831	272	20.685	515	22.3082	426	24.771	21.5838	448	22.2186	22.8578	0.16801	0.63395	FALSE
evm.TU.C1.1177	334	96.0315	378	99.0945	310	85.0658	613	93.3973	533	106.391	97.4434	582	104.152	102.662	0.26616	0.3918	FALSE
evm.TU.C1.1178	894	179.332	876	160.219	853	163.303	2527	167.618	2312	305.986	294.894	2494	311.382	304.087	0.97961	0.00010237	UP
evm.TU.C1.1179	128	2.08414	144	2.13782	88	1.3675	103	1.86315	84	1.01235	0.86967	101	1.02357	0.968529	-0.79821	0.011109	DOWN
evm.TU.C1.118	2397	66.0033	3075	77.2028	3153	82.8604	5161	75.3555	6315	85.7842	110.568	4822	82.6422	92.9981	0.40871	0.12042	FALSE
evm.TU.C1.1180	24	4.73175	13	2.33692	15	2.82246	6	3.29704	13	0.714065	1.62972	12	1.47255	1.27211	-1.2789	0.051874	FALSE
evm.TU.C1.1181	449	15.4145	440	13.7729	632	20.7074	81	16.6316	125	1.67859	2.72867	75	1.60258	2.00328	-2.9736	3.7074e-07	DOWN
evm.TU.C1.1182	47	3.71929	40	2.88611	43	3.24755	83	3.28432	52	3.96475	2.61651	76	3.74328	3.44152	0.19528	0.65565	FALSE
evm.TU.C1.1183	558	5.61292	546	5.00769	383	3.67688	735	4.76583	550	4.46291	3.51783	618	3.86919	3.94998	-0.12976	0.68983	FALSE
evm.TU.C1.1184	208	12.9306	157	8.89909	165	9.78961	56	10.5398	69	2.10145	2.72749	55	2.12812	2.31902	-2.077	9.88e-09	DOWN
evm.TU.C1.1185	65	3.42913	61	2.93421	49	2.46713	70	2.94349	50	2.22918	1.67725	67	2.2	2.03548	-0.3947	0.33451	FALSE
evm.TU.C1.1186	18	1.56434	23	1.82254	11	0.912382	12	1.43309	6	0.629528	0.331564	9	0.48683	0.482641	-1.4001	0.020249	DOWN
evm.TU.C1.1187	773	73.0694	1119	96.4443	816	73.6159	2817	81.0432	3112	160.738	187.048	3158	185.8	177.862	1.2627	5.4628e-07	UP
evm.TU.C1.1188	66	7.29857	108	10.8895	73	7.70447	175	8.63085	149	11.6818	10.477	172	11.8386	11.3325	0.53322	0.12844	FALSE
evm.TU.C1.1189	59	8.73665	70	9.45108	42	5.93564	47	8.04112	57	4.20113	5.36692	55	5.06912	4.87906	-0.58613	0.12876	FALSE
evm.TU.C1.119	3460	442.141	3290	383.329	3663	446.732	1235	424.067	1003	95.2638	81.4974	1178	93.693	90.1514	-2.1164	1.3875e-14	DOWN
evm.TU.C1.1190	295	40.3897	243	30.3351	226	29.5313	690	33.4187	465	57.026	40.4817	639	54.4535	50.6538	0.73274	0.023819	UP
evm.TU.C1.1191	71	3.88836	81	4.04467	56	2.92699	132	3.62001	188	4.36373	6.54672	151	5.14709	5.35251	0.68622	0.039223	UP
evm.TU.C1.1192	170	1.47557	234	1.8519	147	1.21774	139	1.51507	166	0.728286	0.916173	197	1.06428	0.902912	-0.61082	0.039429	DOWN
evm.TU.C1.1193	3363	208.315	3148	177.795	6109	361.151	128048	249.087	61482	4787.87	2421.58	93799	3616.34	3608.6	3.9593	1.2948e-07	UP
evm.TU.C1.1194	351	34.9001	432	39.1646	257	24.3881	427	32.8176	433	25.6285	27.3757	363	22.4648	25.1563	-0.24524	0.40992	FALSE
evm.TU.C1.1195	112	9.07104	133	9.82158	110	8.50271	101	9.13178	123	4.93783	6.33435	128	6.45247	5.90822	-0.50773	0.13316	FALSE
evm.TU.C1.1196	892	79.5248	834	67.7945	843	71.7284	812	73.0159	843	43.6988	47.7885	770	42.7273	44.7382	-0.59285	0.036354	DOWN
evm.TU.C1.1197	1556	81.3419	2502	119.257	1618	80.7252	2156	93.7746	3099	68.0345	103.011	2062	67.092	79.3792	-0.11733	0.69049	FALSE
evm.TU.C1.1198	549	16.2451	642	17.3211	607	17.1421	881	16.9028	1069	15.7363	20.1134	859	15.8205	17.2234	0.13784	0.64235	FALSE
evm.TU.C1.1199	158	12.5608	230	16.6716	190	14.4158	384	14.5494	613	18.4275	30.9868	452	22.3653	23.9265	0.82678	0.0029096	UP
evm.TU.C1.12	773	44.9752	905	48.0101	1232	68.4117	1200	53.799	869	42.1455	32.1493	991	35.8876	36.7275	-0.44289	0.38271	FALSE
evm.TU.C1.120	768	23.1018	969	26.5766	664	19.0625	1294	22.9136	2100	23.4961	40.1663	1557	29.1508	30.9377	0.5514	0.043598	UP
evm.TU.C1.1200	1355	161.767	1453	158.164	1307	148.92	3538	156.283	3797	254.967	288.237	4043	300.422	281.209	0.96727	0.00012243	UP
evm.TU.C1.1201	514	22.5339	454	18.1476	406	16.9874	1398	19.223	2269	36.9962	63.2508	1728	47.1514	49.1328	1.4603	4.8667e-07	UP
evm.TU.C1.1202	419	16.2432	491	17.3552	275	10.1746	396	14.591	361	9.2668	8.89864	365	8.80701	8.99082	-0.5533	0.043973	DOWN
evm.TU.C1.1203	243	16.0001	407	24.4344	173	10.8715	416	17.102	630	16.5343	26.3764	465	19.0567	20.6558	0.41495	0.29996	FALSE
evm.TU.C1.1204	430	59.8226	458	58.0969	314	41.692	921	53.2038	672	77.345	59.4462	867	75.0746	70.6219	0.55238	0.052858	FALSE
evm.TU.C1.1205	267	10.889	325	12.0852	204	7.94025	290	10.3048	223	7.13924	5.78284	286	7.25975	6.72727	-0.46855	0.10418	FALSE
evm.TU.C1.1206	535	113.943	449	87.1908	691	140.455	554	113.863	777	71.2228	105.223	634	84.0427	86.8296	-0.30676	0.5758	FALSE
evm.TU.C1.1207	204	11.6147	236	12.2512	168	9.12874	405	10.9982	825	13.919	29.8667	388	13.7494	19.1784	0.90638	0.10769	FALSE
evm.TU.C1.1208	844	78.7027	871	74.0552	673	59.8946	979	70.8842	1565	55.1068	92.7938	1144	66.3972	71.4326	0.12385	0.68523	FALSE
evm.TU.C1.1209	568	125.624	562	113.332	451	95.1977	719	111.384	623	95.9906	87.6133	644	88.6517	90.7519	-0.16496	0.62247	FALSE
evm.TU.C1.121	63	5.67532	63	5.17465	47	4.04086	67	4.96361	69	3.64335	3.95236	77	4.31735	3.97102	-0.1916	0.67353	FALSE
evm.TU.C1.1210	209	7.72882	275	9.27236	149	5.25871	192	7.41996	188	4.28592	4.42061	165	3.79776	4.1681	-0.68797	0.016356	DOWN
evm.TU.C1.1211	200	11.1119	220	11.1447	177	9.38547	187	10.5474	193	6.27154	6.81824	170	5.87872	6.32284	-0.614	0.043994	DOWN
evm.TU.C1.1212	425	64.3136	539	74.3692	437	63.1133	537	67.2654	576	49.0528	55.4235	549	51.7087	52.0617	-0.24621	0.43079	FALSE
evm.TU.C1.1213	321	57.0889	336	54.485	247	41.9247	461	51.1662	408	49.4907	46.1386	442	48.9267	48.1854	0.047829	0.91134	FALSE
evm.TU.C1.1214	7	1.03212	17	2.28545	6	0.844325	15	1.3873	14	1.33506	1.31256	19	1.74367	1.46376	0.24984	0.86467	FALSE
evm.TU.C1.1215	211	42.8235	154	28.4978	162	31.3791	710	34.2335	684	86.9829	88.2701	728	91.962	89.0717	1.4964	8.4977e-09	UP
evm.TU.C1.1216	73	3.20442	118	4.72279	86	3.60288	185	3.84336	173	4.902	4.8287	187	5.1091	4.9466	0.49755	0.14713	FALSE
evm.TU.C1.1217	503	32.4994	524	30.8695	466	28.7355	850	30.7015	890	33.1514	36.5641	820	32.976	34.2305	0.27653	0.34213	FALSE
evm.TU.C1.1218	401	12.6931	319	9.20669	301	9.09315	1106	10.331	912	21.1326	18.3559	1211	23.8585	21.1157	1.1584	9.6537e-06	UP
evm.TU.C1.1219	446	17.8309	665	24.241	499	19.0399	663	20.3706	1143	16.0003	29.0564	690	17.1698	20.7421	0.1355	0.72451	FALSE
evm.TU.C1.122	91	2.8752	109	3.1401	105	3.16622	216	3.0605	140	4.11961	2.81262	200	3.93308	3.62177	0.37355	0.26979	FALSE
evm.TU.C1.1220	919	28.8776	1128	32.3181	1312	39.3465	2377	33.5141	2240	45.087	44.7561	2398	46.9	45.581	0.55254	0.032786	UP
evm.TU.C1.1221	558	18.7279	695	21.2682	767	24.5684	1112	21.5215	1075	22.5287	22.9415	1002	20.9315	22.1339	0.15021	0.59819	FALSE
evm.TU.C1.1222	845	29.1254	912	28.6616	611	20.0993	650	25.9621	665	13.524	14.5745	740	15.8754	14.6579	-0.68945	0.0094677	DOWN
evm.TU.C1.1223	1150	94.2463	2256	168.576	1660	129.838	4728	130.887	5390	233.894	280.875	7036	358.897	291.222	1.2842	0.00018563	UP
evm.TU.C1.1224	67	10.4129	73	10.3445	65	9.64128	228	10.1329	299	21.3898	29.5478	294	28.4394	26.459	1.4993	2.8088e-07	UP
evm.TU.C1.1225	64	5.01852	102	7.29267	43	3.21803	105	5.17641	83	4.97005	4.13839	79	3.85567	4.32137	-0.098007	0.76219	FALSE
evm.TU.C1.1226	1249	59.1943	1336	57.7317	1096	49.574	1905	55.5	1364	54.4989	41.1045	1632	48.1409	47.9148	-0.076545	0.82481	FALSE
evm.TU.C1.1227	8321	628.215	9250	636.744	6832	492.273	23639	585.744	17042	1077.3	818.108	21595	1014.76	970.056	0.86841	0.00073409	UP
evm.TU.C1.1228	60	7.31499	81	9.00405	71	8.26126	343	8.19343	370	25.2425	28.6828	338	25.6481	26.5245	1.8135	1.8963e-10	UP
evm.TU.C1.1229	187	14.8662	243	17.6139	134	10.1669	247	14.2157	279	11.8531	14.1033	251	12.4197	12.792	-0.01255	0.94053	FALSE
evm.TU.C1.123	127	7.81069	159	8.91607	114	6.69139	117	7.80605	86	4.34358	3.36312	88	3.36857	3.69175	-0.94013	0.0023095	DOWN
evm.TU.C1.1230	83	11.319	144	17.9053	77	10.0218	180	13.082	251	14.8176	21.765	205	17.4004	17.9943	0.59594	0.075075	FALSE
evm.TU.C1.1231	1160	139.452	1133	124.19	1001	114.849	1255	126.164	930	91.0723	71.0898	1183	88.5174	83.5598	-0.46275	0.10092	FALSE
evm.TU.C1.1232	7956	254.167	7691	224.026	8343	254.374	19928	244.189	12724	384.295	258.468	15870	315.558	319.44	0.51281	0.12824	FALSE
evm.TU.C1.1233	1104	39.1879	1624	52.5604	1402	47.4959	2638	46.4147	4368	56.524	98.5877	2478	54.7471	69.9529	0.69407	0.064316	FALSE
evm.TU.C1.1234	233	82.0311	395	126.797	211	70.8975	297	93.242	344	63.1182	77.0085	297	65.0813	68.4027	-0.30563	0.28249	FALSE
evm.TU.C1.1235	250	26.6222	343	33.3034	204	20.7329	339	26.8861	356	21.7911	24.1052	335	22.2037	22.7	-0.10528	0.72989	FALSE
evm.TU.C1.1236	248	34.7829	335	42.8399	208	27.8421	312	35.155	326	26.4146	29.0729	258	22.5222	26.0032	-0.29975	0.32033	FALSE
evm.TU.C1.1237	140	25.5573	192	31.9579	97	16.8999	162	24.805	159	17.8516	18.4562	161	18.2932	18.2003	-0.29812	0.33772	FALSE
evm.TU.C1.1238	593	15.0109	1032	23.819	493	11.9104	829	16.9134	697	12.6673	11.2187	639	10.0677	11.3179	-0.42379	0.18965	FALSE
evm.TU.C1.1239	937	39.2339	976	37.2616	877	35.0467	3951	37.1807	3433	99.8629	91.4014	3737	97.3916	96.2187	1.4972	1.2428e-09	UP
evm.TU.C1.124	1014	71.8386	1175	75.9011	770	52.0638	2803	66.6012	3921	119.872	176.634	2943	129.774	142.093	1.2173	1.2823e-06	UP
evm.TU.C1.1240	167	40.5767	175	38.7694	127	29.4503	119	36.2655	95	17.4535	14.6771	117	17.6939	16.6082	-0.98805	0.001034	DOWN
evm.TU.C1.1241	46	4.20984	60	5.00667	27	2.35829	188	3.85826	119	10.3858	6.92488	157	8.94302	8.75124	1.3476	0.0010591	UP
evm.TU.C1.1242	841	41.7503	997	45.1284	1608	76.1861	871	54.3549	775	26.101	24.4638	894	27.6235	26.0628	-0.96743	0.15038	FALSE
evm.TU.C1.1243	113	8.64471	135	9.41665	123	8.98055	100	9.01397	105	4.61794	5.10763	108	5.14248	4.95602	-0.74403	0.021937	DOWN
evm.TU.C1.1244	215	19.4698	441	36.4127	238	20.5696	242	25.484	239	13.2286	13.7619	193	10.8782	12.6229	-0.86823	0.01601	DOWN
evm.TU.C1.1245	75	4.95723	118	7.11133	57	3.59566	111	5.22141	91	4.42871	3.82452	91	3.74366	3.99896	-0.22883	0.49281	FALSE
evm.TU.C1.1246	297	33.2701	399	40.7532	262	28.0108	296	34.0113	244	20.0155	17.3798	259	18.0582	18.4845	-0.73809	0.007433	DOWN
evm.TU.C1.1247	13	1.01708	15	1.07002	17	1.26936	32	1.11882	23	1.51125	1.14418	39	1.89912	1.51818	0.56122	0.31623	FALSE
evm.TU.C1.1248	53	2.37176	57	2.32573	62	2.64796	96	2.44848	77	2.59323	2.191	92	2.56247	2.4489	0.11858	0.77661	FALSE
evm.TU.C1.1249	438	25.5271	508	26.9949	379	21.081	535	24.5343	620	18.8216	22.9761	571	20.7129	20.8369	-0.1104	0.75235	FALSE
evm.TU.C1.125	528	151.81	525	137.631	411	112.781	1070	134.074	1045	185.706	191.048	1038	185.756	187.503	0.61214	0.024095	UP
evm.TU.C1.1250	286	14.9737	416	19.8585	289	14.4407	706	16.4243	578	22.3123	19.2419	714	23.2669	21.607	0.53601	0.068221	FALSE
evm.TU.C1.1251	749	22.1632	749	20.208	601	16.9727	1353	19.7813	985	24.1671	18.5329	1243	22.8928	21.8643	0.28099	0.34775	FALSE
evm.TU.C1.1252	35	6.3557	41	6.78843	58	10.0519	38	7.73201	40	4.16538	4.61863	41	4.634	4.47267	-0.69453	0.17583	FALSE
evm.TU.C1.1253	226	44.3042	227	40.5744	206	38.5415	218	41.14	185	25.7969	23.0603	198	24.159	24.3387	-0.63175	0.036962	DOWN
evm.TU.C1.1254	141	14.101	134	12.2187	100	9.54455	116	11.9547	92	7.00267	5.85026	103	6.41127	6.4214	-0.75978	0.017329	DOWN
evm.TU.C1.1255	415	6.43238	352	4.97458	457	6.76029	236	6.05575	187	2.20806	1.84299	224	2.16097	2.07067	-1.4369	9.9049e-05	DOWN
evm.TU.C1.1256	206	35.3606	162	25.3547	218	35.7137	187	32.143	133	19.3763	14.5165	151	16.1327	16.6752	-0.83415	0.034543	DOWN
evm.TU.C1.1257	165	23.8196	187	24.614	192	26.4532	133	24.9623	70	11.5899	6.42549	117	10.5127	9.50935	-1.2591	1.9561e-05	DOWN
evm.TU.C1.1258	2271	93.3907	1928	72.291	1474	57.8509	3409	74.5109	2712	84.6232	70.9143	3295	84.3372	79.9583	0.23817	0.41821	FALSE
evm.TU.C1.1259	1890	206.359	2050	204.083	5075	528.839	6262	313.093	1957	412.715	135.866	3286	223.309	257.297	-0.18519	0.923	FALSE
evm.TU.C1.126	178	23.0016	146	17.2021	122	15.0461	375	18.4166	627	29.2513	51.5184	469	37.7214	39.497	1.2095	0.00013635	UP
evm.TU.C1.1260	41	11.408	31	7.86465	39	10.3566	66	9.87643	64	11.0853	11.3231	56	9.69822	10.7022	0.22189	0.59285	FALSE
evm.TU.C1.1261	84	13.4176	67	9.75799	86	13.1105	74	12.0954	123	7.13514	12.4927	84	8.35125	9.32638	-0.28754	0.55234	FALSE
evm.TU.C1.1262	84	13.543	100	14.7003	90	13.8485	70	14.0306	124	6.81254	12.712	81	8.12825	9.2176	-0.50525	0.17053	FALSE
evm.TU.C1.1263	4159	621.192	4609	627.674	4341	618.803	5145	622.556	6658	463.872	632.322	5730	532.682	542.959	-0.087062	0.83636	FALSE
evm.TU.C1.1264	1238	106.518	1423	111.635	935	76.7788	1669	98.3107	1894	86.6835	103.62	1731	92.6997	94.3343	0.072017	0.85628	FALSE
evm.TU.C1.1265	2577	41.3547	2409	35.2482	1457	22.3149	1579	32.9726	2370	15.2957	24.1833	1682	16.8002	18.7597	-0.68931	0.04822	DOWN
evm.TU.C1.1266	242	31.6272	242	28.837	167	20.8299	909	27.098	1063	71.7108	88.3356	930	75.6493	78.5652	1.6636	1.2395e-10	UP
evm.TU.C1.1267	895	80.4156	917	75.1237	686	58.8257	409	71.455	526	22.1828	30.0511	434	24.2708	25.5016	-1.3652	1.0626e-07	DOWN
evm.TU.C1.1268	110	31.8929	105	27.7576	60	16.6027	30	25.4177	49	5.25048	9.03349	42	7.57928	7.28775	-1.675	3.9023e-05	DOWN
evm.TU.C1.1269	56	13.0549	54	11.4781	39	8.67715	64	11.0701	61	9.00622	9.04221	65	9.43143	9.15995	-0.14009	0.77983	FALSE
evm.TU.C1.127	508	29.408	433	22.855	468	25.8568	937	26.0399	2978	32.743	109.619	1807	65.1085	69.1567	1.4887	0.04984	UP
evm.TU.C1.1270	1654	112.78	1730	107.556	1771	115.25	556	111.862	849	22.8849	36.8098	569	24.1484	27.9477	-1.902	4.319e-14	DOWN
evm.TU.C1.1271	48	12.6421	61	14.6487	19	4.77592	10	10.6889	32	1.58984	5.35902	20	3.27857	3.40914	-1.5168	0.030039	DOWN
evm.TU.C1.1272	113	10.0743	94	7.6411	145	12.3376	70	10.0177	141	3.76714	7.99309	100	5.549	5.76974	-0.72228	0.19255	FALSE
evm.TU.C1.1273	263	15.1488	377	19.7995	111	6.10198	13	13.6834	13	0.452003	0.476127	8	0.286806	0.404979	-4.9145	1.6167e-07	DOWN
evm.TU.C1.1274	95	12.6553	103	12.5106	77	9.78961	76	11.6518	45	6.11137	3.8117	83	6.88183	5.60163	-0.90977	0.0063799	DOWN
evm.TU.C1.1275	661	59.8584	619	51.1099	744	64.3017	1186	58.4233	969	64.8312	55.7963	1006	56.702	59.1098	0.12941	0.6322	FALSE
evm.TU.C1.1276	1403	18.7188	1660	20.1938	1138	14.4907	1986	17.8011	1706	15.9947	14.4729	1946	16.16	15.5425	-0.056836	0.84636	FALSE
evm.TU.C1.1277	2146	617.017	2167	568.09	1698	465.941	2673	550.349	2198	463.919	401.84	2490	445.599	437.119	-0.19856	0.51532	FALSE
evm.TU.C1.1278	194	32.4925	219	33.4438	129	20.6204	143	28.8522	108	14.4575	11.5017	111	11.5713	12.5102	-1.0575	0.00027313	DOWN
evm.TU.C1.1279	2127	107.921	2103	97.2903	2776	134.427	2832	113.213	2351	86.7379	75.849	2245	70.8979	77.8283	-0.43456	0.27597	FALSE
evm.TU.C1.128	574	15.7552	850	21.2727	483	12.6528	704	16.5602	906	11.6644	15.8125	662	11.3096	12.9288	-0.22398	0.42772	FALSE
evm.TU.C1.1280	7	0.827111	11	1.18508	3	0.338308	6	0.783501	5	0.42795	0.375659	5	0.367716	0.390442	-0.82809	0.38273	FALSE
evm.TU.C1.1281	25	7.70142	34	9.54993	15	4.41009	22	7.22048	32	4.091	6.26813	21	4.02649	4.79521	-0.45163	0.38515	FALSE
evm.TU.C1.1282	116	33.9176	94	25.0602	98	27.3475	169	28.7751	186	29.8283	34.581	192	34.9418	33.117	0.31572	0.32801	FALSE
evm.TU.C1.1283	163	8.03412	164	7.3703	186	8.74962	302	8.05135	214	8.98532	6.7069	262	8.03765	7.90996	0.094347	0.76783	FALSE
evm.TU.C1.1284	227	17.9223	213	15.3334	157	11.8302	159	15.0286	224	7.57775	11.2453	172	8.45226	9.09179	-0.60638	0.048765	DOWN
evm.TU.C1.1285	562	25.9924	594	25.0488	430	18.9803	632	23.3405	645	17.6442	18.9682	568	16.3507	17.6544	-0.27331	0.36941	FALSE
evm.TU.C1.129	778	47.9336	688	38.6491	417	24.5201	962	37.0343	827	35.7776	32.3984	855	32.7872	33.6544	0.00458	1	FALSE
evm.TU.C1.13	148	11.6583	176	12.6409	140	10.5251	129	11.6081	107	6.13395	5.3594	152	7.45238	6.31524	-0.74374	0.015144	DOWN
evm.TU.C1.130	309	25.5665	525	39.6061	297	23.4528	594	29.5418	788	29.6671	41.4569	663	34.1431	35.089	0.38308	0.2278	FALSE
evm.TU.C1.131	188	10.5129	232	11.8288	199	10.6204	302	10.9874	431	10.194	15.3249	378	13.1563	12.8917	0.34319	0.26167	FALSE
evm.TU.C1.132	1399	176.809	1595	183.796	1748	210.84	2197	190.482	2341	167.607	188.124	2305	181.315	179.015	0.019087	0.91399	FALSE
evm.TU.C1.133	1937	96.4373	1822	82.7093	1737	82.5355	2022	87.2274	1825	60.7676	57.7745	2150	66.624	61.7221	-0.37634	0.19867	FALSE
evm.TU.C1.134	195	8.4416	257	10.1441	257	10.6182	365	9.73462	439	9.53804	12.0841	449	12.098	11.24	0.31774	0.28911	FALSE
evm.TU.C1.135	45	4.50031	54	4.92395	32	3.05425	65	4.1595	105	3.92391	6.67693	59	3.67247	4.75777	0.31498	0.4745	FALSE
evm.TU.C1.136	4647	1196.51	6555	1538.89	4466	1097.46	6084	1277.62	6700	945.603	1096.92	5525	885.428	975.985	-0.25862	0.35417	FALSE
evm.TU.C1.137	192	18.4013	258	22.5453	184	16.8302	417	19.2589	664	24.1245	40.4643	448	26.724	30.4376	0.77585	0.0056156	UP
evm.TU.C1.138	212	6.00533	278	7.1802	194	5.2448	272	6.14344	294	4.651	5.29549	240	4.23145	4.72598	-0.24937	0.43502	FALSE
evm.TU.C1.139	3548	239.558	2977	183.272	3419	220.319	5594	214.383	6075	227.995	260.815	6559	275.64	254.817	0.35813	0.16586	FALSE
evm.TU.C1.14	114	8.19431	160	10.4862	108	7.40895	52	8.69649	40	2.25625	1.82821	50	2.23694	2.10713	-1.9018	1.2649e-09	DOWN
evm.TU.C1.140	1028	75.4647	1670	111.778	1291	90.4488	2133	92.564	3051	94.5186	142.413	2168	99.0575	111.996	0.38974	0.16834	FALSE
evm.TU.C1.141	89	9.1119	93	8.68145	98	9.5757	96	9.12301	155	5.93288	10.0904	114	7.26442	7.76256	-0.13569	0.80398	FALSE
evm.TU.C1.142	245	27.8979	565	58.6604	336	36.515	474	41.0244	705	32.5807	51.045	508	36.0037	39.8764	0.087476	0.90435	FALSE
evm.TU.C1.143	436	55.5093	396	45.969	375	45.5655	838	49.0146	724	64.402	58.6105	910	72.1104	65.041	0.5329	0.05132	FALSE
evm.TU.C1.144	2211	191.19	2637	207.91	2695	222.413	3155	207.171	5236	164.684	287.894	4084	219.806	224.128	0.21188	0.44561	FALSE
evm.TU.C1.145	338	20.1761	430	23.4034	292	16.6353	300	20.0716	316	10.8098	11.994	316	11.7405	11.5148	-0.66859	0.016101	DOWN
evm.TU.C1.146	1855	41.7222	2249	46.1215	2273	48.792	2740	45.5452	3536	37.2006	50.57	3241	45.3711	44.3806	0.069707	0.79845	FALSE
evm.TU.C1.147	345	19.6101	379	19.6422	325	17.6307	391	18.961	280	13.4157	10.1199	405	14.3282	12.6213	-0.45268	0.12437	FALSE
evm.TU.C1.148	111	11.0687	177	16.093	89	8.47009	161	11.8772	154	9.69113	9.76452	153	9.49601	9.65055	-0.14938	0.62525	FALSE
evm.TU.C1.149	165	11.2954	264	16.4783	107	6.99081	197	11.5882	298	8.14067	12.9716	182	7.75473	9.62232	-0.1265	0.75168	FALSE
evm.TU.C1.15	154	10.3574	132	8.09461	76	4.87832	61	7.77679	72	2.47649	3.07908	87	3.6419	3.06582	-1.2045	0.0093459	DOWN
evm.TU.C1.150	148	14.8873	232	21.2781	119	11.4242	204	15.8632	278	12.3868	17.781	186	11.6451	13.9377	-0.051181	0.84988	FALSE
evm.TU.C1.151	540	84.6876	771	110.248	606	90.7036	1248	95.2131	1945	118.145	193.956	1384	135.095	149.065	0.75858	0.0039443	UP
evm.TU.C1.152	1372	96.8041	1607	103.382	1307	88.0118	2000	96.0661	2802	85.1816	125.709	2101	92.2663	101.052	0.18678	0.52631	FALSE
evm.TU.C1.153	340	69.0047	483	89.3794	206	39.9018	743	66.0953	565	91.0258	72.9132	657	82.9931	82.3107	0.47996	0.19271	FALSE
evm.TU.C1.154	1150	29.6545	1475	34.6797	954	23.4783	1665	29.2708	2077	25.9169	34.0555	1691	27.1402	29.0375	0.11724	0.75046	FALSE
evm.TU.C1.155	1142	254.204	1306	265.064	1065	226.252	1834	248.507	1742	246.429	246.56	1723	238.715	243.901	0.099825	0.76502	FALSE
evm.TU.C1.156	618	12.7832	920	17.3513	721	14.2336	1007	14.7894	1423	12.5736	18.7161	967	12.4496	14.5798	0.09333	0.78535	FALSE
evm.TU.C1.157	51	4.7946	58	4.97166	57	5.11426	63	4.96017	91	3.57519	5.43978	80	4.68112	4.56536	-0.014043	1	FALSE
evm.TU.C1.158	91	27.5413	104	28.6991	106	30.6179	98	28.9528	161	17.9038	30.9833	127	23.9235	24.2702	-0.15538	0.75235	FALSE
evm.TU.C1.159	352	35.2024	380	34.65	249	23.7659	306	31.2061	226	18.4725	14.3713	290	18.0511	16.965	-0.73379	0.0079787	DOWN
evm.TU.C1.16	114	6.46919	82	4.24277	64	3.46618	79	4.72605	68	2.70613	2.45364	78	2.75497	2.63825	-0.70784	0.10183	FALSE
evm.TU.C1.160	314	18.6789	307	16.6514	231	13.1147	256	16.1483	263	9.19256	9.94796	213	7.88637	9.00897	-0.71517	0.013162	DOWN
evm.TU.C1.161	289	36.794	376	43.6473	241	29.2834	338	36.5749	604	25.976	48.8961	386	30.5875	35.1532	0.059731	0.89395	FALSE
evm.TU.C1.162	618	41.6454	888	54.561	653	41.9969	1217	46.0678	1390	49.5046	59.5595	1240	52.0089	53.691	0.3469	0.24222	FALSE
evm.TU.C1.163	1541	10.8065	1963	12.5515	1925	12.8837	3228	12.0806	5916	13.6645	26.3797	3514	15.3378	18.4606	0.70565	0.074206	FALSE
evm.TU.C1.164	335	10.1925	446	12.3726	338	9.81472	820	10.7933	1133	15.06	21.9191	906	17.157	18.0454	0.85983	0.0012594	UP
evm.TU.C1.165	1289	104.644	1114	82.4585	1227	95.067	1151	94.0564	1012	56.4041	52.2394	1069	54.015	54.2195	-0.67894	0.013982	DOWN
evm.TU.C1.166	262	28.0733	254	24.8152	193	19.7368	299	24.2084	395	19.3393	26.9121	324	21.608	22.6198	0.021877	0.94406	FALSE
evm.TU.C1.167	595	23.2227	700	24.9106	423	15.7566	427	21.2967	448	10.06	11.1181	416	10.1057	10.428	-0.89262	0.000679	DOWN
evm.TU.C1.168	606	61.8592	677	63.0102	736	71.7027	1660	65.5241	1443	102.286	93.6604	1693	107.564	101.17	0.74265	0.0039915	UP
evm.TU.C1.169	4319	415.085	4192	367.338	4310	395.328	17863	392.584	13141	1036.3	803.046	16038	959.36	932.901	1.3729	2.2261e-07	UP
evm.TU.C1.17	47	2.5497	66	3.26457	55	2.84761	35	2.88729	51	1.14613	1.75922	34	1.14801	1.35112	-0.98584	0.011109	DOWN
evm.TU.C1.170	1284	18.3669	1823	23.7765	1177	16.0684	5913	19.404	5290	51.057	48.1155	6068	54.0249	51.0658	1.5371	6.8913e-10	UP
evm.TU.C1.171	249	18.5153	385	26.1025	320	22.7094	452	22.4424	654	20.2883	30.9219	454	21.0118	24.074	0.21163	0.5027	FALSE
evm.TU.C1.172	774	23.9935	917	25.9187	708	20.9465	887	23.6196	1225	16.5979	24.1461	951	18.3489	19.6977	-0.14485	0.66888	FALSE
evm.TU.C1.173	944	34.723	1633	54.7674	946	33.2095	1822	40.9	2723	40.4548	63.6871	1869	42.789	48.977	0.38811	0.21796	FALSE
evm.TU.C1.174	294	12.4615	355	13.7197	211	8.53557	423	11.5723	479	10.8228	12.9097	457	12.0564	11.9297	0.18058	0.62422	FALSE
evm.TU.C1.175	496	37.2025	770	52.6589	391	27.9894	1420	39.2836	1445	64.2917	68.9154	1289	60.1757	64.4609	0.8614	0.0015923	UP
evm.TU.C1.176	5915	1097.21	8837	1494.62	5573	986.621	10559	1192.82	11643	1182.32	1373.28	10233	1181.45	1245.68	0.19696	0.55956	FALSE
evm.TU.C1.177	1700	265.403	2058	292.949	1978	294.719	2495	284.357	2244	235.127	222.76	2444	237.484	231.79	-0.17432	0.59884	FALSE
evm.TU.C1.178	2454	131.269	2763	134.76	1856	94.7529	7137	120.261	6853	230.452	233.092	7134	237.519	233.688	1.0946	1.3961e-05	UP
evm.TU.C1.179	818	9.95869	1051	11.6665	863	10.0273	1560	10.5509	2210	11.4643	17.108	1538	11.6542	13.4088	0.45775	0.093892	FALSE
evm.TU.C1.18	89	8.36705	112	9.60044	141	12.6511	382	10.2062	361	21.6781	21.5798	411	24.0492	22.4357	1.2412	6.4111e-06	UP
evm.TU.C1.180	352	6.88092	445	7.93148	243	4.53352	380	6.44864	501	4.48398	6.22729	384	4.6721	5.12779	-0.19652	0.50992	FALSE
evm.TU.C1.181	382	79.397	594	112.569	341	67.6427	665	86.5361	907	83.433	119.869	697	90.1676	97.8231	0.30882	0.34245	FALSE
evm.TU.C1.182	709	6.78374	833	7.26705	533	4.86716	501	6.30599	531	2.89359	3.23054	488	2.90616	3.0101	-0.93227	0.00034908	DOWN
evm.TU.C1.183	251	8.37533	287	8.73173	256	8.15256	664	8.41987	701	13.3743	14.8732	749	15.5556	14.601	0.91465	0.0006284	UP
evm.TU.C1.184	918	67.8226	1067	71.8765	670	47.2424	1783	62.3138	1782	79.5168	83.7138	1743	80.1505	81.127	0.51823	0.064705	FALSE
evm.TU.C1.185	169	19.7658	181	19.3017	161	17.9712	158	19.0129	175	11.1547	13.0143	140	10.1914	11.4535	-0.61466	0.051709	FALSE
evm.TU.C1.186	532	29.7492	640	32.6313	458	24.443	1032	28.9412	1257	34.8353	44.6947	1061	36.928	38.8193	0.54864	0.047663	UP
evm.TU.C1.187	54	4.95512	94	7.86465	64	5.60488	129	6.14155	78	7.1454	4.55107	119	6.79649	6.16432	0.15565	0.78167	FALSE
evm.TU.C1.188	262	37.5088	431	56.26	255	34.8416	499	42.8701	503	43.1229	45.7886	420	37.4247	42.1121	0.11394	0.80822	FALSE
evm.TU.C1.189	173	7.63287	317	12.7524	212	8.92696	319	9.77074	534	8.49588	14.981	346	9.50156	10.9928	0.2873	0.46378	FALSE
evm.TU.C1.19	7214	420.439	7079	376.174	5798	322.501	8587	373.038	13861	302.096	513.664	9950	360.933	392.231	0.18197	0.51496	FALSE
evm.TU.C1.190	586	80.2317	667	83.2654	495	64.6813	600	76.0595	659	49.5878	57.3708	582	49.5962	52.185	-0.41706	0.14732	FALSE
evm.TU.C1.191	384	41.7946	478	47.436	313	32.5132	788	40.5813	719	51.7716	49.7595	727	49.2494	50.2602	0.44713	0.13317	FALSE
evm.TU.C1.192	1822	66.4517	1896	63.0502	1392	48.4532	2603	59.3183	3982	57.307	92.3457	3117	70.7573	73.47	0.42577	0.11847	FALSE
evm.TU.C1.193	596	43.8452	539	36.1539	293	20.5717	801	33.5236	1154	35.57	53.9808	813	37.2257	42.2589	0.46331	0.19319	FALSE
evm.TU.C1.194	173	11.523	208	12.632	148	9.4082	207	11.1877	254	8.32272	10.7575	283	11.7323	10.2708	0.0050619	1	FALSE
evm.TU.C1.195	207	26.0656	263	30.1956	154	18.5074	236	24.9229	453	17.9385	36.2705	369	28.9202	27.7097	0.27603	0.48867	FALSE
evm.TU.C1.196	471	12.8973	676	16.8778	381	9.95701	533	13.244	652	8.81011	11.3523	564	9.61245	9.92495	-0.27953	0.32032	FALSE
evm.TU.C1.197	39	2.85688	35	2.33769	19	1.32833	31	2.1743	17	1.37077	0.791834	26	1.18544	1.11601	-0.8015	0.099777	FALSE
evm.TU.C1.198	738	13.6092	946	15.9058	602	10.5949	3755	13.37	3905	41.7985	45.7882	3725	42.7541	43.4469	1.8362	1.383e-13	UP
evm.TU.C1.199	301	6.99341	477	10.1049	284	6.29747	700	7.79858	1604	9.81739	23.6965	797	11.5254	15.0131	1.056	0.095286	FALSE
evm.TU.C1.2	7091	220.809	7151	203.033	3318	98.6077	2001	174.15	2525	37.6125	49.9952	2104	40.7785	42.7954	-1.8836	0.00021855	DOWN
evm.TU.C1.20	31	1.77375	50	2.60851	49	2.6758	58	2.35269	58	2.00325	2.11017	60	2.13678	2.0834	-0.060182	0.93393	FALSE
evm.TU.C1.200	284	11.3018	329	11.9376	293	11.1281	536	11.4558	601	12.8757	15.2076	502	12.434	13.5058	0.35384	0.22664	FALSE
evm.TU.C1.201	328	22.6335	413	25.9848	200	13.1715	222	20.5966	288	9.24714	12.6366	272	11.6822	11.1886	-0.7383	0.014699	DOWN
evm.TU.C1.202	432	66.5402	327	45.9239	448	65.8574	1393	59.4405	1468	129.517	143.775	1608	154.157	142.483	1.3631	3.4697e-08	UP
evm.TU.C1.203	330	28.8979	546	43.5949	290	24.2368	469	32.2432	535	24.7914	29.7895	380	20.7116	25.0975	-0.22164	0.42791	FALSE
evm.TU.C1.204	292	57.5696	360	64.7148	280	52.6859	270	58.3234	344	32.1329	43.1248	295	36.2001	37.1526	-0.53062	0.070757	FALSE
evm.TU.C1.205	1206	113.378	1544	132.349	1105	99.1449	1402	114.957	1655	79.5621	98.9323	1418	82.9728	87.1558	-0.27344	0.34565	FALSE
evm.TU.C1.206	2117	74.6845	1798	57.8349	1928	64.9146	3081	65.8114	2293	65.6111	51.4365	2988	65.6096	60.8857	0.010808	0.93703	FALSE
evm.TU.C1.207	277	8.72003	213	6.11376	221	6.63982	177	7.15787	207	3.36347	4.14349	191	3.74239	3.74978	-0.82197	0.0061225	DOWN
evm.TU.C1.208	3432	149.699	2694	107.142	2799	116.52	7292	124.454	10076	191.997	279.459	8480	230.221	233.892	1.0155	3.1359e-05	UP
evm.TU.C1.209	395	75.2952	445	77.3429	319	58.0345	560	70.2242	433	64.4368	52.4826	558	66.2036	61.041	-0.061813	0.84745	FALSE
evm.TU.C1.21	9	0.619803	8	0.502333	7	0.460081	15	0.527406	27	0.62356	1.18231	28	1.20018	1.00202	1.036	0.1023	FALSE
evm.TU.C1.210	506	13.1265	679	16.0604	537	13.2953	745	14.1607	1048	11.6662	17.2869	782	12.6264	13.8598	0.083849	0.80654	FALSE
evm.TU.C1.211	6041	118.628	7056	126.336	6834	128.079	5037	124.347	3770	59.7069	47.0734	4585	56.0394	54.2732	-1.0702	2.1122e-05	DOWN
evm.TU.C1.212	7656	505.067	7683	462.134	6692	421.336	8527	462.846	7393	339.562	310.117	8018	329.223	326.301	-0.37726	0.18406	FALSE
evm.TU.C1.213	874	109.655	1018	116.454	1034	123.812	1843	116.64	2002	139.578	159.712	1975	154.227	151.172	0.48624	0.066711	FALSE
evm.TU.C1.214	4030	316.73	3681	263.779	3549	266.205	16080	282.238	12337	762.862	616.526	15264	746.672	708.687	1.4549	3.5089e-09	UP
evm.TU.C1.215	930	81.4396	1082	86.3913	822	68.6989	2214	78.8433	1672	117.032	93.0993	2016	109.88	106.671	0.57385	0.035645	UP
evm.TU.C1.216	471	23.1161	643	28.7736	325	15.2231	367	22.3709	346	10.8726	10.7976	303	9.25578	10.3087	-0.96952	0.00037061	DOWN
evm.TU.C1.217	485	38.2921	995	71.6277	404	30.4421	596	46.7873	916	28.4046	45.9854	623	30.6149	35.0017	-0.27396	0.53651	FALSE
evm.TU.C1.218	458	15.7078	647	20.2323	462	15.1223	428	17.0208	427	8.86075	9.31186	426	9.09363	9.08874	-0.77307	0.0038607	DOWN
evm.TU.C1.219	387	12.3519	355	10.331	493	15.0174	1816	12.5668	1099	34.9876	22.3038	1830	36.3539	31.2151	1.4283	0.0015236	UP
evm.TU.C1.22	103	5.82581	125	6.44643	98	5.29018	221	5.85414	174	7.54548	6.25786	190	6.68882	6.83072	0.35698	0.30232	FALSE
evm.TU.C1.220	179	22.1359	247	27.8504	177	20.8902	202	23.6255	210	15.079	16.5128	255	19.6274	17.0731	-0.33571	0.2821	FALSE
evm.TU.C1.221	684	195.038	583	151.573	700	190.497	4438	179.036	3168	763.882	574.389	4308	764.568	700.946	2.0878	4.5214e-10	UP
evm.TU.C1.222	532	15.0084	464	11.9352	340	9.15434	356	12.0326	303	6.06245	5.43529	384	6.74265	6.08013	-0.84792	0.0041186	DOWN
evm.TU.C1.223	1401	128.217	1231	102.72	1689	147.524	2203	126.154	1920	121.702	111.729	2266	129.076	120.836	0.043488	0.84386	FALSE
evm.TU.C1.224	43	3.90421	32	2.64914	43	3.72614	28	3.4265	31	1.53461	1.78972	30	1.69537	1.67323	-0.93363	0.039286	DOWN
evm.TU.C1.225	2191	31.0068	2610	33.678	2238	30.2274	2913	31.6374	3432	24.8846	30.883	3039	26.7684	27.512	-0.084037	0.82358	FALSE
evm.TU.C1.226	283	21.2727	428	29.3339	267	19.1546	637	23.2537	698	28.9036	33.3618	570	26.6678	29.6444	0.48466	0.10658	FALSE
evm.TU.C1.227	681	59.939	811	65.084	564	47.377	1119	57.4667	1390	59.4523	77.792	1189	65.1361	67.4601	0.35729	0.22145	FALSE
evm.TU.C1.228	6973	1227.47	7597	1219.34	6319	1061.61	7453	1169.48	8567	791.953	958.913	7767	850.987	867.284	-0.31116	0.28887	FALSE
evm.TU.C1.229	341	8.68288	562	13.0478	326	7.92233	517	9.88432	844	7.9465	13.665	581	9.20794	10.2731	0.18133	0.64751	FALSE
evm.TU.C1.23	17	6.90047	11	4.07111	12	4.64876	21	5.20678	18	5.14547	4.64579	26	6.56871	5.45332	0.18829	0.79541	FALSE
evm.TU.C1.230	103	8.75306	135	10.4604	99	8.02941	131	9.08094	135	6.72001	7.29481	109	5.76536	6.59339	-0.33397	0.33995	FALSE
evm.TU.C1.231	171	12.6336	192	12.9337	163	11.4933	229	12.3536	179	10.2128	8.40896	220	10.1165	9.57942	-0.23526	0.49514	FALSE
evm.TU.C1.232	20	1.88537	44	3.78191	16	1.43951	55	2.36893	89	3.12972	5.33476	64	3.75513	4.07321	0.93145	0.035926	UP
evm.TU.C1.233	134	16.2793	215	23.8155	118	13.6816	163	17.9255	244	11.9535	18.8485	170	12.8545	14.5522	-0.17023	0.59694	FALSE
evm.TU.C1.234	432	16.5427	577	20.1461	467	17.0674	752	17.9187	736	17.3827	17.9209	630	15.0156	16.7731	0.029514	0.94221	FALSE
evm.TU.C1.235	533	44.4197	1005	76.3668	559	44.4617	1092	55.0827	1277	54.9347	67.6701	1143	59.2887	60.6312	0.27843	0.4155	FALSE
evm.TU.C1.236	59	4.16286	108	6.94791	50	3.36694	79	4.8259	111	3.36467	4.9799	66	2.89842	3.74766	-0.22596	0.56643	FALSE
evm.TU.C1.237	582	21.2716	631	21.0279	453	15.8016	374	19.367	564	8.25133	13.1073	392	8.91743	10.092	-0.8235	0.0023813	DOWN
evm.TU.C1.238	2203	61.5954	2368	60.3678	2435	64.9768	3227	62.3133	5777	54.4638	102.705	4041	70.3233	75.8309	0.37843	0.23225	FALSE
evm.TU.C1.239	3796	209.219	3042	152.871	2722	143.182	3631	168.424	5959	120.803	208.836	5643	193.58	174.406	0.16015	0.63098	FALSE
evm.TU.C1.24	260	10.6161	243	9.04667	143	5.57255	235	8.41177	174	5.79209	4.51751	197	5.00651	5.10537	-0.57179	0.11055	FALSE
evm.TU.C1.240	370	22.7962	376	21.1222	418	24.5789	547	22.8324	519	20.3434	20.3323	512	19.634	20.1032	-0.072025	0.89901	FALSE
evm.TU.C1.241	1476	84.4535	1892	98.7059	1542	84.2057	1398	89.1217	1522	48.2852	55.3737	1451	51.6744	51.7778	-0.66066	0.012595	DOWN
evm.TU.C1.242	274	12.8621	437	18.7039	340	15.2323	1090	15.5995	1465	30.8861	43.7277	1181	34.5055	36.3731	1.339	1.8583e-07	UP
evm.TU.C1.243	412	44.4218	808	79.4329	670	68.9444	2525	64.2664	4792	164.337	328.529	2431	163.14	218.669	1.8654	0.0014195	UP
evm.TU.C1.244	3063	960.734	4384	1253.77	2905	869.617	4528	1028.04	5247	857.311	1046.47	4193	818.574	907.45	-0.050423	0.85895	FALSE
evm.TU.C1.245	1314	19.643	1264	17.2286	1693	24.1544	2152	20.342	1548	19.4192	14.7144	1933	17.9855	17.373	-0.11636	0.84934	FALSE
evm.TU.C1.246	881	37.901	1717	67.3496	652	26.77	1269	44.0068	1513	32.9543	41.3877	1090	29.1862	34.5094	-0.19612	0.62411	FALSE
evm.TU.C1.247	129	10.7248	138	10.4609	162	12.8541	389	11.3466	343	19.5221	18.1323	400	20.6984	19.4509	0.88935	0.0013851	UP
evm.TU.C1.248	11209	554.859	9268	418.304	8237	389.144	1286	454.103	1130	38.4267	35.5674	1279	39.4061	37.8001	-3.4598	5.3277e-23	DOWN
evm.TU.C1.249	242	37.7809	337	47.9708	224	33.3757	477	39.7091	486	44.9522	48.2448	468	45.4757	46.2242	0.35388	0.26863	FALSE
evm.TU.C1.25	227	28.9005	233	27.0474	233	28.3114	657	28.0864	499	50.4918	40.3959	663	52.5376	47.8084	0.89246	0.00093048	UP
evm.TU.C1.250	58	4.44697	47	3.28567	52	3.80509	196	3.84591	169	9.07127	8.23911	161	7.68315	8.33118	1.2309	8.114e-05	UP
evm.TU.C1.251	427	19.208	442	18.1287	347	14.8973	1054	17.4113	1237	28.62	35.3819	1186	33.2059	32.4026	1.0192	8.8336e-05	UP
evm.TU.C1.252	451	57.8459	526	61.5138	654	80.0571	1027	66.4723	785	79.5138	64.0212	929	74.1633	72.5661	0.23827	0.46727	FALSE
evm.TU.C1.253	188	10.3783	259	13.0364	175	9.22003	299	10.8783	415	9.96359	14.5671	344	11.8196	12.1168	0.27992	0.40279	FALSE
evm.TU.C1.254	130	15.9619	188	21.047	140	16.4057	331	17.8049	332	24.5327	25.9202	344	26.2892	25.5807	0.65298	0.029627	UP
evm.TU.C1.255	128	17.8077	124	15.7293	138	18.3232	193	17.2867	174	16.208	15.3923	229	19.8294	17.1432	0.10379	0.75558	FALSE
evm.TU.C1.256	126	16.161	138	16.1386	106	12.9756	197	15.0917	189	15.2524	15.414	168	13.4117	14.6927	0.089852	0.82841	FALSE
evm.TU.C1.257	327	10.7758	679	20.4015	384	12.077	555	14.4181	997	11.04	20.8908	713	14.6241	15.5183	0.23209	0.65264	FALSE
evm.TU.C1.258	365	41.0207	786	80.5422	202	21.6664	413	47.7431	453	28.0179	32.3718	407	28.4696	29.6198	-0.51379	0.41312	FALSE
evm.TU.C1.259	775	55.0192	961	62.2051	728	49.3253	1276	55.5165	1167	54.6813	52.6794	1117	49.3563	52.239	0.04326	0.91811	FALSE
evm.TU.C1.26	156	40.4689	127	30.0394	219	54.2209	581	41.5764	505	90.9806	83.3002	611	98.6541	90.9783	1.2245	1.1585e-05	UP
evm.TU.C1.260	49414	11070.8	43274	8839.86	38004	8126.11	99509	9345.58	110718	13457.6	15772.6	109071	15209.5	14813.2	0.78437	0.0017391	UP
evm.TU.C1.261	764	48.905	1136	66.3023	731	44.6584	1225	53.2886	1887	47.3338	76.805	1421	56.6149	60.2513	0.30018	0.32771	FALSE
evm.TU.C1.262	582	88.8512	891	124.025	578	84.2158	1275	99.0306	1688	117.497	163.859	1281	121.721	134.359	0.56677	0.042698	UP
evm.TU.C1.263	1115	276.763	1521	344.234	1042	246.847	1607	289.281	1672	240.783	263.893	1436	221.853	242.176	-0.12488	0.6775	FALSE
evm.TU.C1.264	670	67.3953	882	80.8935	601	57.6972	807	68.662	1025	49.0009	65.5596	803	50.2744	54.945	-0.19607	0.51595	FALSE
evm.TU.C1.265	49	3.64357	66	4.47471	52	3.69028	120	3.93619	178	5.38627	8.41605	123	5.69263	6.49832	0.83594	0.012527	UP
evm.TU.C1.266	52	4.62403	58	4.70257	52	4.41312	83	4.57991	79	4.45524	4.46685	87	4.81519	4.57909	0.12286	0.78992	FALSE
evm.TU.C1.267	274	24.5549	391	31.9488	248	21.2112	507	25.905	563	27.4266	32.0815	472	26.3273	28.6118	0.27672	0.40709	FALSE
evm.TU.C1.268	1119	59.2149	1354	65.3296	862	43.5345	1187	56.0264	1074	37.9164	36.1379	1234	40.6437	38.2327	-0.4102	0.12906	FALSE
evm.TU.C1.269	584	49.265	781	60.0713	1000	80.5102	1642	63.2822	1197	83.6131	64.2062	1464	76.8676	74.8957	0.35355	0.36166	FALSE
evm.TU.C1.27	1261	50.5901	1493	54.6136	1414	54.1409	1819	53.1148	2350	44.0513	59.9481	1810	45.1966	49.732	0.013519	0.93838	FALSE
evm.TU.C1.270	1078	74.6858	1134	71.6346	944	62.419	1192	69.5798	1078	49.8507	47.4893	1189	51.2718	49.5373	-0.36195	0.21094	FALSE
evm.TU.C1.271	6521	139.745	7312	142.873	5494	112.367	6881	131.662	11101	89.0123	151.266	8288	110.548	116.942	-0.056974	0.88786	FALSE
evm.TU.C1.272	1496	47.1375	1801	51.7415	1262	37.9507	2430	45.6099	2667	46.2186	53.4337	2493	48.8916	49.5146	0.24829	0.41704	FALSE
evm.TU.C1.273	473	15.8443	488	14.9046	411	13.1395	538	14.6295	541	10.8785	11.523	497	10.362	10.9212	-0.29849	0.3418	FALSE
evm.TU.C1.274	112	3.6421	93	2.75744	82	2.54491	106	2.98148	86	2.08073	1.77824	113	2.28712	2.04869	-0.41104	0.26378	FALSE
evm.TU.C1.275	831	32.4705	927	33.0262	576	21.4801	911	28.9923	1099	21.4873	27.3051	956	23.25	24.0141	-0.13992	0.65046	FALSE
evm.TU.C1.276	2526	363.137	4140	542.661	2513	344.791	4080	416.863	5534	354.057	505.865	3769	337.241	399.054	0.065143	0.89666	FALSE
evm.TU.C1.277	3969	208.115	4272	204.242	5296	265.031	6494	225.796	3985	205.547	132.864	5002	163.246	167.219	-0.31472	0.49527	FALSE
evm.TU.C1.278	1648	51.8322	2296	65.8422	1521	45.6559	2692	54.4434	3115	51.1085	62.2957	2669	52.2478	55.2173	0.1507	0.66678	FALSE
evm.TU.C1.279	354	21.3529	328	18.0392	290	16.6946	770	18.6956	947	28.0362	36.3212	904	33.9389	32.7654	0.92602	0.00040569	UP
evm.TU.C1.28	256	25.381	296	26.7579	220	20.817	410	24.3186	359	24.5374	22.6319	390	24.0664	23.7453	0.099786	0.79954	FALSE
evm.TU.C1.280	75	15.6829	111	21.163	82	16.3646	115	17.7368	128	14.5157	17.0189	109	14.1863	15.2403	-0.092937	0.8228	FALSE
evm.TU.C1.281	376	65.1904	402	63.5495	336	55.5982	837	61.446	1014	87.5985	111.787	999	107.805	102.397	0.85637	0.0011905	UP
evm.TU.C1.282	501	29.5988	662	35.6602	481	27.1211	860	30.7934	1040	30.6697	39.0685	919	33.7931	34.5105	0.28941	0.34468	FALSE
evm.TU.C1.283	8898	99.1608	7846	79.7235	7175	76.3124	9918	85.0656	11426	66.7187	80.9654	10252	71.1104	72.9315	-0.10599	0.7935	FALSE
evm.TU.C1.284	503	22.1079	482	19.316	458	19.2119	340	20.2119	584	9.02057	16.3211	486	13.2951	12.8789	-0.54688	0.064622	FALSE
evm.TU.C1.285	788	58.343	855	57.7191	712	50.3116	1874	55.4579	1497	83.7545	70.4762	1780	82.0276	78.7527	0.63781	0.016887	UP
evm.TU.C1.286	469	50.8855	401	39.6695	381	39.4523	652	43.3358	486	42.7017	33.5286	629	42.4766	39.5689	-0.0024946	0.98517	FALSE
evm.TU.C1.287	169	18.8702	165	16.7983	149	15.8782	203	17.1822	158	13.6824	11.2177	195	13.552	12.8174	-0.29364	0.40003	FALSE
evm.TU.C1.288	671	66.9106	1381	125.562	780	74.2323	1369	88.9015	1829	82.4047	115.97	1289	80.0023	92.7922	0.19509	0.65069	FALSE
evm.TU.C1.289	240	11.3277	290	12.4801	191	8.6038	218	10.8039	226	6.21103	6.78262	235	6.90361	6.63242	-0.56872	0.051151	FALSE
evm.TU.C1.29	69	15.5599	80	16.4489	73	15.7111	79	15.9066	89	10.7538	12.7616	88	12.3514	11.9556	-0.29513	0.47387	FALSE
evm.TU.C1.290	21	3.05717	36	4.77852	20	2.77879	40	3.53816	53	3.51509	4.90607	66	5.98028	4.80048	0.58111	0.23216	FALSE
evm.TU.C1.291	1582	98.8817	1566	89.2466	1070	63.8291	1805	83.9858	2464	68.1024	97.9282	1903	74.033	80.0212	0.053148	0.87818	FALSE
evm.TU.C1.292	316	23.0502	608	40.4372	300	20.885	647	28.1241	624	28.4884	28.9421	552	25.0613	27.4973	0.11829	0.83976	FALSE
evm.TU.C1.293	282	21.8644	695	49.1319	370	27.3789	631	32.7918	856	29.5321	42.2007	630	30.4023	34.045	0.19125	0.74051	FALSE
evm.TU.C1.294	546	80.5055	548	73.6722	344	48.408	714	67.5286	542	63.5487	50.8148	700	64.2404	59.5346	-0.035261	0.9003	FALSE
evm.TU.C1.295	69	5.29036	71	4.96347	43	3.14652	113	4.46678	122	5.22986	5.94776	116	5.53568	5.5711	0.45523	0.22581	FALSE
evm.TU.C1.296	140	8.2853	174	9.38901	127	7.17314	95	8.28248	107	3.39375	4.02644	109	4.01498	3.81172	-0.99147	0.0011365	DOWN
evm.TU.C1.297	100	6.95612	117	7.42067	73	4.84636	128	6.40772	92	5.37468	4.06923	118	5.10888	4.85093	-0.25304	0.47071	FALSE
evm.TU.C1.298	335	30.8221	543	45.552	312	27.3967	517	34.5903	575	28.7133	33.639	504	28.8619	30.4047	-0.047193	0.84391	FALSE
evm.TU.C1.299	308	23.7204	502	35.2505	313	23.006	514	27.3256	752	23.8951	36.8253	500	23.9672	28.2292	0.1714	0.64039	FALSE
evm.TU.C1.3	158	39.5027	154	35.106	185	44.1435	358	39.5841	260	54.0292	41.3334	377	58.6662	51.3429	0.4929	0.12721	FALSE
evm.TU.C1.30	303	27.2245	328	26.8709	326	27.9551	975	27.3502	609	52.8808	34.793	903	50.4989	46.0576	0.88245	0.013743	UP
evm.TU.C1.300	509	41.3216	597	44.1901	497	38.5072	1300	41.3396	1032	63.7058	53.2718	1125	56.8446	57.9407	0.6183	0.023011	UP
evm.TU.C1.301	874	58.327	960	58.4144	829	52.8005	1433	56.514	1700	57.7272	72.1381	1461	60.6856	63.5169	0.2854	0.31715	FALSE
evm.TU.C1.302	790	68.4846	863	68.213	726	60.0659	1588	65.5878	1526	83.0983	84.1158	1563	84.3338	83.8493	0.47977	0.080159	FALSE
evm.TU.C1.303	472	3.53256	538	3.67131	522	3.72858	807	3.64415	637	3.64584	3.03141	768	3.57755	3.41827	0.032138	0.91646	FALSE
evm.TU.C1.304	3024	767.17	4542	1050.62	2841	687.87	3836	835.221	4776	587.441	770.427	3604	569.078	642.315	-0.24895	0.36537	FALSE
evm.TU.C1.305	2955	566.414	3123	545.806	3382	618.693	8290	576.971	7571	959.194	922.756	8336	994.514	958.822	0.84749	0.0006655	UP
evm.TU.C1.306	106	10.4493	134	12.0441	83	7.8088	168	10.1007	208	9.99691	13.0377	178	10.9214	11.3187	0.29576	0.4218	FALSE
evm.TU.C1.307	140	4.60031	179	5.36294	161	5.04906	186	5.00411	192	3.68934	4.01161	175	3.57911	3.76002	-0.29376	0.39961	FALSE
evm.TU.C1.308	12809	833.85	10640	631.546	16801	1043.84	20119	836.412	10967	790.597	453.961	16744	678.436	640.998	-0.27182	0.69182	FALSE
evm.TU.C1.309	3338	265.979	2847	206.842	3909	297.271	6404	256.697	3905	308.026	197.852	5425	269.053	258.31	0.12494	0.75421	FALSE
evm.TU.C1.31	371	1.24179	369	1.12614	479	1.53016	745	1.29936	682	1.50524	1.4515	753	1.56872	1.50849	0.32087	0.23622	FALSE
evm.TU.C1.310	1934	44.3372	1999	41.7845	1971	43.1245	2272	43.0821	2830	31.441	41.2531	2224	31.7339	34.8093	-0.19943	0.56476	FALSE
evm.TU.C1.311	593	31.0941	669	31.9845	662	33.1289	686	32.0691	646	21.7131	21.5384	646	21.083	21.4448	-0.46315	0.11406	FALSE
evm.TU.C1.312	528	44.87	728	56.4085	723	58.639	1528	53.3058	2102	78.383	113.583	1645	87.0093	92.9917	0.90667	0.00037021	UP
evm.TU.C1.313	594	34.5023	740	39.1908	604	33.483	631	35.7254	743	22.1242	27.4416	593	21.4385	23.6681	-0.47521	0.09646	FALSE
evm.TU.C1.314	1367	453.507	1506	455.544	1109	351.134	3865	420.062	3544	773.999	747.596	3967	819.133	780.243	1.0271	5.3142e-05	UP
evm.TU.C1.315	215	16.9748	297	21.3803	210	15.8239	694	18.0597	661	33.0752	33.1838	709	34.841	33.7	1.0344	0.00014047	UP
evm.TU.C1.316	15	1.3373	22	1.78834	18	1.53157	20	1.5524	23	1.07633	1.30384	31	1.72019	1.36678	-0.058637	0.95343	FALSE
evm.TU.C1.317	254	24.2088	287	24.9409	171	15.5547	290	21.5682	358	16.6845	21.6961	349	20.7034	19.6947	0.0033968	0.98954	FALSE
evm.TU.C1.318	303	60.7803	408	74.6227	221	42.3095	481	59.2375	438	58.2427	55.8666	442	55.1848	56.4313	0.077351	0.89705	FALSE
evm.TU.C1.319	167	16.7011	222	20.2429	200	19.0891	321	18.6777	656	19.3781	41.7149	528	32.8655	31.3195	0.84631	0.036763	UP
evm.TU.C1.32	3927	265.668	3892	240.072	3406	219.912	4617	241.884	2859	188.545	122.984	3949	166.281	159.27	-0.46577	0.089134	FALSE
evm.TU.C1.320	88576	6629.24	125010	8530.67	84120	6008.59	135522	7056.17	165577	6122.56	7879.62	134398	6260.62	6754.27	0.064494	0.8795	FALSE
evm.TU.C1.321	26	1.86888	38	2.49047	30	2.05804	26	2.13913	28	1.12812	1.27974	18	0.805299	1.07106	-0.8773	0.064188	FALSE
evm.TU.C1.322	924	29.9908	938	27.7593	848	26.2686	562	28.0062	502	11.011	10.3604	608	12.2828	11.2181	-1.1945	3.8367e-06	DOWN
evm.TU.C1.323	4601	781.997	7535	1167.69	4450	721.836	7362	890.506	9450	755.308	1021.27	7079	748.862	841.815	0.050938	0.93587	FALSE
evm.TU.C1.324	68	3.45532	84	3.89178	64	3.10373	139	3.48361	178	4.26353	5.75118	133	4.20637	4.74036	0.56366	0.097876	FALSE
evm.TU.C1.325	1688	55.2038	1975	58.8917	1242	38.7653	72	50.9536	81	1.42136	1.68438	53	1.07882	1.39485	-5.0606	4.2973e-73	DOWN
evm.TU.C1.326	587	23.9963	950	35.4095	594	23.1749	924	27.5269	1122	22.801	29.1647	933	23.7391	25.2349	0.0064709	0.97764	FALSE
evm.TU.C1.327	13	1.46579	9	0.925252	3	0.32283	13	0.904623	4	0.884803	0.286777	11	0.771964	0.647848	-0.2951	0.80065	FALSE
evm.TU.C1.328	56	19.7156	67	21.5074	39	13.1043	40	18.1091	21	8.50077	4.7011	40	8.76516	7.32234	-1.1452	0.0025349	DOWN
evm.TU.C1.329	478	29.5029	474	26.6751	353	20.794	242	25.6573	247	9.01629	9.69374	220	8.45156	9.05386	-1.3744	2.3915e-07	DOWN
evm.TU.C1.33	357	12.3173	509	16.0124	277	9.12125	709	12.4837	884	14.7663	19.3936	671	14.4095	16.1898	0.51128	0.085293	FALSE
evm.TU.C1.330	131	5.93151	226	9.33024	98	4.23492	154	6.49889	249	4.20911	7.16887	156	4.39638	5.25812	-0.16754	0.6775	FALSE
evm.TU.C1.331	1579	89.0183	1733	89.0812	1752	94.2664	2804	90.7887	4634	95.4226	166.116	3430	120.356	127.298	0.58633	0.030246	UP
evm.TU.C1.332	101	10.7887	83	8.08378	50	5.09732	22	7.98992	13	1.41855	0.882973	20	1.3297	1.21041	-2.568	7.4737e-06	DOWN
evm.TU.C1.333	614	22.3701	706	23.4528	375	13.0393	561	19.6207	562	12.3378	13.0195	564	12.7895	12.7156	-0.48094	0.07549	FALSE
evm.TU.C1.334	1198	73.0279	958	53.2461	530	30.8343	177	52.3695	151	6.513	5.85284	159	6.03263	6.13282	-2.9482	1.3492e-05	DOWN
evm.TU.C1.335	149	10.323	181	11.4337	137	9.05869	77	10.2718	48	3.22022	2.11455	62	2.67355	2.66944	-1.8008	2.1778e-09	DOWN
evm.TU.C1.336	23	8.53284	11	3.72091	18	6.37329	19	6.20901	29	4.25496	6.84103	35	8.08185	6.39261	0.13431	0.80286	FALSE
evm.TU.C1.337	1097	24.9994	1061	22.0459	831	18.0738	1643	21.7064	2271	22.6014	32.9077	2236	31.7155	29.0749	0.54137	0.042698	UP
evm.TU.C1.338	1301	8.6289	1433	8.66593	1169	7.39978	2317	8.23153	2690	9.27642	11.3446	2362	9.75069	10.1239	0.41897	0.12656	FALSE
evm.TU.C1.339	184	37.1253	215	39.5532	179	34.4692	252	37.0492	299	30.6923	38.3603	251	31.5212	33.5246	-0.025955	0.96775	FALSE
evm.TU.C1.34	89	10.2017	88	9.19719	71	7.76723	58	9.05537	39	4.01316	2.84253	53	3.78125	3.54564	-1.214	0.00041281	DOWN
evm.TU.C1.340	929	71.5462	1036	72.748	830	61.0063	2388	68.4335	3147	111.015	154.108	3634	174.194	146.439	1.2192	1.2776e-05	UP
evm.TU.C1.341	1391	48.2339	1847	58.396	2206	73.0057	2442	59.8785	2307	51.1148	50.8664	2290	49.424	50.4684	-0.14055	0.7704	FALSE
evm.TU.C1.342	53	4.68878	101	8.14697	79	6.67017	156	6.50197	301	8.33076	16.932	176	9.69112	11.6513	0.9453	0.046663	UP
evm.TU.C1.343	32047	5788.99	32555	5361.96	39250	6766.76	17963	5972.57	14810	1958.71	1701.09	18312	2058.87	1906.22	-1.5347	3.8459e-06	DOWN
evm.TU.C1.344	144	8.36421	134	7.09672	178	9.86752	189	8.44281	226	6.62674	8.34696	198	7.15821	7.3773	-0.098814	0.88737	FALSE
evm.TU.C1.345	2007	127.291	2142	123.868	1791	108.41	2494	119.856	2220	95.4821	89.5283	2316	91.4251	92.1452	-0.25144	0.40491	FALSE
evm.TU.C1.346	506	17.3541	686	21.4519	448	14.6641	749	17.8233	776	15.5063	16.9227	698	14.8999	15.7763	-0.041618	0.88401	FALSE
evm.TU.C1.347	3172	30.0498	2968	25.6368	3219	29.1042	3765	28.2636	2687	21.5303	16.1858	3193	18.8272	18.8477	-0.46225	0.10564	FALSE
evm.TU.C1.348	525	36.0114	644	40.277	1228	80.3905	4696	52.2263	4883	194.44	212.973	4542	193.912	200.442	2.0175	3.8726e-17	UP
evm.TU.C1.349	279	15.0644	264	12.997	336	17.3146	643	15.1253	510	20.9573	17.5096	628	21.105	19.8573	0.50425	0.063326	FALSE
evm.TU.C1.35	24	2.51689	18	1.72114	9	0.900785	17	1.71294	11	1.07616	0.733505	11	0.717997	0.842555	-0.86746	0.20218	FALSE
evm.TU.C1.350	46	3.34833	37	2.45563	43	2.9872	70	2.93039	50	3.0757	2.31418	80	3.62441	3.00477	0.15805	0.7189	FALSE
evm.TU.C1.351	84	6.95011	75	5.65802	110	8.68622	120	7.09812	328	5.99335	17.2562	249	12.823	12.0242	0.83116	0.1625	FALSE
evm.TU.C1.352	786	79.0637	854	78.3254	1373	131.811	2290	96.4	2438	139.048	155.936	2430	152.138	149.041	0.71681	0.018535	UP
evm.TU.C1.353	876	35.0627	751	27.4077	1551	59.2487	2275	40.573	1515	54.9666	38.5578	2192	54.6083	49.3776	0.3755	0.47737	FALSE
evm.TU.C1.354	152	20.8939	135	16.92	196	25.7132	257	21.1757	233	21.3247	20.3652	252	21.5602	21.0834	0.09449	0.74159	FALSE
evm.TU.C1.355	396	13.8569	434	13.8469	461	15.3957	442	14.3665	404	9.33619	8.98899	423	9.21275	9.17931	-0.5312	0.072925	FALSE
evm.TU.C1.356	1136	89.0788	1177	84.1517	1742	130.368	1689	101.199	1193	79.9469	59.4832	1468	71.6472	70.3591	-0.41889	0.44605	FALSE
evm.TU.C1.357	202	26.8057	181	21.9	281	35.5883	296	28.098	195	23.7106	16.4539	314	25.9347	22.0331	-0.24297	0.71936	FALSE
evm.TU.C1.358	882	60.2595	1162	72.3859	1986	129.498	8364	87.3811	5563	344.943	241.671	7260	308.724	298.446	1.8689	5.649e-06	UP
evm.TU.C1.359	109	2.20572	131	2.41705	69	1.3326	131	1.98512	153	1.60019	1.96867	134	1.68774	1.7522	-0.039993	0.89986	FALSE
evm.TU.C1.36	9	1.66054	17	2.85987	10	1.76089	57	2.09377	85	6.3483	9.97203	49	5.62704	7.31579	1.9305	1.3727e-05	UP
evm.TU.C1.360	634	20.3863	677	19.8485	601	18.4437	658	19.5595	758	12.7718	15.498	628	12.5686	13.6128	-0.40696	0.17199	FALSE
evm.TU.C1.361	375	46.5409	443	50.13	426	50.4591	557	49.0433	779	41.7287	61.4751	644	49.747	50.9836	0.16251	0.58397	FALSE
evm.TU.C1.362	162	6.81632	236	9.05393	150	6.02354	218	7.29793	262	5.53691	7.00961	211	5.52579	6.0241	-0.14599	0.65892	FALSE
evm.TU.C1.363	2391	171.508	2538	165.991	2266	155.128	2863	164.209	2637	123.965	120.274	2742	122.419	122.219	-0.30228	0.31103	FALSE
evm.TU.C1.364	277	22.123	379	27.5991	223	16.9979	572	22.24	678	27.5764	34.4312	536	26.6445	29.5507	0.54438	0.065327	FALSE
evm.TU.C1.365	1050	35.2065	1322	40.4162	884	28.2886	1968	34.6371	2123	39.8322	45.2628	1671	34.8728	39.9892	0.33803	0.25378	FALSE
evm.TU.C1.366	66	15.0805	95	19.7918	61	13.3023	112	16.0582	173	15.4478	25.1348	121	17.2081	19.2636	0.38455	0.30238	FALSE
evm.TU.C1.367	36	8.39246	25	5.31395	35	7.78719	38	7.16453	57	5.34745	8.44928	41	5.94905	6.58193	-0.034461	1	FALSE
evm.TU.C1.368	1122	71.4237	1150	66.7479	1187	72.115	1142	70.0955	1188	43.8825	48.0865	1230	48.7339	46.901	-0.46618	0.10852	FALSE
evm.TU.C1.369	108	28.0169	100	23.6531	98	24.2632	149	25.3111	87	23.3324	14.3507	127	20.5059	19.3963	-0.2504	0.52072	FALSE
evm.TU.C1.37	4516	608.643	7358	904.188	4600	591.687	7424	701.506	8828	603.98	756.534	7107	596.173	652.229	0.027026	0.98596	FALSE
evm.TU.C1.370	843	32.3892	1108	38.8153	810	29.7018	1132	33.6354	1602	26.2539	39.1375	1309	31.3032	32.2315	0.058298	0.87852	FALSE
evm.TU.C1.371	144	5.69764	232	8.36971	159	6.0042	306	6.69052	338	7.30852	8.50367	305	7.5112	7.77446	0.34725	0.29965	FALSE
evm.TU.C1.372	362	35.0838	371	32.7841	359	33.2062	510	33.6914	504	29.8363	31.059	545	32.8755	31.2569	0.010299	0.95378	FALSE
evm.TU.C1.373	331	73.6792	398	80.7775	282	59.909	429	71.4552	404	57.6435	57.1816	349	48.3526	54.3925	-0.26105	0.39708	FALSE
evm.TU.C1.374	512	36.8793	1286	84.4587	397	27.2916	496	49.5432	699	21.5661	32.0146	491	22.0126	25.1978	-0.81463	0.23162	FALSE
evm.TU.C1.375	1018	42.8857	842	32.342	1147	46.1162	917	40.448	1025	23.319	27.4566	923	24.2016	24.9924	-0.59689	0.10082	FALSE
evm.TU.C1.376	92	6.58551	117	7.63621	87	5.94356	140	6.72176	153	6.04931	6.96387	119	5.30183	6.105	-0.013674	0.98143	FALSE
evm.TU.C1.377	25	1.89158	41	2.82851	16	1.15539	24	1.95849	31	1.09615	1.49143	25	1.17734	1.25497	-0.49108	0.30611	FALSE
evm.TU.C1.378	64	11.2661	78	12.5192	51	8.56818	120	10.7845	66	12.7512	7.38744	100	10.9564	10.365	0.096788	0.88289	FALSE
evm.TU.C1.379	1057	124.044	1024	109.57	1133	126.899	1551	120.171	1492	109.872	111.334	1717	125.415	115.54	0.056608	0.82306	FALSE
evm.TU.C1.38	260	19.168	259	17.4098	197	13.861	486	16.8129	589	21.6279	27.6106	575	26.3844	25.2077	0.70828	0.010928	UP
evm.TU.C1.380	6222	349.631	6006	307.72	8772	470.44	13519	375.931	15415	458.565	550.784	15618	546.239	518.529	0.55719	0.034502	UP
evm.TU.C1.381	286	15.9413	264	13.4169	179	9.52219	317	12.9601	238	10.6658	8.43515	297	10.3037	9.80153	-0.25986	0.41402	FALSE
evm.TU.C1.382	512	21.7284	704	27.2409	783	31.7136	649	26.8943	641	16.6257	17.2971	734	19.3879	17.7702	-0.4877	0.16488	FALSE
evm.TU.C1.383	227	10.5838	260	11.053	255	11.347	953	10.9946	1257	26.8217	37.2658	939	27.2496	30.4457	1.5753	6.1991e-10	UP
evm.TU.C1.384	390	29.5734	535	36.9898	513	37.1262	883	34.5631	662	40.4179	31.9193	935	44.1292	38.8221	0.29439	0.34133	FALSE
evm.TU.C1.385	24609	5736.95	24214	5146.88	20679	4600.89	20497	5161.57	22602	2884.38	3350.36	21150	3068.84	3101.2	-0.61449	0.021211	DOWN
evm.TU.C1.386	1599	101.414	1494	86.3954	1193	72.2131	1504	86.6742	1664	57.5802	67.1059	1837	72.5164	65.7342	-0.27352	0.36629	FALSE
evm.TU.C1.387	316	15.8701	318	14.5616	390	18.6931	619	16.3749	384	18.7654	12.2626	563	17.5986	16.2088	0.10545	0.78569	FALSE
evm.TU.C1.388	231	13.6473	342	18.4227	265	14.942	585	15.6706	699	20.8626	26.2585	605	22.2468	23.1226	0.68302	0.014592	UP
evm.TU.C1.389	519	24.4294	752	32.274	530	23.8093	677	26.8376	825	19.2358	24.692	683	20.0098	21.3125	-0.20694	0.49032	FALSE
evm.TU.C1.39	868	41.3076	1531	66.4318	1011	45.9185	1844	51.2193	2358	52.9721	71.353	1853	54.8862	59.7371	0.34924	0.24759	FALSE
evm.TU.C1.390	75	6.60121	100	8.02515	80	6.72014	189	7.1155	241	10.0415	13.4877	202	11.066	11.5317	0.81477	0.0086625	UP
evm.TU.C1.391	729	85.8437	732	78.5928	588	66.0821	1164	76.8395	1089	82.7389	81.5392	1158	84.8724	83.0502	0.24092	0.42205	FALSE
evm.TU.C1.392	431	18.4498	637	24.8624	416	16.9954	699	20.1025	831	18.062	22.6189	626	16.6788	19.1199	0.056723	0.90918	FALSE
evm.TU.C1.393	257	16.36	482	27.9761	250	15.1885	557	19.8415	811	21.4033	32.8268	524	20.7615	24.9972	0.46697	0.20415	FALSE
evm.TU.C1.394	350	25.0536	332	21.6686	209	14.2782	783	20.3334	519	33.8329	23.6225	731	32.5684	30.0079	0.71162	0.049268	UP
evm.TU.C1.395	900	40.3799	1085	44.3856	966	41.3642	1591	42.0433	2292	43.0892	65.3875	1720	48.0317	52.1695	0.41979	0.12095	FALSE
evm.TU.C1.396	515	18.7039	692	22.9151	563	19.5146	1157	20.3779	1893	25.365	43.7153	1269	28.6856	32.5886	0.78548	0.0068585	UP
evm.TU.C1.397	257	21.264	239	18.0302	255	20.1362	510	19.8102	520	25.4717	27.3573	534	27.4999	26.7763	0.54755	0.047261	UP
evm.TU.C1.398	172	2.6212	216	3.00135	143	2.07986	216	2.56747	239	1.98702	2.31594	214	2.02985	2.11094	-0.15063	0.66042	FALSE
evm.TU.C1.399	34	5.92465	41	6.51415	33	5.48811	96	5.97564	100	10.0979	11.08	106	11.4965	10.8915	0.99175	0.0064548	UP
evm.TU.C1.4	3789	327.643	3273	258.055	2686	221.67	4957	269.123	4606	258.744	253.255	4885	262.916	258.305	0.069021	0.82202	FALSE
evm.TU.C1.40	173	20.1652	146	15.5167	173	19.2455	226	18.3091	176	15.9016	13.0445	199	14.4373	14.4611	-0.22438	0.57865	FALSE
evm.TU.C1.400	50	4.85949	48	4.25355	38	3.52476	263	4.2126	148	15.4295	9.14618	269	16.2723	13.616	1.8379	0.00050721	UP
evm.TU.C1.401	1938	14.952	2520	17.7271	2042	15.0359	3463	15.905	5232	16.1278	25.6668	3633	17.4457	19.7468	0.42301	0.11898	FALSE
evm.TU.C1.402	1332	290.868	1383	275.362	1304	271.766	1896	279.332	1545	249.923	214.525	2080	282.704	249.051	-0.039157	0.93481	FALSE
evm.TU.C1.403	107	32.3838	150	41.3929	121	34.9506	94	36.2424	85	17.1731	16.3576	82	15.4467	16.3258	-1.0224	0.0011	DOWN
evm.TU.C1.404	506	18.0353	512	16.6392	320	10.8855	194	15.1867	132	4.17398	2.99161	148	3.28331	3.48297	-1.9758	1.1444e-10	DOWN
evm.TU.C1.405	298	57.7624	287	50.7225	185	34.2236	85	47.5695	61	9.94543	7.51824	108	13.0296	10.1644	-2.0777	9.4252e-10	DOWN
evm.TU.C1.406	135	8.11466	156	8.54972	137	7.85928	185	8.17456	260	6.7125	9.93729	208	7.78175	8.14385	0.10529	0.76502	FALSE
evm.TU.C1.407	713	20.7947	1392	37.0164	949	26.4153	1256	28.0755	1734	22.1121	32.1566	1082	19.6412	24.6366	-0.067516	0.84381	FALSE
evm.TU.C1.408	55	6.06271	32	3.21621	51	5.36538	266	4.88143	230	17.6995	16.1209	325	22.2979	18.7061	2.0428	3.7088e-09	UP
evm.TU.C1.409	1554	755.164	1380	611.448	1371	635.848	9045	667.487	8755	2653.23	2705.23	10568	3196.39	2851.62	2.2145	7.3774e-20	UP
evm.TU.C1.41	287	17.014	265	14.3239	551	31.1747	172	20.8376	244	6.15503	9.19757	188	6.93682	7.42981	-1.422	0.10866	FALSE
evm.TU.C1.410	103	7.46584	153	10.1117	131	9.06231	724	8.87995	798	31.6779	36.7792	777	35.0542	34.5038	2.078	3.5453e-15	UP
evm.TU.C1.411	95	5.82189	86	4.8054	70	4.09415	52	4.90715	60	1.92362	2.33803	56	2.13602	2.13256	-1.0806	0.0018582	DOWN
evm.TU.C1.412	498	32.0563	676	39.6754	428	26.2938	1442	32.6752	1320	56.0306	54.0276	1279	51.2426	53.7669	0.85836	0.0013766	UP
evm.TU.C1.413	777	18.9995	833	18.5719	593	13.8389	373	17.1368	382	5.50562	5.9394	308	4.68759	5.37754	-1.5427	1.7238e-09	DOWN
evm.TU.C1.414	38	3.38783	45	3.65797	22	1.87191	85	2.97257	70	4.57438	3.9682	75	4.16175	4.23478	0.66455	0.11302	FALSE
evm.TU.C1.415	66	5.22283	65	4.68993	37	2.79441	76	4.23572	122	3.63038	6.13875	99	4.87612	4.88175	0.33193	0.41163	FALSE
evm.TU.C1.416	1069	90.6216	1090	84.2503	695	56.2296	1772	77.0338	3225	90.6763	173.837	2607	137.554	134.022	0.91865	0.0095229	UP
evm.TU.C1.417	1212	88.972	1601	107.16	925	64.8064	1739	86.9795	1959	77.0595	91.4414	1503	68.6731	79.058	-0.0016592	0.96079	FALSE
evm.TU.C1.418	350	32.3749	703	59.2906	434	38.3138	634	43.3264	1008	35.4001	59.2868	757	43.5826	46.0898	0.21419	0.60755	FALSE
evm.TU.C1.419	4	0.53492	3	0.365797	5	0.638153	5	0.512957	16	0.403622	1.36053	12	0.99882	0.920989	0.90754	0.32167	FALSE
evm.TU.C1.42	2326	246.931	2612	252.83	2157	218.545	3786	239.435	5737	242.617	387.265	4234	279.765	303.216	0.45161	0.090765	FALSE
evm.TU.C1.420	13	1.06287	15	1.1182	7	0.54621	22	0.909092	36	1.08576	1.87153	27	1.37397	1.44375	0.80152	0.18279	FALSE
evm.TU.C1.421	10	0.866893	14	1.10658	21	1.73744	47	1.23697	84	2.45946	4.63023	55	2.9676	3.35243	1.5098	0.0010776	UP
evm.TU.C1.422	316	45.6182	341	44.8844	270	37.1998	687	42.5675	622	59.8664	57.0951	782	70.2643	62.4086	0.68371	0.01342	UP
evm.TU.C1.423	40	2.56523	39	2.28045	55	3.36632	53	2.73733	63	2.05172	2.569	52	2.07562	2.23211	-0.2027	0.75235	FALSE
evm.TU.C1.424	72	4.98829	85	5.36944	69	4.56241	105	4.97338	140	4.39121	6.16744	124	5.3471	5.30192	0.2095	0.59246	FALSE
evm.TU.C1.425	14	2.1956	23	3.28885	19	2.84384	21	2.7761	32	1.98802	3.19105	15	1.46418	2.21442	-0.2216	0.76751	FALSE
evm.TU.C1.426	34	2.78641	29	2.16698	21	1.64252	5	2.19864	6	0.24735	0.312662	10	0.510086	0.3567	-2.4907	3.645e-06	DOWN
evm.TU.C1.427	320	2.79796	329	2.62288	235	1.96103	53	2.46062	42	0.279733	0.233506	53	0.288433	0.267224	-3.0632	3.3397e-26	DOWN
evm.TU.C1.428	91	17.2512	65	11.2352	86	15.5597	66	14.682	46	7.55261	5.54489	64	7.55152	6.88301	-0.97669	0.017846	DOWN
evm.TU.C1.429	315	6.18568	360	6.4457	295	5.52872	626	6.05337	904	7.4204	11.2876	680	8.31118	9.00641	0.68593	0.011475	UP
evm.TU.C1.43	119	36.989	95	26.924	86	25.5123	170	29.8084	193	31.897	38.1453	176	34.0499	34.6974	0.33653	0.3051	FALSE
evm.TU.C1.430	1213	102.829	1180	91.2067	961	77.7505	1965	90.5954	3920	100.552	211.299	2818	148.687	153.513	0.8658	0.027265	UP
evm.TU.C1.431	632	15.7668	878	19.9715	563	13.4048	959	16.381	1267	14.4418	20.0984	820	12.7326	15.7576	0.069212	0.87126	FALSE
evm.TU.C1.432	16289	665.887	21210	790.565	16004	624.396	32349	693.616	34192	798.257	888.768	30582	778.125	821.717	0.37125	0.18658	FALSE
evm.TU.C1.433	543	7.38171	576	7.13954	411	5.33242	479	6.61789	781	3.93069	6.75096	450	3.80756	4.82974	-0.34177	0.26432	FALSE
evm.TU.C1.434	115	6.70231	127	6.74872	89	4.95043	114	6.13382	147	4.01058	5.44756	139	5.04219	4.83344	-0.21788	0.56071	FALSE
evm.TU.C1.435	447	23.9481	524	25.5967	349	17.8449	589	22.4632	621	19.0482	21.155	641	21.3746	20.5259	0.0040411	0.99385	FALSE
evm.TU.C1.436	908	77.3534	770	59.8101	792	64.3939	505	67.1858	758	25.9693	41.0602	706	37.4348	34.8214	-0.8434	0.0020514	DOWN
evm.TU.C1.437	838	33.6589	649	23.7679	437	16.7518	743	24.7262	1318	18.0144	33.6611	938	23.4496	25.0417	0.13385	0.77713	FALSE
evm.TU.C1.438	405	10.2746	457	10.571	332	8.03847	580	9.62803	564	8.88206	9.09801	543	8.57406	8.85138	0.010148	0.99217	FALSE
evm.TU.C1.439	248	18.3224	269	18.1207	280	19.7431	1056	18.7287	897	47.0946	42.1388	979	45.0186	44.7507	1.3751	8.0242e-08	UP
evm.TU.C1.44	275	15.2298	286	14.4417	231	12.2095	517	13.9603	443	17.2833	15.5999	479	16.511	16.4647	0.36892	0.22091	FALSE
evm.TU.C1.440	786	32.0175	877	32.5728	789	30.6738	1305	31.7547	1420	32.0887	36.78	1174	29.7653	32.878	0.1668	0.57445	FALSE
evm.TU.C1.441	153	8.93208	203	10.8056	157	8.74755	246	9.49507	206	8.66906	7.64691	209	7.59424	7.97007	-0.11977	0.74013	FALSE
evm.TU.C1.442	4019	12.4654	4560	12.8956	6477	19.1729	6611	14.8446	5382	12.3774	10.6142	5845	11.2836	11.4251	-0.2754	0.62219	FALSE
evm.TU.C1.443	4155	77.5743	4271	72.7054	3912	69.7062	4285	73.3286	5973	48.2918	70.9083	4491	52.1875	57.1292	-0.25173	0.43079	FALSE
evm.TU.C1.444	4581	45.0043	4775	42.7718	4529	42.4641	4950	43.4134	6972	29.3545	43.5521	5339	32.6461	35.1842	-0.19662	0.56643	FALSE
evm.TU.C1.445	201	42.2864	190	36.4459	103	20.6808	233	33.1377	154	29.5894	20.6008	197	25.7957	25.3286	-0.2322	0.58646	FALSE
evm.TU.C1.446	185	8.28953	246	10.0504	178	7.61209	240	8.65067	213	6.4915	6.06869	226	6.30294	6.28771	-0.3253	0.29946	FALSE
evm.TU.C1.447	1038	74.7671	1162	76.315	1073	73.763	2494	74.9484	2948	108.439	135.02	2748	123.199	122.219	0.81998	0.0012907	UP
evm.TU.C1.448	1130	71.406	1523	87.7499	954	57.5347	2030	72.2302	2177	77.4333	87.4726	1611	63.362	76.0893	0.2086	0.52703	FALSE
evm.TU.C1.449	984	26.6905	1301	32.1758	957	24.7742	981	27.8802	1225	16.0623	21.1279	1060	17.8955	18.3619	-0.47919	0.081015	FALSE
evm.TU.C1.45	658	21.2969	947	27.9468	766	23.6617	1482	24.3018	3210	28.9545	66.0624	1833	36.9259	43.9809	0.9549	0.062353	FALSE
evm.TU.C1.450	475	21.8807	574	24.1084	505	22.2016	1107	22.7302	1676	30.7815	49.0906	1370	39.2794	39.7172	0.91413	0.00038788	UP
evm.TU.C1.451	74	6.30413	99	7.68988	100	8.13054	77	7.37485	105	3.95968	5.68775	83	4.40097	4.6828	-0.55182	0.12961	FALSE
evm.TU.C1.452	82	7.34855	85	6.9454	84	7.18444	196	7.15946	147	10.6028	8.37651	179	9.98431	9.65453	0.55667	0.086629	FALSE
evm.TU.C1.453	687	10.903	806	11.6631	908	13.7531	1304	12.1064	1232	12.4923	12.4325	1321	13.0488	12.6578	0.17513	0.53219	FALSE
evm.TU.C1.454	152	12.1397	172	12.5252	109	8.30839	141	10.9911	101	6.79767	5.12913	113	5.61721	5.848	-0.76337	0.012274	DOWN
evm.TU.C1.455	50	5.40789	63	6.21282	43	4.43866	47	5.35313	44	3.06854	3.026	49	3.29861	3.13105	-0.63691	0.10749	FALSE
evm.TU.C1.456	46	3.72561	65	4.80002	36	2.78271	66	3.76944	43	3.2267	2.21445	55	2.77255	2.7379	-0.30429	0.44419	FALSE
evm.TU.C1.457	481	107.764	544	111.126	426	91.0884	1123	103.326	1448	151.874	206.279	1228	171.239	176.464	0.89147	0.00063478	UP
evm.TU.C1.458	1730	137.85	1484	107.816	1553	118.102	3011	121.256	3204	144.826	162.335	3102	153.844	153.668	0.45436	0.080579	FALSE
evm.TU.C1.459	3226	56.0164	3903	61.7931	3489	57.8199	5079	58.5431	5911	53.2359	65.2634	4985	53.8757	57.4583	0.088158	0.77074	FALSE
evm.TU.C1.46	1736	170.159	1426	127.443	1712	160.153	722	152.585	485	42.7188	30.2277	736	44.9015	39.2827	-1.8365	1.4251e-07	DOWN
evm.TU.C1.460	289	26.9491	282	23.9765	208	18.5113	389	23.1456	258	21.8964	15.2976	316	18.3405	18.5115	-0.17972	0.58855	FALSE
evm.TU.C1.461	26	3.72225	26	3.39387	15	2.0495	32	3.05521	24	2.7654	2.18474	25	2.22766	2.3926	-0.20392	0.73818	FALSE
evm.TU.C1.462	2648	68.9006	3469	82.3	2979	73.9778	5427	75.0595	9485	85.2395	156.928	7063	114.386	118.851	0.76833	0.010968	UP
evm.TU.C1.463	1553	104.857	1496	92.0979	1252	80.6785	3370	92.5446	2797	137.352	120.082	3134	131.705	129.713	0.61756	0.018728	UP
evm.TU.C1.464	395	21.1293	414	20.192	288	14.703	280	18.6748	358	9.04113	12.1767	280	9.32232	10.1801	-0.75131	0.0072496	DOWN
evm.TU.C1.465	82	9.6231	138	14.7663	96	10.7522	184	11.7139	220	13.0345	16.4165	186	13.586	14.3457	0.41953	0.22442	FALSE
evm.TU.C1.466	64	9.43654	74	9.94844	70	9.85046	204	9.74515	163	18.1568	15.2819	170	15.6012	16.3466	0.87056	0.005929	UP
evm.TU.C1.467	303	38.1541	356	40.8732	221	26.5593	288	35.1955	345	21.891	27.6233	334	26.1771	25.2305	-0.34675	0.24532	FALSE
evm.TU.C1.468	6915	352.935	6212	289.084	7257	353.496	14281	331.838	14141	439.984	458.923	15223	483.592	460.833	0.58347	0.020104	UP
evm.TU.C1.469	179	2.29162	210	2.45132	171	2.08935	260	2.27743	283	2.00927	2.30374	264	2.10364	2.13888	0.032191	0.93625	FALSE
evm.TU.C1.47	268	27.2762	218	20.23	187	18.1642	71	21.8901	105	4.36197	6.7951	107	6.77813	5.9784	-1.7575	9.7486e-08	DOWN
evm.TU.C1.470	1487	66.5434	1748	71.3224	1565	66.8397	1503	68.2352	1774	40.6003	50.4784	1447	40.3032	43.794	-0.52537	0.058663	FALSE
evm.TU.C1.471	321	27.7575	504	39.7372	296	24.4283	582	30.641	760	30.3791	41.7876	539	29.0096	33.7254	0.26947	0.42283	FALSE
evm.TU.C1.472	338	42.5613	382	43.8583	335	40.2595	431	42.2264	542	32.7606	43.3965	450	35.2686	37.1419	-0.070971	0.87715	FALSE
evm.TU.C1.473	5320	1610.11	7636	2107.17	6565	1896.29	11529	1871.19	11515	2106.26	2215.98	10447	1967.94	2096.73	0.28571	0.32033	FALSE
evm.TU.C1.474	688	19.1742	567	14.4079	554	14.7355	1484	16.1058	2203	24.9654	39.0391	1942	33.6864	32.5636	1.1225	6.6489e-06	UP
evm.TU.C1.475	802	108.513	1157	142.736	1039	134.168	1287	128.472	1341	105.115	115.371	1294	108.973	109.819	-0.10766	0.7617	FALSE
evm.TU.C1.476	11614	1410.95	10013	1109.14	7214	836.435	7595	1118.84	9981	556.973	771.014	10112	764.618	697.535	-0.55674	0.071515	FALSE
evm.TU.C1.477	1076	41.5263	1184	41.6633	992	36.5383	620	39.9093	529	14.4437	12.9815	556	13.3556	13.5936	-1.4249	1.8408e-08	DOWN
evm.TU.C1.478	503	107.793	697	136.19	627	128.238	597	124.074	1063	77.2277	144.848	746	99.5036	107.193	-0.10963	0.79477	FALSE
evm.TU.C1.479	425	43.6414	667	62.449	420	41.1609	920	49.0837	1379	57.026	90.0391	1025	65.5104	70.8585	0.6544	0.018215	UP
evm.TU.C1.48	81	15.2715	74	12.721	83	14.9349	78	14.3091	58	8.87704	6.95318	85	9.97456	8.60159	-0.61308	0.099144	FALSE
evm.TU.C1.480	215	14.1295	215	12.883	135	8.46738	208	11.8266	228	8.25142	9.52756	231	9.44884	9.07594	-0.24671	0.45323	FALSE
evm.TU.C1.481	206	22.7076	364	36.5844	203	21.3563	501	26.8828	568	33.3363	39.8117	438	30.0508	34.3996	0.49451	0.11282	FALSE
evm.TU.C1.482	624	190.526	706	196.547	737	214.765	1523	200.613	1372	280.702	266.368	1405	267.008	271.359	0.55176	0.037209	UP
evm.TU.C1.483	1832	770.833	2136	819.458	2287	918.389	2844	836.227	2654	722.338	710.057	2686	703.425	711.94	-0.11871	0.76412	FALSE
evm.TU.C1.484	99	22.1801	205	41.8767	66	14.1123	193	26.0564	188	26.1012	26.782	165	23.0085	25.2973	0.12666	0.92724	FALSE
evm.TU.C1.485	2139	58.8991	3010	75.5709	1644	43.2041	2564	59.2247	2109	42.6178	36.926	2396	41.064	40.2026	-0.40808	0.11229	FALSE
evm.TU.C1.486	284	27.2185	283	24.7299	258	23.5989	381	25.1824	387	22.0418	23.5839	458	27.3205	24.3154	0.071266	0.82885	FALSE
evm.TU.C1.487	815	22.9546	925	23.7544	631	16.9616	1054	21.2236	994	17.9196	17.8015	1075	18.8451	18.1887	-0.086359	0.7839	FALSE
evm.TU.C1.488	5012	15.9379	4515	13.0908	3901	11.8392	5598	13.6226	12215	10.7455	24.6985	8192	16.2138	17.2193	0.43728	0.31623	FALSE
evm.TU.C1.489	544	63.1962	574	60.7987	610	67.6313	1909	63.8754	2328	133.867	171.962	2148	155.311	153.714	1.3736	2.778e-08	UP
evm.TU.C1.49	94	16.547	101	16.2108	92	15.4563	116	16.0714	93	12.3261	10.4096	140	15.339	12.6916	-0.21137	0.59728	FALSE
evm.TU.C1.490	54	7.16587	47	5.68674	46	5.82584	141	6.22615	330	11.2946	27.845	226	18.6664	19.2687	1.7223	0.0025191	UP
evm.TU.C1.491	16	2.52072	31	4.45304	11	1.65395	21	2.8759	30	1.9971	3.00527	33	3.2359	2.74609	0.091541	0.98594	FALSE
evm.TU.C1.492	1182	150.486	1026	119.101	961	116.769	698	128.786	865	53.6427	70.025	903	71.5557	65.0745	-0.86982	0.0011308	DOWN
evm.TU.C1.493	71	8.59532	79	8.7201	45	5.19927	13	7.5049	28	0.949999	2.15536	17	1.28094	1.4621	-2.2434	5.3102e-09	DOWN
evm.TU.C1.494	116	7.75634	74	4.5115	64	4.08418	65	5.45067	94	2.62354	3.99654	81	3.37102	3.33037	-0.59733	0.25123	FALSE
evm.TU.C1.495	28612	2285.14	20016	1457.58	13823	1053.64	14137	1598.79	21269	681.55	1080.11	18816	935.34	899.001	-0.7091	0.18191	FALSE
evm.TU.C1.496	643	23.6514	605	20.2904	496	17.4122	841	20.4513	720	18.6732	16.8398	793	18.155	17.8893	-0.062581	0.87818	FALSE
evm.TU.C1.497	147	12.0471	110	8.21958	41	3.20683	85	7.82452	77	4.20495	4.0125	65	3.31556	3.84434	-0.87122	0.26653	FALSE
evm.TU.C1.498	4549	226.154	6991	316.898	4301	204.072	6120	249.041	6379	183.661	201.651	5439	168.3	184.537	-0.29561	0.2678	FALSE
evm.TU.C1.499	3450	1144.55	3722	1125.85	3458	1094.88	6739	1121.76	6493	1349.54	1369.68	7097	1465.44	1394.89	0.43545	0.10352	FALSE
evm.TU.C1.5	95	13.0068	101	12.6084	118	15.419	208	13.6781	201	17.1905	17.4985	159	13.5495	16.0795	0.33961	0.28475	FALSE
evm.TU.C1.50	36	10.6161	48	12.9061	27	7.59893	64	10.3737	65	11.3925	12.188	59	10.8291	11.4699	0.28673	0.57517	FALSE
evm.TU.C1.500	9818	692.728	8037	517.04	11675	786.181	12191	665.316	6042	519.224	271.068	10481	460.277	416.857	-0.55516	0.30438	FALSE
evm.TU.C1.501	1601	123.853	1717	121.108	1367	100.927	1646	115.296	1313	76.8634	64.5857	1537	74.0056	71.8182	-0.54895	0.041595	DOWN
evm.TU.C1.502	84	25.2017	109	29.8173	94	26.9156	88	27.3115	143	15.9371	27.28	100	18.6736	20.6302	-0.29882	0.4426	FALSE
evm.TU.C1.503	222	13.3441	512	28.0606	276	15.8333	825	19.0793	1400	29.9341	53.5085	796	29.7802	37.7409	1.1111	0.017202	UP
evm.TU.C1.504	447	12.8628	612	16.0573	406	11.1502	953	13.3568	844	16.5538	15.4429	940	16.8358	16.2775	0.42501	0.15636	FALSE
evm.TU.C1.505	218	34.9838	275	40.2377	197	30.1719	326	35.1311	259	31.5794	26.4282	300	29.9646	29.3241	-0.12167	0.7143	FALSE
evm.TU.C1.506	1179	105.384	1518	123.715	1094	93.3264	1317	107.475	1492	71.0596	84.7984	1362	75.7732	77.2104	-0.34972	0.21285	FALSE
evm.TU.C1.507	30	2.89126	18	1.58172	28	2.57543	91	2.34947	102	5.29399	6.25063	108	6.47838	6.00766	1.451	4.7011e-05	UP
evm.TU.C1.508	940	45.1702	1392	60.9893	875	40.129	1515	48.7628	1736	43.9453	53.0434	1444	43.1885	46.7258	0.071374	0.88182	FALSE
evm.TU.C1.509	239	19.4025	306	22.6502	305	23.6312	724	21.8946	544	35.4792	28.0812	680	34.3594	32.64	0.70008	0.010601	UP
evm.TU.C1.51	706	61.0493	918	72.3784	473	39.0358	680	57.4878	538	35.4945	29.5812	703	37.8363	34.304	-0.5899	0.032052	DOWN
evm.TU.C1.510	205	9.06793	204	8.22763	162	6.83903	251	8.04486	388	6.70199	10.913	240	6.60758	8.07418	0.11537	0.72736	FALSE
evm.TU.C1.511	3	0.915992	3	0.835184	2	0.582809	11	0.777995	21	2.0274	4.07706	7	1.33029	2.47825	1.776	0.053293	FALSE
evm.TU.C1.512	758	40.235	1097	53.0924	1360	68.8969	2464	54.0748	5548	78.9499	187.253	5343	176.521	147.575	1.5323	0.0080968	UP
evm.TU.C1.513	1759	86.3295	1692	75.7154	1126	52.7421	2780	71.5957	3412	82.3596	106.478	2725	83.2409	90.6928	0.46827	0.087065	FALSE
evm.TU.C1.514	120	18.8195	78	11.1535	71	10.627	102	13.5333	191	9.65611	19.0466	120	11.7134	13.472	0.093988	0.83513	FALSE
evm.TU.C1.515	422	23.9474	836	43.2555	527	28.5418	672	31.9149	922	23.0192	33.2685	629	22.2164	26.168	-0.16003	0.61889	FALSE
evm.TU.C1.516	917	53.4437	1009	53.6178	1319	73.3664	3836	60.1426	5730	134.953	212.344	4063	147.384	164.893	1.542	6.4808e-08	UP
evm.TU.C1.517	219	7.9789	352	11.6932	261	9.07538	244	9.58248	378	5.36617	8.75686	254	5.75983	6.62762	-0.41768	0.16652	FALSE
evm.TU.C1.518	323	103.188	417	121.465	338	103.055	454	109.236	518	87.5501	105.223	415	82.5183	91.7639	-0.13147	0.71256	FALSE
evm.TU.C1.519	19	2.30826	39	4.32002	50	5.7973	63	4.14186	80	4.62005	6.17985	48	3.62952	4.80981	0.30167	0.59312	FALSE
evm.TU.C1.52	707	21.454	853	23.6009	538	15.581	311	20.212	298	5.69671	5.74992	320	6.04387	5.83017	-1.6541	7.9158e-11	DOWN
evm.TU.C1.520	373	7.75731	504	9.55704	321	6.37137	413	7.89524	371	5.18475	4.90607	373	4.82823	4.97302	-0.5265	0.056894	FALSE
evm.TU.C1.521	589	31.1685	986	47.5739	681	34.3933	940	37.7119	1102	30.0265	37.0801	1048	34.5175	33.8747	-0.025478	0.91431	FALSE
evm.TU.C1.522	46	5.62804	63	7.02798	52	6.07196	151	6.24266	218	11.152	16.9595	175	13.3265	13.8127	1.2587	6.5641e-05	UP
evm.TU.C1.523	724	123.053	1028	159.307	972	157.668	1319	146.676	1537	135.324	166.106	1380	145.985	149.138	0.13631	0.65466	FALSE
evm.TU.C1.524	68	5.14509	71	4.89816	46	3.32175	31	4.455	33	1.41586	1.58765	39	1.83665	1.61339	-1.3289	0.00035471	DOWN
evm.TU.C1.525	617	38.7054	622	35.5768	1117	66.8752	387	47.0524	312	14.6546	12.4451	363	14.1733	13.7576	-1.6827	0.029229	DOWN
evm.TU.C1.526	219	4.54087	328	6.20097	241	4.76912	374	5.17032	577	4.68104	7.60727	410	5.29123	5.85985	0.29617	0.34947	FALSE
evm.TU.C1.527	709	20.9976	787	21.2514	607	17.1568	1438	19.8019	1218	25.7074	22.9365	1368	25.2166	24.6202	0.44779	0.11302	FALSE
evm.TU.C1.528	532	58.8309	403	40.634	541	57.0975	745	52.1875	905	49.7309	63.6356	950	65.3875	59.5847	0.29028	0.27285	FALSE
evm.TU.C1.529	976	300.663	887	249.141	655	192.574	304	247.459	354	56.5301	69.3412	280	53.6866	59.8527	-1.9238	1.0108e-11	DOWN
evm.TU.C1.53	1247	44.1276	1422	45.8811	1073	36.2384	829	42.0824	1114	17.7082	25.0661	926	20.3954	21.0566	-0.87916	0.00073409	DOWN
evm.TU.C1.530	4732	234.914	3838	173.724	3227	152.893	1288	187.177	1716	38.5972	54.1675	1826	56.4211	49.7286	-1.7935	8.9498e-08	DOWN
evm.TU.C1.531	685	100.145	684	91.1766	442	61.6715	41	84.3309	62	3.61823	5.7635	68	6.18761	5.18978	-3.8945	3.0432e-28	DOWN
evm.TU.C1.532	2531	189.016	2799	190.59	2505	178.542	483	186.049	650	21.7736	30.8658	453	21.0563	24.5652	-2.8117	4.5671e-29	DOWN
evm.TU.C1.533	2015	21.5372	2765	26.9464	2283	23.2888	3676	23.9241	6963	23.7174	47.3227	4332	28.8191	33.2864	0.57908	0.13095	FALSE
evm.TU.C1.534	78	6.18663	90	6.50867	67	5.07177	110	5.92236	168	5.26657	8.47279	100	4.9367	6.22535	0.18488	0.63554	FALSE
evm.TU.C1.535	129	8.07768	174	9.93429	123	7.35069	303	8.45422	332	11.4529	13.2188	333	12.9783	12.55	0.7002	0.01941	UP
evm.TU.C1.536	2063	232.609	1991	204.686	1403	150.977	2593	196.091	4964	176.484	355.891	2697	189.272	240.549	0.40294	0.37562	FALSE
evm.TU.C1.537	570	4.14552	559	3.70686	446	3.09574	812	3.64937	1646	3.56481	7.61187	1126	5.09706	5.42458	0.67658	0.091322	FALSE
evm.TU.C1.538	1535	79.7607	2142	101.482	2017	100.026	1921	93.7563	3825	60.2537	126.377	2391	77.3281	87.9864	0.0028198	0.96798	FALSE
evm.TU.C1.539	63	3.37	64	3.12147	74	3.77786	36	3.42311	99	1.16243	3.3673	59	1.96435	2.16469	-0.58381	0.2568	FALSE
evm.TU.C1.54	146	14.601	140	12.7658	142	13.5533	98	13.64	95	5.91605	6.04103	106	6.598	6.18503	-1.0237	0.001066	DOWN
evm.TU.C1.540	230	10.5526	325	13.5958	237	10.3778	330	11.5087	472	9.13946	13.7699	374	10.6802	11.1965	0.079599	0.84172	FALSE
evm.TU.C1.541	124	7.86451	170	9.83081	125	7.56633	181	8.42055	315	6.92954	12.7033	184	7.26348	8.96545	0.20023	0.59293	FALSE
evm.TU.C1.542	318	14.9275	376	16.0931	303	13.5747	398	14.8651	404	11.2777	12.0587	382	11.161	11.4991	-0.24522	0.44533	FALSE
evm.TU.C1.543	208	21.7469	173	16.4919	178	17.7615	195	18.6668	170	12.3068	11.3016	222	14.4466	12.685	-0.43599	0.18947	FALSE
evm.TU.C1.544	362	21.7215	444	24.2915	398	22.7924	888	22.9351	923	32.164	35.216	841	31.409	32.9297	0.64057	0.018007	UP
evm.TU.C1.545	329	13.4017	409	15.1907	263	10.2246	360	12.939	326	8.85204	8.44385	391	9.91332	9.06974	-0.37152	0.1978	FALSE
evm.TU.C1.546	1913	349.222	1924	320.245	2077	361.867	2622	343.778	2511	288.932	291.468	2528	287.237	289.213	-0.13619	0.72825	FALSE
evm.TU.C1.547	892	30.5622	1136	35.4885	858	28.0564	1572	31.369	2101	32.5123	45.7723	1576	33.6088	37.2978	0.36833	0.19434	FALSE
evm.TU.C1.548	1418	91.7905	2595	153.161	1461	90.2604	2440	111.737	3205	95.3426	131.919	2233	89.9678	105.743	0.05379	0.94279	FALSE
evm.TU.C1.549	40	4.42338	40	4.03315	30	3.16622	42	3.87425	54	2.80362	3.79704	55	3.78559	3.46209	-0.038515	0.96775	FALSE
evm.TU.C1.55	1069	81.5996	1134	78.9248	1247	90.8453	1254	83.7899	1066	57.7808	51.7398	1260	59.8629	56.4612	-0.45321	0.12025	FALSE
evm.TU.C1.550	1189	68.831	1238	65.3452	1139	62.9291	1455	65.7018	1095	50.8442	40.3064	1306	47.0568	46.0691	-0.38349	0.18541	FALSE
evm.TU.C1.551	202	9.01614	215	8.7498	247	10.5218	370	9.42926	284	9.96889	8.06019	307	8.52874	8.8526	0.024885	0.91378	FALSE
evm.TU.C1.552	324	21.2524	274	16.3872	395	24.7278	2037	20.7891	1434	80.6547	59.8094	1973	80.5503	73.6715	1.9351	2.7692e-08	UP
evm.TU.C1.553	67	3.9925	81	4.40094	91	5.17532	172	4.52292	202	6.18692	7.65384	165	6.11971	6.65349	0.65929	0.03493	UP
evm.TU.C1.554	4	1.26614	7	2.02028	1	0.302098	24	1.19617	28	4.58574	5.63557	17	3.34925	4.52352	2.1	0.0035354	UP
evm.TU.C1.555	29	7.87849	20	4.95411	20	5.18562	47	6.00607	57	7.70759	9.8464	49	8.28549	8.61316	0.63143	0.15409	FALSE
evm.TU.C1.556	6120	390.304	7313	425.243	6998	425.943	6480	413.83	5267	249.461	213.586	5944	235.943	232.997	-0.705	0.0071846	DOWN
evm.TU.C1.557	1309	40.9833	2403	68.598	1908	57.0126	1810	55.5313	3766	34.2075	74.973	1646	32.0755	47.0854	-0.14114	0.83342	FALSE
evm.TU.C1.558	2969	249.24	5606	429.092	2612	209.269	956	295.867	744	48.4441	39.7134	592	30.9318	39.6964	-2.7392	6.4373e-08	DOWN
evm.TU.C1.559	373	37.9628	411	38.14	394	38.2711	674	38.1246	703	41.408	45.4948	714	45.2298	44.0442	0.32492	0.2595	FALSE
evm.TU.C1.56	720	25.9308	919	30.1779	637	21.8952	1601	26.0013	2310	34.8057	52.8997	1820	40.7973	42.8342	0.8416	0.0012904	UP
evm.TU.C1.560	1055	31.6522	1213	33.182	1028	29.4354	2345	31.4232	2707	42.4688	51.6413	2197	41.0259	45.0453	0.63732	0.014935	UP
evm.TU.C1.561	216	45.7209	235	45.3544	164	33.1307	196	41.402	317	25.0434	42.6656	242	31.8826	33.1972	-0.20091	0.56811	FALSE
evm.TU.C1.562	819	99.1489	845	93.2719	461	53.2636	1143	81.8948	1614	83.5268	124.241	1241	93.5088	100.426	0.4257	0.14075	FALSE
evm.TU.C1.563	2267	160.609	2627	169.695	2334	157.814	3815	162.706	4360	163.151	196.41	3771	166.285	175.282	0.22374	0.43349	FALSE
evm.TU.C1.564	320	12.2675	489	17.0925	304	11.1226	634	13.4942	487	14.6714	11.8712	586	13.9824	13.5083	0.1488	0.72495	FALSE
evm.TU.C1.565	364	26.2738	532	35.0125	246	16.9466	339	26.0776	332	14.7705	15.2376	353	15.8589	15.289	-0.6171	0.03906	DOWN
evm.TU.C1.566	8	1.56829	8	1.42994	2	0.37419	4	1.12414	3	0.473338	0.373951	3	0.366045	0.404445	-1.3002	0.22664	FALSE
evm.TU.C1.567	833	18.5782	742	15.0887	639	13.6014	783	15.7561	1154	10.5413	16.3652	1030	14.2979	13.7348	-0.085357	0.84745	FALSE
evm.TU.C1.568	490	35.1479	458	29.9543	388	26.562	743	30.5548	713	32.1713	32.52	885	39.5115	34.7343	0.31227	0.28728	FALSE
evm.TU.C1.569	1082	14.114	886	10.5377	703	8.75193	1485	11.1346	2773	11.693	23.0001	2171	17.6262	17.4398	0.75654	0.043095	UP
evm.TU.C1.57	3	0.289936	10	0.881193	16	1.4758	16	0.882308	34	0.933418	2.08938	25	1.50383	1.50887	0.83329	0.26318	FALSE
evm.TU.C1.570	315	5.62538	370	6.02468	366	6.23804	431	5.9627	413	4.64617	4.68975	453	5.0352	4.79037	-0.19817	0.57414	FALSE
evm.TU.C1.571	878	63.9094	897	59.5324	800	55.5758	1867	59.6725	1623	82.0334	75.1184	1985	89.9307	82.3608	0.59172	0.025906	UP
evm.TU.C1.572	2346	140.039	2673	145.482	2585	147.268	3213	144.263	3692	115.773	140.133	3435	127.622	127.843	-0.061612	0.89774	FALSE
evm.TU.C1.573	115	5.75874	143	6.52914	78	3.72778	122	5.33855	117	3.68778	3.7254	116	3.61547	3.67622	-0.39307	0.23019	FALSE
evm.TU.C1.574	404	148.287	510	170.68	347	121.556	714	146.841	711	158.196	165.939	630	143.926	156.02	0.22073	0.50472	FALSE
evm.TU.C1.575	592	15.4973	814	19.4289	1018	25.4335	1828	20.1199	2924	28.8859	48.6708	2186	35.6173	37.7246	0.99349	0.0027144	UP
evm.TU.C1.576	125	28.1882	115	23.6453	129	27.7634	177	26.5323	263	24.0939	37.7112	174	24.4221	28.7424	0.21103	0.48956	FALSE
evm.TU.C1.577	1079	74.012	1061	66.357	1351	88.4426	2534	76.2705	3981	104.921	173.632	3741	159.715	146.089	1.0297	0.00065627	UP
evm.TU.C1.578	361	23.1943	432	25.3075	545	33.4192	1191	27.307	1211	46.1915	49.4739	1532	61.2647	52.31	1.0422	0.00022771	UP
evm.TU.C1.579	588	58.804	597	54.437	627	59.8443	756	57.6951	659	45.6381	41.9057	820	51.0412	46.195	-0.20194	0.56211	FALSE
evm.TU.C1.58	76	4.07804	83	4.06075	58	2.97024	92	3.70301	101	2.9799	3.44601	142	4.74245	3.72279	0.1421	0.76219	FALSE
evm.TU.C1.580	98	11.8225	155	17.0492	80	9.21082	114	12.6942	120	8.30163	9.20495	85	6.38232	7.96297	-0.52962	0.097412	FALSE
evm.TU.C1.581	406	13.1407	373	11.0076	381	11.7691	1203	11.9724	1478	23.5035	30.4175	1314	26.4706	26.7972	1.2712	4.3083e-07	UP
evm.TU.C1.582	283	54.8549	322	56.9082	199	36.8135	361	49.5255	316	42.2388	38.9469	331	39.9332	40.373	-0.15249	0.62714	FALSE
evm.TU.C1.583	258	8.7787	464	14.3952	254	8.24841	572	10.4741	686	11.7485	14.842	549	11.6268	12.7391	0.42108	0.18565	FALSE
evm.TU.C1.584	100	2.27139	84	1.73965	73	1.58248	227	1.86451	99	3.11238	1.42983	145	2.04992	2.19737	0.38395	0.53651	FALSE
evm.TU.C1.585	2707	78.6177	3159	83.6512	3003	83.2364	2669	81.8351	2449	46.7904	45.225	2821	50.9932	47.6695	-0.65836	0.013373	DOWN
evm.TU.C1.586	19	0.738226	22	0.779379	12	0.444982	24	0.654196	12	0.562889	0.296466	15	0.362747	0.407367	-0.51983	0.38508	FALSE
evm.TU.C1.587	675	44.7007	833	50.2975	799	50.4991	1603	48.4991	2809	64.0797	118.282	2022	83.343	88.5684	0.96794	0.0026634	UP
evm.TU.C1.588	557	17.5505	619	17.7834	500	15.0359	926	16.79	888	17.6125	17.7912	935	18.3368	17.9135	0.2211	0.47444	FALSE
evm.TU.C1.589	151	21.3519	269	34.6818	166	22.4023	319	26.1453	460	27.2286	41.3594	388	34.1482	34.2454	0.51803	0.096546	FALSE
evm.TU.C1.59	13	2.08619	11	1.60951	12	1.83788	13	1.84453	13	1.2593	1.32651	17	1.69799	1.42794	-0.25402	0.79947	FALSE
evm.TU.C1.590	596	137.089	830	174.071	611	134.13	955	148.43	1068	132.598	156.202	928	132.856	140.552	0.047508	0.91378	FALSE
evm.TU.C1.591	949	15.4301	1189	17.6269	899	13.9505	999	15.6692	1278	9.80493	13.2127	945	9.5634	10.8603	-0.40934	0.14918	FALSE
evm.TU.C1.592	262	15.8035	320	17.5992	265	15.2554	977	16.2194	1101	35.5732	42.2277	902	33.8638	37.2216	1.318	3.3279e-07	UP
evm.TU.C1.593	159	21.0995	151	18.2702	138	17.4775	392	18.9491	401	31.4005	33.8359	313	25.8522	30.3629	0.79777	0.0046989	UP
evm.TU.C1.594	281	19.3131	443	27.7613	268	17.5795	289	21.5513	454	11.99	19.8408	332	14.2023	15.3444	-0.36478	0.20766	FALSE
evm.TU.C1.595	258	17.9468	379	24.0379	311	20.6468	337	20.8772	500	14.1505	22.1154	372	16.106	17.4573	-0.14669	0.68099	FALSE
evm.TU.C1.596	24796	2584.65	19408	1844.56	17260	1717.07	86355	2048.76	47015	5433.55	3116.12	74644	4842.76	4464.15	1.2645	0.0079942	UP
evm.TU.C1.597	466	27.437	387	20.7755	329	18.4873	361	22.2333	353	12.8302	13.2155	314	11.5069	12.5175	-0.70499	0.013353	DOWN
evm.TU.C1.598	118	10.0031	98	7.57479	121	9.78961	75	9.12251	73	3.83788	3.93491	55	2.90198	3.55826	-1.2535	0.00018051	DOWN
evm.TU.C1.599	1160	23.8231	1128	21.1222	762	14.9355	397	19.9603	361	4.92159	4.71416	439	5.61153	5.08243	-1.8351	1.5062e-11	DOWN
evm.TU.C1.6	5454	285.981	4149	198.361	2622	131.214	3822	205.186	4459	120.973	148.668	4028	131.459	133.7	-0.48656	0.29291	FALSE
evm.TU.C1.60	83	11.5008	78	9.8545	59	7.80238	39	9.71922	49	3.26204	4.31721	42	3.62223	3.73383	-1.2584	0.00043511	DOWN
evm.TU.C1.600	2803	138.752	2296	103.628	1476	69.7313	757	104.037	614	22.6197	19.326	634	19.5336	20.4931	-2.2022	8.114e-06	DOWN
evm.TU.C1.601	10	1.0782	18	1.76955	13	1.33773	95	1.39516	90	6.18298	6.1702	112	7.51612	6.6231	2.3821	1.535e-09	UP
evm.TU.C1.602	37	0.890228	50	1.09688	53	1.21703	305	1.06805	245	4.42971	3.7482	262	3.92354	4.03382	2.0347	8.4132e-12	UP
evm.TU.C1.603	5	1.46196	5	1.33299	4	1.11623	3	1.30373	0	0.529497	0	3	0.545965	0.358488	-1.6833	0.19373	FALSE
evm.TU.C1.604	19	1.47978	28	1.98835	6	0.445987	6	1.30471	4	0.28208	0.19809	3	0.145426	0.208532	-2.4582	0.013028	DOWN
evm.TU.C1.605	1411	67.2415	1361	59.1369	1053	47.8921	172	58.0902	122	4.94783	3.69681	147	4.36018	4.33494	-3.6056	7.3949e-43	DOWN
evm.TU.C1.606	2266	134.103	2311	124.701	2010	113.528	1826	124.111	880	65.2314	33.1147	1474	54.2944	50.8801	-1.1423	5.2544e-06	DOWN
evm.TU.C1.607	218	31.2096	286	37.3326	237	32.3821	200	33.6414	179	17.2837	16.2945	178	15.8609	16.4797	-0.90217	0.0015849	DOWN
evm.TU.C1.608	87	42.2775	123	54.4987	104	48.2336	60	48.3366	81	17.6002	25.0284	80	24.1968	22.2751	-1.0018	0.0022584	DOWN
evm.TU.C1.609	620	82.2748	742	89.778	633	80.1687	1242	84.0738	1215	99.4885	102.52	1237	102.17	101.393	0.39421	0.16399	FALSE
evm.TU.C1.61	1713	135.868	3122	225.779	3013	228.078	9477	196.575	18350	453.739	925.45	10814	533.854	637.681	1.7897	0.00048775	UP
evm.TU.C1.610	152	24.8548	171	25.4949	117	18.259	113	22.8696	125	11.1537	12.9967	112	11.3989	11.8498	-0.81841	0.007789	DOWN
evm.TU.C1.611	596	16.1155	579	14.2747	503	12.9805	716	14.4569	607	11.6866	10.4362	624	10.5017	10.8748	-0.28332	0.36509	FALSE
evm.TU.C1.612	423	21.5576	390	18.1224	441	21.4499	1099	20.3766	1517	33.8091	49.159	1259	39.9358	40.968	1.1075	1.0352e-05	UP
evm.TU.C1.613	5124	295.636	5699	299.803	7054	388.426	7905	327.955	7698	275.312	282.412	6650	238.807	265.51	-0.20136	0.62103	FALSE
evm.TU.C1.614	622	188.25	738	203.653	1031	297.802	1057	229.902	856	193.105	164.731	726	136.76	164.865	-0.37853	0.49915	FALSE
evm.TU.C1.615	180	12.2979	134	8.34743	137	8.93313	35	9.85947	43	1.44345	1.86803	31	1.31824	1.54324	-2.568	1.9417e-10	DOWN
evm.TU.C1.616	581	10.7369	784	13.2102	584	10.3001	1156	11.4158	1101	12.8955	12.9375	1109	12.756	12.863	0.30344	0.32041	FALSE
evm.TU.C1.617	662	34.8179	550	26.3753	661	33.1797	2582	31.4576	2345	81.9741	78.4233	2403	78.6639	79.6871	1.4516	3.1709e-09	UP
evm.TU.C1.618	743	86.314	831	88.0205	698	77.3879	1644	83.9075	1212	115.284	89.5267	1524	110.193	105.001	0.45736	0.10201	FALSE
evm.TU.C1.619	1381	38.4877	2206	56.0562	1667	44.3393	1841	46.2944	2602	30.9712	46.1098	1752	30.3906	35.8238	-0.25424	0.38509	FALSE
evm.TU.C1.62	2352	416.151	2543	410.252	3713	626.996	15852	484.466	13032	1693.07	1466.16	15325	1687.69	1615.64	1.8393	1.0624e-13	UP
evm.TU.C1.620	1396	52.5822	1293	44.4061	1159	41.6641	2027	46.2175	2491	46.0875	59.6602	2097	49.1619	51.6365	0.27438	0.32084	FALSE
evm.TU.C1.621	1750	402.527	1439	301.793	1244	273.089	1248	325.803	1678	173.28	245.418	1623	232.356	217.018	-0.47021	0.10201	FALSE
evm.TU.C1.622	458	82.3025	321	52.5948	190	32.5857	521	55.8277	1334	56.5146	152.427	904	101.11	103.35	0.99969	0.11857	FALSE
evm.TU.C1.623	95	5.91647	88	4.99703	59	3.50685	147	4.80678	92	5.52627	3.64321	129	5.00041	4.7233	0.12359	0.80718	FALSE
evm.TU.C1.624	635	8.3431	1370	16.4121	702	8.80272	891	11.186	1533	7.06655	12.8072	865	7.07371	8.98248	-0.1877	0.68161	FALSE
evm.TU.C1.625	128	23.2437	216	35.7634	156	27.0362	435	28.6811	483	47.6826	55.7699	477	53.9126	52.4551	0.99975	0.00038112	UP
evm.TU.C1.626	1015	11.9685	1079	11.6008	826	9.29566	768	10.955	747	5.46653	5.60083	760	5.57783	5.5484	-0.85188	0.0011531	DOWN
evm.TU.C1.627	118	15.4801	148	17.7029	92	11.5188	138	14.9006	122	10.9282	10.1768	159	12.9828	11.3626	-0.24711	0.46111	FALSE
evm.TU.C1.628	463	28.8871	428	24.3477	438	26.0809	329	26.4386	301	12.3907	11.9412	322	12.5042	12.2787	-0.98842	0.00033016	DOWN
evm.TU.C1.629	343	9.59798	280	7.14388	230	6.14241	169	7.62809	173	2.85462	3.07815	134	2.33382	2.75553	-1.3462	2.0681e-05	DOWN
evm.TU.C1.63	77	3.50486	106	4.39922	51	2.21552	42	3.3732	44	1.154	1.27347	36	1.0199	1.14912	-1.4067	4.3107e-05	DOWN
evm.TU.C1.630	540	18.557	971	30.4246	604	19.8097	840	22.9304	1371	17.4249	29.9578	943	20.1699	22.5175	0.096241	0.8428	FALSE
evm.TU.C1.631	798	163.886	927	173.584	695	136.223	957	157.898	756	118.639	98.7231	916	117.088	111.483	-0.36488	0.19604	FALSE
evm.TU.C1.632	86	8.35832	155	13.7354	64	5.93644	158	9.3434	166	9.26943	10.2586	138	8.34789	9.29196	0.14741	0.81796	FALSE
evm.TU.C1.633	222	26.4121	239	25.9262	194	22.0282	413	24.7888	397	29.6604	30.033	411	30.4347	30.0427	0.40457	0.18145	FALSE
evm.TU.C1.634	1282	87.415	1349	83.8688	1150	74.8379	781	82.0406	777	32.1459	33.6881	777	32.9759	32.9366	-1.1929	3.0153e-06	DOWN
evm.TU.C1.635	243	4.00194	241	3.61886	301	4.73104	409	4.11728	409	4.06597	4.28298	409	4.19242	4.18045	0.12645	0.6514	FALSE
evm.TU.C1.636	191	11.1317	341	18.1206	212	11.792	391	13.6814	569	13.7556	21.0861	374	13.5667	16.1362	0.36292	0.26203	FALSE
evm.TU.C1.637	49	4.01571	58	4.33396	53	4.14542	46	4.16503	58	2.27562	3.0224	44	2.24438	2.51413	-0.61749	0.13316	FALSE
evm.TU.C1.638	1092	79.8232	1324	88.244	1142	79.6707	1008	82.5793	890	44.4778	41.367	902	41.0384	42.2944	-0.83929	0.0013442	DOWN
evm.TU.C1.639	79	9.11601	117	12.3099	131	14.4269	208	11.9509	438	14.4883	32.1373	252	18.099	21.5749	0.93413	0.074454	FALSE
evm.TU.C1.64	114	2.3723	93	1.76456	89	1.76758	59	1.96815	49	0.741126	0.648363	76	0.984362	0.791283	-1.1871	0.0003725	DOWN
evm.TU.C1.640	1521	114.331	3346	229.326	2882	206.755	10534	183.471	7107	477.975	339.688	9890	462.711	426.791	1.3519	0.0003995	UP
evm.TU.C1.641	704	54.8299	859	60.9998	757	56.2687	1385	57.3661	1553	65.1134	76.9085	1471	71.3074	71.1098	0.42793	0.12106	FALSE
evm.TU.C1.642	76	3.49624	109	4.57198	77	3.38068	194	3.8163	319	5.38722	9.33116	166	4.75305	6.49048	0.87796	0.037779	UP
evm.TU.C1.643	33	10.4457	28	8.0811	18	5.43776	54	7.98818	50	10.3179	10.0635	51	10.0478	10.1431	0.48272	0.30899	FALSE
evm.TU.C1.644	154	24.1516	142	20.3051	62	9.2799	178	17.9122	189	16.8509	18.8471	164	16.0084	17.2355	0.091876	0.89428	FALSE
evm.TU.C1.645	45	10.4906	87	18.4925	71	15.7969	207	14.9267	159	29.1295	23.569	174	25.2472	25.9819	0.93201	0.0038607	UP
evm.TU.C1.646	431	14.826	716	22.457	534	17.5313	483	18.2714	735	10.0293	16.0765	465	9.95584	12.0206	-0.49047	0.081627	FALSE
evm.TU.C1.647	232	8.32939	248	8.11834	163	5.5852	104	7.34431	152	2.2539	3.46998	111	2.48042	2.73477	-1.3029	5.4768e-06	DOWN
evm.TU.C1.648	662	11.3409	883	13.7924	591	9.66279	510	11.5987	690	5.27394	7.51616	441	4.70224	5.83078	-0.86994	0.00094208	DOWN
evm.TU.C1.649	13	0.629075	17	0.750064	26	1.20077	28	0.859968	17	0.817886	0.523077	12	0.361424	0.567463	-0.49676	0.5673	FALSE
evm.TU.C1.65	249	19.5252	264	18.8751	213	15.9405	542	18.1136	406	25.6549	20.2432	473	23.0852	22.9945	0.47915	0.10477	FALSE
evm.TU.C1.650	170	17.4047	186	17.3629	147	14.3635	281	16.3771	214	17.366	13.9313	277	17.6513	16.3162	0.13083	0.73639	FALSE
evm.TU.C1.651	186	9.72339	177	8.43662	190	9.47947	409	9.21316	599	12.9064	19.9108	473	15.3902	16.0691	0.90279	0.00078686	UP
evm.TU.C1.652	82	5.58026	97	6.0187	71	4.61131	180	5.40343	201	7.39416	8.6975	220	9.31838	8.47002	0.77752	0.013968	UP
evm.TU.C1.653	1017	117.748	1475	155.709	1128	124.643	1228	132.7	1512	85.8236	111.312	1387	99.9507	99.0288	-0.29985	0.29813	FALSE
evm.TU.C1.654	74	19.6398	72	17.4232	93	23.5567	142	20.2066	222	22.7494	37.4642	160	26.4303	28.8813	0.60298	0.049291	UP
evm.TU.C1.655	345	26.5699	444	31.1777	465	34.1782	831	30.6419	697	38.632	34.132	672	32.2119	34.992	0.30804	0.28506	FALSE
evm.TU.C1.656	522	46.4181	509	41.2691	718	60.935	1380	49.5408	1090	74.075	61.6313	1095	60.605	65.4371	0.50591	0.10912	FALSE
evm.TU.C1.657	136	7.45997	154	7.7021	183	9.5802	82	8.24742	88	2.71511	3.06929	76	2.59471	2.79304	-1.4593	2.6666e-05	DOWN
evm.TU.C1.658	79	4.64342	100	5.35921	96	5.38527	117	5.1293	79	4.15119	2.95254	100	3.65837	3.58736	-0.38697	0.29291	FALSE
evm.TU.C1.659	369	15.0134	421	15.618	284	11.028	469	13.8865	635	11.5186	16.428	443	11.2185	13.055	0.033586	0.93652	FALSE
evm.TU.C1.66	29429	3997.52	32913	4076.36	38862	5038.09	66526	4370.66	51572	5454.84	4454.37	62126	5252.49	5053.9	0.32417	0.25028	FALSE
evm.TU.C1.660	155	14.0733	173	14.3219	134	11.6117	119	13.3357	101	6.52211	5.83101	114	6.44239	6.26517	-0.95649	0.0016188	DOWN
evm.TU.C1.661	667	90.6026	744	92.1464	600	77.7843	345	86.8444	450	28.2885	38.8674	412	34.8329	33.9962	-1.2345	2.2443e-06	DOWN
evm.TU.C1.662	287	26.9081	238	20.3455	191	17.0907	220	21.4481	420	12.4509	25.0385	305	17.7983	18.4292	-0.11185	0.84503	FALSE
evm.TU.C1.663	814	51.6267	681	39.3811	612	37.0448	411	42.6842	696	15.735	28.0683	504	19.8956	21.233	-0.9027	0.0020384	DOWN
evm.TU.C1.664	561	34.8753	588	33.3291	421	24.9783	591	31.0609	641	22.1778	25.3379	432	16.7154	21.4104	-0.41102	0.15989	FALSE
evm.TU.C1.665	103	8.73155	191	14.7631	184	14.8867	323	12.7938	721	16.5285	38.864	414	21.844	25.7455	1.097	0.05504	FALSE
evm.TU.C1.666	9	2.77251	7	1.96616	13	3.82208	18	2.85358	15	3.34718	2.93819	21	4.02649	3.43729	0.36219	0.60514	FALSE
evm.TU.C1.667	1255	274.053	1350	268.792	1063	221.539	298	254.795	232	39.2811	32.2135	307	41.726	37.7402	-2.6191	4.762e-25	DOWN
evm.TU.C1.668	357	40.2527	352	36.1876	278	29.9156	254	35.452	243	17.2877	17.4217	267	18.7377	17.8157	-0.86338	0.0020248	DOWN
evm.TU.C1.669	1269	81.5335	1650	96.6604	782	47.952	1863	75.382	1443	72.2542	58.952	1671	66.8233	66.0098	-0.033496	0.86531	FALSE
evm.TU.C1.67	83	2.94619	177	5.72857	80	2.71018	174	3.79498	221	3.72827	4.98807	180	3.97678	4.23104	0.3043	0.49134	FALSE
evm.TU.C1.670	81	22.1801	117	29.2115	75	19.6004	132	23.664	136	21.8187	23.6796	117	19.9407	21.813	0.017622	1	FALSE
evm.TU.C1.671	59	2.00556	77	2.38651	70	2.27094	40	2.221	45	0.820764	0.972642	42	0.888606	0.894004	-1.1968	0.0010193	DOWN
evm.TU.C1.672	136	37.5386	116	29.1936	105	27.6601	83	31.4641	153	13.8291	26.8527	114	19.5849	20.0889	-0.54455	0.11983	FALSE
evm.TU.C1.673	1352	189.623	1288	164.71	1135	151.927	752	168.753	822	63.666	73.3066	771	67.3046	68.0924	-1.19	3.6221e-06	DOWN
evm.TU.C1.674	1185	161.602	1225	152.319	1012	131.715	756	148.545	683	62.2337	59.2252	665	56.4452	59.3014	-1.1972	2.8288e-06	DOWN
evm.TU.C1.675	2764	200.767	3372	223.323	2715	188.213	2038	204.101	1706	89.3583	78.7938	1872	84.6327	84.2616	-1.1448	4.5379e-06	DOWN
evm.TU.C1.676	1606	72.3378	1720	70.6381	1732	74.4549	1542	72.4769	984	41.9257	28.1821	1184	33.1932	34.4336	-0.94539	0.00026769	DOWN
evm.TU.C1.677	773	56.148	821	54.3737	732	50.7448	834	53.7555	1015	36.5676	46.879	906	40.96	41.4689	-0.25921	0.41733	FALSE
evm.TU.C1.678	51	3.65066	68	4.43814	63	4.30396	37	4.13092	46	1.59874	2.09371	43	1.91579	1.86941	-1.0314	0.0065465	DOWN
evm.TU.C1.679	294	153.692	405	193.041	296	147.68	450	164.805	419	142.002	139.276	431	140.236	140.504	-0.097167	0.76621	FALSE
evm.TU.C1.68	51	3.56198	72	4.58506	66	4.39938	94	4.18214	166	3.96301	7.37204	101	4.39056	5.24187	0.42425	0.2568	FALSE
evm.TU.C1.680	46	4.04875	44	3.53107	38	3.19207	110	3.59063	98	5.84428	5.48462	112	6.13561	5.8215	0.82453	0.020812	UP
evm.TU.C1.681	202	34.8474	325	51.1202	209	34.4105	275	40.126	338	28.637	37.076	272	29.2055	31.6395	-0.21302	0.48884	FALSE
evm.TU.C1.682	547	38.4374	1169	74.8983	630	42.2507	886	51.8621	1212	37.5817	54.1536	892	39.013	43.5828	-0.11522	0.72742	FALSE
evm.TU.C1.683	70	6.78417	84	7.42281	45	4.16233	224	6.1231	244	13.1046	15.0365	223	13.4518	13.8643	1.3207	1.6399e-05	UP
evm.TU.C1.684	287	18.5087	214	12.5834	201	12.3713	121	14.4878	122	4.71038	5.00279	124	4.9773	4.89682	-1.4447	4.8179e-05	DOWN
evm.TU.C1.685	301	16.3805	205	10.1719	130	6.75194	147	11.1014	299	4.82895	10.3464	216	7.31628	7.4972	-0.4517	0.49867	FALSE
evm.TU.C1.686	445	9.79805	425	8.53216	310	6.51429	394	8.2815	351	5.23663	4.91411	383	5.24875	5.13316	-0.55539	0.05132	FALSE
evm.TU.C1.687	34	3.57646	60	5.75462	27	2.71059	88	4.01389	71	5.5877	4.74888	57	3.73187	4.68948	0.38319	0.43532	FALSE
evm.TU.C1.688	420	20.1824	935	40.9663	559	25.6367	892	28.9285	1035	25.8741	31.6244	663	19.8296	25.776	-0.032931	0.90082	FALSE
evm.TU.C1.689	183	50.9188	162	41.0991	123	32.6631	193	41.5603	122	32.4161	21.5846	150	25.9774	26.6594	-0.49794	0.13459	FALSE
evm.TU.C1.69	1008	148.626	1072	144.118	1406	197.854	704	163.532	557	62.6587	52.2211	634	58.1834	57.6877	-1.3948	0.0010041	DOWN
evm.TU.C1.690	117	23.334	170	30.9131	315	59.9568	180	38.068	106	21.6696	13.4421	128	15.8887	17.0001	-1.0691	0.27932	FALSE
evm.TU.C1.691	4	1.15008	3	0.786465	2	0.548811	5	0.828451	19	0.867787	3.47359	6	1.07373	1.80504	1.2091	0.34924	FALSE
evm.TU.C1.692	135	13.1949	194	17.2889	136	12.6864	291	14.3901	318	17.1689	19.7633	311	18.9196	18.6173	0.50207	0.11048	FALSE
evm.TU.C1.693	142	8.40366	193	10.4142	90	5.08333	140	7.96708	415	5.00131	15.6166	250	9.20868	9.94219	0.43844	0.54429	FALSE
evm.TU.C1.694	463	20.221	473	18.8353	286	11.921	488	16.9924	647	12.8652	17.9673	494	13.4284	14.7537	-0.075054	0.82841	FALSE
evm.TU.C1.695	1016	92.0063	1182	97.5959	816	70.5244	1566	86.7089	1815	85.6035	104.51	1481	83.4749	91.1961	0.20036	0.52545	FALSE
evm.TU.C1.696	2543	254.317	2142	195.317	1103	105.276	2214	184.97	3845	133.654	244.503	3209	199.745	192.634	0.18721	0.73485	FALSE
evm.TU.C1.697	200	18.3523	243	20.3309	170	14.888	187	17.8571	266	10.3581	15.5203	238	13.593	13.1571	-0.31768	0.32383	FALSE
evm.TU.C1.698	124	13.3697	117	11.502	89	9.15829	163	11.3433	132	10.6087	9.04962	166	11.14	10.2661	-0.0075965	0.99444	FALSE
evm.TU.C1.699	496	23.0016	635	26.8497	378	16.7299	552	22.1937	484	15.4522	14.2718	523	15.0957	14.9399	-0.42643	0.12043	FALSE
evm.TU.C1.7	328	15.5878	470	20.3657	249	11.2937	474	15.7491	411	13.5977	12.4197	447	13.222	13.0798	-0.11736	0.66604	FALSE
evm.TU.C1.70	102	3.17621	100	2.83922	196	5.82493	188	3.94679	154	3.53381	3.04921	160	3.10103	3.22802	-0.20438	0.84681	FALSE
evm.TU.C1.700	632	26.2085	822	31.0805	609	24.1028	1069	27.1306	1012	26.7596	26.6848	921	23.7718	25.7387	0.054782	0.89805	FALSE
evm.TU.C1.701	122	3.98607	179	5.33247	103	3.21179	144	4.17678	181	2.84003	3.76029	137	2.78601	3.12878	-0.28321	0.38465	FALSE
evm.TU.C1.702	628	58.4029	774	65.6306	718	63.7272	1405	62.5869	1390	78.8727	82.1954	1506	87.172	82.7467	0.52276	0.053325	FALSE
evm.TU.C1.703	1307	15.991	1271	14.1787	970	11.3265	1444	13.8321	1218	10.6646	9.47555	1406	10.7069	10.2823	-0.29335	0.31851	FALSE
evm.TU.C1.704	1464	60.3482	1751	65.8112	1688	66.4081	2419	64.1892	2735	60.1915	71.6866	2522	64.7061	65.5281	0.14277	0.62266	FALSE
evm.TU.C1.705	716	49.3087	708	44.4564	570	37.4638	919	43.743	633	38.2034	27.7187	921	39.4773	35.1331	-0.17753	0.57578	FALSE
evm.TU.C1.706	211	14.1085	264	16.0951	207	13.2098	254	14.4711	186	10.252	7.90805	253	10.5292	9.56309	-0.45987	0.12657	FALSE
evm.TU.C1.707	723	40.2342	1086	55.1033	901	47.8528	1261	47.7301	1643	42.3592	58.1369	1422	49.2531	49.9164	0.18058	0.56435	FALSE
evm.TU.C1.708	156	61.8663	205	74.1265	152	57.5306	242	64.5078	226	57.9323	56.9896	230	56.772	57.2313	-0.040588	0.91077	FALSE
evm.TU.C1.709	224	13.5114	251	13.8044	169	9.72893	233	12.3482	208	8.48368	7.97763	291	10.925	9.12878	-0.29527	0.34404	FALSE
evm.TU.C1.71	13	0.975066	13	0.889047	22	1.57485	7	1.14632	12	0.316931	0.572308	8	0.373472	0.420904	-1.3761	0.054602	FALSE
evm.TU.C1.710	422	31.1111	398	26.7532	454	31.9436	493	29.936	484	21.9394	22.6885	522	23.9525	22.8601	-0.27825	0.41783	FALSE
evm.TU.C1.711	1083	166.813	954	133.98	2174	319.585	725	206.792	636	67.4085	62.2896	790	75.7364	68.4782	-1.5158	0.11983	FALSE
evm.TU.C1.712	2024	93.8612	1777	75.137	1551	68.6457	1833	79.2146	1273	51.3114	37.5372	1697	48.9818	45.9435	-0.65143	0.014792	DOWN
evm.TU.C1.713	4261	153.62	5604	184.215	4057	139.594	4430	159.143	3333	96.4087	76.4064	3946	88.5464	87.1205	-0.72919	0.0040232	DOWN
evm.TU.C1.714	187	10.2412	257	12.8331	135	7.05615	229	10.0435	201	7.57041	6.99942	196	6.681	7.08361	-0.35421	0.23147	FALSE
evm.TU.C1.715	615	37.6891	809	45.2042	553	32.3438	1463	38.4124	1022	54.1203	39.8244	1260	48.0605	47.3351	0.44634	0.12824	FALSE
evm.TU.C1.716	247	20.052	275	20.3556	254	19.6797	430	20.0291	597	21.0719	30.8171	432	21.8283	24.5724	0.40228	0.16128	FALSE
evm.TU.C1.717	128	29.247	126	26.2502	87	18.9722	108	24.8231	138	14.8961	20.0497	109	15.5016	16.8158	-0.43744	0.20466	FALSE
evm.TU.C1.718	363	66.9751	447	75.1978	400	70.4357	604	70.8695	574	67.2698	67.3405	569	65.3426	66.651	0.033425	0.92152	FALSE
evm.TU.C1.719	135	14.6472	164	16.2239	118	12.2188	128	14.3633	130	8.38315	8.96856	123	8.30623	8.55265	-0.61728	0.050761	FALSE
evm.TU.C1.72	1676	195.358	1762	187.264	1257	139.836	977	174.152	699	68.7428	51.8074	971	70.4455	63.6652	-1.3088	1.4964e-07	DOWN
evm.TU.C1.720	503	15.0127	523	14.2326	938	26.7189	291	18.6547	227	5.24276	4.30799	249	4.62559	4.72544	-1.8895	0.01937	DOWN
evm.TU.C1.721	2870	48.3741	3874	59.5362	2744	44.1408	2438	50.6837	3082	24.8051	33.031	2443	25.629	27.8217	-0.74146	0.0039185	DOWN
evm.TU.C1.722	192	8.70493	281	11.6161	123	5.32224	276	8.54776	292	7.55351	8.41792	257	7.25227	7.74123	0.0086227	0.94938	FALSE
evm.TU.C1.723	157	23.7582	201	27.7332	170	24.5521	533	25.3478	444	48.6874	42.7223	547	51.5203	47.6433	1.0404	0.00015888	UP
evm.TU.C1.724	75	5.88108	55	3.93232	82	6.13671	303	5.3167	268	14.3422	13.3625	313	15.2763	14.327	1.533	6.3382e-08	UP
evm.TU.C1.725	246	17.5726	249	16.2178	192	13.0897	476	15.6267	372	20.5251	16.8967	499	22.186	19.8693	0.48359	0.10449	FALSE
evm.TU.C1.726	4987	542.786	7271	721.563	4758	494.242	6543	586.197	7630	429.875	528.046	5904	399.957	452.626	-0.24335	0.38125	FALSE
evm.TU.C1.727	108	12.7611	127	13.6823	106	11.9536	453	12.799	406	32.3102	30.5035	499	36.6981	33.1706	1.5029	4.5328e-08	UP
evm.TU.C1.728	909	143.865	1204	173.744	849	128.241	993	148.617	918	94.8675	92.3831	930	91.612	92.9542	-0.54223	0.042704	DOWN
evm.TU.C1.729	659	8.99409	624	7.76509	439	5.71823	316	7.49247	593	2.60336	5.14617	425	3.61025	3.78659	-0.87172	0.0039819	DOWN
evm.TU.C1.73	67	9.3212	69	8.75259	67	8.89606	79	8.98995	52	6.63437	4.6	63	5.45525	5.56321	-0.56283	0.14181	FALSE
evm.TU.C1.730	82303	17003.9	77009	14506.6	75849	14955.7	24466	15488.7	14841	3051.2	1949.63	23756	3054.8	2685.21	-2.3953	8.9499e-23	DOWN
evm.TU.C1.731	195	10.0718	229	10.7845	166	8.18288	274	9.67971	237	8.54277	7.78356	310	9.96577	8.76403	-0.0060751	0.97674	FALSE
evm.TU.C1.732	111	18.7733	102	15.7293	83	13.3975	74	15.9667	85	7.55485	9.14103	90	9.4741	8.72333	-0.74886	0.027655	DOWN
evm.TU.C1.733	308	26.9031	387	30.8214	303	25.2592	515	27.6613	589	27.1541	32.7133	482	26.2045	28.6906	0.17463	0.59801	FALSE
evm.TU.C1.734	282	15.5675	330	16.6101	266	14.0144	306	15.3973	218	10.1968	7.65214	265	9.10524	8.98474	-0.64072	0.025162	DOWN
evm.TU.C1.735	91	1.92149	105	2.02151	74	1.49126	120	1.81142	115	1.52951	1.54402	94	1.23538	1.4363	-0.20292	0.60182	FALSE
evm.TU.C1.736	12	1.15328	18	1.57731	7	0.642063	17	1.12422	8	0.986232	0.48888	14	0.837451	0.770854	-0.36304	0.59883	FALSE
evm.TU.C1.737	195	15.9053	164	12.1967	149	11.599	94	13.2337	117	4.6282	6.06809	110	5.58442	5.4269	-1.1709	0.00011036	DOWN
evm.TU.C1.738	156	6.81312	193	7.68545	142	5.91883	182	6.8058	411	4.79809	11.4136	275	7.47535	7.89567	0.31996	0.47764	FALSE
evm.TU.C1.739	995	28.5606	1593	41.6918	1495	40.9554	2910	37.0693	4431	50.4212	80.873	2939	52.5074	61.2672	0.82659	0.0068148	UP
evm.TU.C1.74	108	7.39336	110	6.86596	90	5.88012	129	6.71315	117	5.33069	5.09286	100	4.26084	4.8948	-0.3289	0.37343	FALSE
evm.TU.C1.740	528	64.83	595	66.6116	569	66.6777	1003	66.0398	1018	74.3394	79.4782	1084	82.8416	78.8864	0.37432	0.18151	FALSE
evm.TU.C1.741	194	11.0819	255	13.2814	158	8.61379	329	10.9923	400	11.3445	14.5288	329	11.6973	12.5235	0.31976	0.33815	FALSE
evm.TU.C1.742	1777	120.453	1591	98.3312	1717	111.078	1149	109.954	834	47.014	35.9463	1165	49.1512	44.0372	-1.1966	4.5836e-06	DOWN
evm.TU.C1.743	12936	829.596	22963	1342.72	17629	1079	10464	1083.77	13442	405.079	548.136	12358	493.278	482.164	-1.0474	0.00010285	DOWN
evm.TU.C1.744	945	22.5171	1194	25.9403	1120	25.4697	2141	24.6424	1993	30.7945	30.1957	1968	29.1865	30.0589	0.40657	0.13888	FALSE
evm.TU.C1.745	131	17.1856	117	13.9949	113	14.1481	95	15.1095	122	7.52302	10.1768	115	9.39005	9.02995	-0.63137	0.062639	FALSE
evm.TU.C1.746	423	45.3245	486	47.481	374	38.2464	1328	43.6839	2479	85.8948	168.899	1595	106.373	120.389	1.5697	0.00020212	UP
evm.TU.C1.747	909	71.4411	711	50.95	609	45.6801	1000	56.0237	924	47.4417	46.1757	1044	51.0695	48.229	-0.088866	0.83047	FALSE
evm.TU.C1.748	1887	56.8611	1832	50.3337	1465	42.1315	3050	49.7754	2184	55.4778	41.846	3018	56.603	51.3089	0.18153	0.56054	FALSE
evm.TU.C1.749	554	7.53125	570	7.06517	437	5.66975	428	6.75539	301	3.51218	2.60184	472	3.99371	3.36924	-0.86271	0.0012563	DOWN
evm.TU.C1.75	68	3.82734	85	4.36212	72	3.86764	173	4.01903	120	5.87774	4.29464	135	4.72932	4.96723	0.43963	0.21512	FALSE
evm.TU.C1.750	455	33.4724	534	35.8185	398	27.9437	774	32.4116	1120	34.371	52.3904	835	38.2331	41.6648	0.47944	0.087715	FALSE
evm.TU.C1.751	122	35.9768	194	52.1621	134	37.7132	217	41.9507	406	38.6277	76.1284	279	51.2087	55.3216	0.51273	0.16911	FALSE
evm.TU.C1.752	1971	114.872	2323	123.443	1680	93.4463	1230	110.587	1396	43.2721	51.7333	1148	41.6434	45.5496	-1.1536	4.4127e-06	DOWN
evm.TU.C1.753	10	2.78245	12	3.04438	10	2.65554	10	2.82746	18	1.67959	3.18462	9	1.55864	2.14095	-0.30061	0.76504	FALSE
evm.TU.C1.754	1738	256.261	1426	191.709	1346	189.41	4135	212.46	8009	368.031	750.877	6751	619.552	579.487	1.5495	0.00023298	UP
evm.TU.C1.755	1834	305.687	2656	403.642	1967	312.902	3635	340.744	4378	365.728	463.993	3769	391.004	406.909	0.37987	0.1826	FALSE
evm.TU.C1.756	1212	56.3569	1789	75.8483	1143	50.7244	2908	60.9765	3284	81.6235	97.097	2705	78.2869	85.6691	0.62295	0.022197	UP
evm.TU.C1.757	806	65.7421	816	60.6861	812	63.2106	1186	63.2129	930	58.3941	48.2335	1096	55.6411	54.0896	-0.10116	0.79924	FALSE
evm.TU.C1.758	607	15.629	865	20.3072	836	20.5436	1453	18.8266	2931	22.5832	47.9863	1897	30.401	33.6568	0.93132	0.033623	UP
evm.TU.C1.759	997	93.4751	992	84.8014	1155	103.35	2191	93.8753	2291	123.999	136.579	2148	125.346	128.642	0.56089	0.028512	UP
evm.TU.C1.76	162	23.3865	149	19.6123	111	15.2932	246	19.4307	228	21.4369	20.9288	225	20.2167	20.8608	0.23428	0.49545	FALSE
evm.TU.C1.760	1626	119.874	1766	118.709	1445	101.671	1073	113.418	825	47.7505	38.6736	1097	50.3369	45.587	-1.1804	2.8288e-06	DOWN
evm.TU.C1.761	1087	6.08141	1278	6.51923	963	5.14194	1540	5.91419	2511	5.20081	8.93263	1567	5.45658	6.53001	0.25408	0.3898	FALSE
evm.TU.C1.762	805	139.57	1149	181.638	681	112.686	2109	144.631	2347	220.723	258.742	1977	213.343	230.936	0.81164	0.0023569	UP
evm.TU.C1.763	2524	104.292	2231	84.0528	2663	105.017	6122	97.7873	7926	152.697	208.245	6729	173.057	178	0.96357	7.854e-05	UP
evm.TU.C1.764	12672	930.242	13052	873.611	10425	730.386	10474	844.747	11797	464.13	550.656	11042	504.517	506.434	-0.61512	0.020133	DOWN
evm.TU.C1.765	243	24.2314	327	29.7311	223	21.2228	498	25.0618	407	29.9763	25.8062	458	28.426	28.0695	0.30399	0.3585	FALSE
evm.TU.C1.766	139	8.64113	240	13.6037	124	7.35704	285	9.86729	385	10.6949	15.2186	299	11.5692	12.4942	0.47827	0.14607	FALSE
evm.TU.C1.767	91	5.85767	134	7.86465	108	6.63488	177	6.78573	227	6.87754	9.29111	193	7.73247	7.96704	0.34925	0.30559	FALSE
evm.TU.C1.768	754	20.6959	953	23.8505	819	21.4547	623	22.0004	823	10.3223	14.3639	603	10.3017	11.6626	-0.80354	0.0027074	DOWN
evm.TU.C1.769	979	35.8195	986	32.8931	1038	36.246	1540	34.9862	1316	34.0121	30.6161	1389	31.6312	32.0865	-0.0070046	0.98068	FALSE
evm.TU.C1.77	39	3.0238	54	3.81745	30	2.21991	28	3.02039	24	1.31046	1.1832	18	0.868637	1.12076	-1.2845	0.0022771	DOWN
evm.TU.C1.770	4188	164.574	4654	166.752	3624	135.915	2939	155.747	3183	69.7155	79.5332	3002	73.4247	74.2245	-0.94402	0.0002011	DOWN
evm.TU.C1.771	631	9.04111	803	10.4905	526	7.19289	571	8.90818	559	4.9386	5.09286	512	4.56603	4.86583	-0.73664	0.0053796	DOWN
evm.TU.C1.772	932	63.6756	1136	70.7662	917	59.7933	1549	64.745	1472	63.8829	63.9474	1411	60.0014	62.6106	0.078556	0.82306	FALSE
evm.TU.C1.773	20519	370.851	24192	398.662	18900	326.009	19950	365.174	22230	217.651	255.47	17556	197.49	223.537	-0.58565	0.026579	DOWN
evm.TU.C1.774	329	10.4717	382	11.086	352	10.6927	495	10.7501	1036	9.51044	20.967	537	10.6383	13.7052	0.44258	0.35963	FALSE
evm.TU.C1.775	344	15.9527	338	14.2917	341	15.0923	377	15.1122	312	10.5534	9.2	294	8.48594	9.41312	-0.56288	0.058995	FALSE
evm.TU.C1.776	263	36.7373	228	29.0387	238	31.7289	1213	32.5016	1041	102.279	92.4613	1276	110.938	101.893	1.7687	2.7885e-12	UP
evm.TU.C1.777	700	47.5426	747	46.259	933	60.4773	3271	51.4263	5708	134.104	246.506	4093	173.023	184.544	1.9293	2.7983e-07	UP
evm.TU.C1.778	36	4.21046	69	7.35811	40	4.46491	106	5.34449	180	7.48356	13.3862	111	8.08029	9.65001	0.97618	0.015269	UP
evm.TU.C1.779	178	11.207	230	13.2034	148	8.89315	209	11.1012	279	7.9431	11.1694	227	8.89551	9.33601	-0.12254	0.7261	FALSE
evm.TU.C1.78	1684	66.7839	1913	69.1727	1551	58.7039	1945	64.8868	2872	46.5613	72.4222	2163	53.3904	57.4579	-0.062719	0.88289	FALSE
evm.TU.C1.780	116	10.3955	121	9.88698	116	9.92137	527	10.068	1025	28.5085	58.4076	870	48.5271	45.1477	2.2651	1.1405e-06	UP
evm.TU.C1.781	314	116.492	356	120.422	381	134.901	559	123.938	734	125.185	173.149	616	142.241	146.858	0.34767	0.21142	FALSE
evm.TU.C1.782	367	69.5734	359	62.0529	306	55.3636	907	62.33	1006	103.791	121.264	1005	118.582	114.546	0.99909	0.00013003	UP
evm.TU.C1.783	683	37.7042	1101	55.4174	690	36.3533	787	43.1583	831	26.2252	29.1694	640	21.99	25.7949	-0.6078	0.020547	DOWN
evm.TU.C1.784	432	21.1119	808	36.0036	398	18.5632	1186	25.2262	1419	34.9868	44.0945	1174	35.7099	38.2637	0.74534	0.0080045	UP
evm.TU.C1.785	940	11.7892	1114	12.739	758	9.07304	1720	11.2004	2367	13.0215	18.8762	1936	15.1126	15.6701	0.60832	0.0239	UP
evm.TU.C1.786	574	64.0917	770	78.3919	618	65.8574	633	69.447	683	42.6648	48.4918	720	50.038	47.0649	-0.43646	0.12346	FALSE
evm.TU.C1.787	481	20.1648	510	19.4944	495	19.8052	717	19.8215	844	18.1445	22.4983	789	20.5875	20.4101	0.15452	0.59987	FALSE
evm.TU.C1.788	2209	136.099	2351	132.07	2580	151.707	4975	139.959	5174	185.025	202.696	4873	186.868	191.529	0.56174	0.027792	UP
evm.TU.C1.789	2343	155.759	2450	148.504	2722	172.701	3406	158.988	2896	136.679	122.416	3054	126.365	128.487	-0.19238	0.58178	FALSE
evm.TU.C1.79	952	101.377	1088	105.639	2365	240.359	2731	149.125	2471	175.55	167.315	2834	187.837	176.901	0.32259	0.57395	FALSE
evm.TU.C1.790	522	17.2182	678	20.3909	501	15.7718	462	17.7936	633	9.19888	13.2763	419	8.60217	10.3591	-0.66296	0.015748	DOWN
evm.TU.C1.791	353	33.096	392	33.5102	219	19.5961	241	28.7341	290	13.6394	17.2885	252	14.7055	15.2111	-0.78126	0.0046422	DOWN
evm.TU.C1.792	147	39.3166	203	49.5046	147	37.5234	176	42.1149	217	28.415	36.9043	230	38.2881	34.5358	-0.15933	0.64852	FALSE
evm.TU.C1.793	1903	58.2074	2394	66.7658	1443	42.1242	2647	55.6991	3097	48.873	60.2336	2560	48.7368	52.6144	0.051602	0.91775	FALSE
evm.TU.C1.794	194	20.8519	163	15.9743	126	12.9253	90	16.5838	91	5.83932	6.21932	139	9.29898	7.11921	-1.0874	0.0018337	DOWN
evm.TU.C1.795	380	19.5393	698	32.7244	528	25.9111	1179	26.0583	2086	36.5945	68.2022	1294	41.4131	48.7366	1.0119	0.011672	UP
evm.TU.C1.796	528	58.7653	620	62.9172	695	73.824	2194	65.1688	2106	147.401	149.04	2226	154.202	150.214	1.3154	1.1211e-07	UP
evm.TU.C1.797	3135	671.831	4984	973.848	2992	611.942	4902	752.54	5962	634.121	812.405	4686	625.032	690.519	0.0090677	0.97846	FALSE
evm.TU.C1.798	112	8.43726	90	6.18182	41	2.94776	364	5.85561	374	16.5524	17.9148	377	17.6767	17.3813	1.7169	1.535e-09	UP
evm.TU.C1.799	753	191.031	736	170.246	618	149.632	1123	170.303	1029	171.975	165.99	1089	171.955	169.973	0.12445	0.69565	FALSE
evm.TU.C1.8	8	3.03317	11	3.80269	4	1.44741	18	2.76109	31	4.11961	7.47355	16	3.77576	5.12297	1.0303	0.13481	FALSE
evm.TU.C1.80	187	19.0886	305	28.3872	335	32.6364	115	26.7041	96	7.08607	6.23105	98	6.22637	6.5145	-1.9222	0.00018007	DOWN
evm.TU.C1.800	1967	111.074	1960	100.915	1838	99.0555	1745	103.681	1484	59.4811	53.2843	1744	61.2958	58.0204	-0.71286	0.007411	DOWN
evm.TU.C1.801	132	13.395	153	14.1564	68	6.58574	110	11.379	77	6.73811	4.96842	108	6.82135	6.17596	-0.7182	0.076829	FALSE
evm.TU.C1.802	87	6.21471	85	5.53619	67	4.56775	170	5.43955	343	7.33038	15.5795	202	8.98111	10.6303	1.0696	0.022905	UP
evm.TU.C1.803	1420	88.1175	1419	80.2873	1842	109.091	3029	92.4986	1959	113.462	77.2976	2663	102.854	97.8711	0.19722	0.60731	FALSE
evm.TU.C1.804	1047	147.445	1021	131.099	800	107.522	1089	128.689	776	92.5734	69.4868	969	84.9344	82.3315	-0.50622	0.065765	FALSE
evm.TU.C1.805	310	39.1785	488	56.2337	285	34.3761	318	43.2627	383	24.2599	30.7781	290	22.8119	25.95	-0.6031	0.027894	DOWN
evm.TU.C1.806	278	15.0812	343	16.9659	166	8.59459	234	13.5472	182	7.66273	6.27799	203	6.85432	6.93168	-0.81026	0.011728	DOWN
evm.TU.C1.807	893	13.4427	959	13.1626	711	10.2148	1547	12.2734	1203	14.0572	11.5148	1422	13.3233	12.9651	0.21714	0.49063	FALSE
evm.TU.C1.808	158	3.84712	212	4.70658	136	3.16041	220	3.9047	297	3.23353	4.59825	201	3.04615	3.62598	0.018168	0.98928	FALSE
evm.TU.C1.809	1331	67.8325	1559	72.443	1123	54.6217	1902	64.9658	1705	58.5122	55.2512	1767	56.0497	56.6044	-0.064082	0.83976	FALSE
evm.TU.C1.81	1322	85.5762	1549	91.4247	2388	147.53	4225	108.177	3405	165.091	140.151	4464	179.855	161.699	0.67906	0.074196	FALSE
evm.TU.C1.810	93	9.52142	84	7.84131	58	5.66725	179	7.67666	218	11.0624	14.1917	234	14.9112	13.3884	0.93165	0.0025365	UP
evm.TU.C1.811	956	93.1758	1184	105.217	851	79.1591	904	92.5174	744	53.1851	46.108	794	48.1663	49.1531	-0.77516	0.0028766	DOWN
evm.TU.C1.812	2353	44.4114	2736	47.0846	2125	38.2787	3560	43.2582	3863	40.56	46.3612	3379	39.6952	42.2055	0.088927	0.79085	FALSE
evm.TU.C1.813	63	2.81926	63	2.57055	30	1.28127	104	2.22369	98	2.80933	2.78855	101	2.81315	2.80368	0.48428	0.22326	FALSE
evm.TU.C1.814	378	31.5784	456	34.7339	321	25.5935	585	30.6353	539	29.5006	28.6316	548	28.4942	28.8754	0.049553	0.91679	FALSE
evm.TU.C1.815	437	7.42735	711	11.0183	280	4.54189	506	7.6625	575	5.19133	6.2141	572	6.05098	5.8188	-0.24086	0.49009	FALSE
evm.TU.C1.816	443	9.48761	360	7.02985	347	7.09265	1221	7.87004	1168	15.785	15.9057	1349	17.9822	16.5576	1.1942	2.546e-06	UP
evm.TU.C1.817	81	2.64148	105	3.12207	132	4.1083	324	3.29062	575	6.37799	11.9231	356	7.22587	8.50898	1.4521	0.00072238	UP
evm.TU.C1.818	2110	214.118	1994	184.495	1482	143.53	2097	180.714	1552	128.453	100.143	1978	124.932	117.842	-0.47714	0.079286	FALSE
evm.TU.C1.819	670	74.8109	618	62.9172	446	47.5281	803	61.7521	742	54.123	52.6807	797	55.3893	54.0643	-0.057771	0.8781	FALSE
evm.TU.C1.82	5	0.893843	3	0.488993	0	0	9	0.460946	7	0.971202	0.795696	17	1.89155	1.21948	1.5938	0.15726	FALSE
evm.TU.C1.820	266	63.7335	362	79.0834	204	46.649	416	63.1553	608	60.1666	92.6291	467	69.6434	74.1464	0.36197	0.25815	FALSE
evm.TU.C1.821	16711	732.616	16642	665.227	15513	649.076	26722	682.306	27471	707.162	765.784	26090	711.91	728.285	0.21227	0.44489	FALSE
evm.TU.C1.822	156	9.42621	162	8.9252	138	7.95825	277	8.76989	250	10.1034	9.60529	321	12.0724	10.5937	0.40113	0.2011	FALSE
evm.TU.C1.823	2101	41.3752	1765	31.692	2987	56.1404	34235	43.0692	23447	406.968	293.602	29619	363.046	354.539	3.1428	8.9017e-16	UP
evm.TU.C1.824	583	39.2869	728	44.7302	636	40.9036	1097	41.6402	1127	44.6232	48.2903	1071	44.9206	45.9447	0.26266	0.37428	FALSE
evm.TU.C1.825	881	33.7365	1002	34.985	1079	39.434	1993	36.0518	2748	46.0688	66.9111	2213	52.7451	55.2417	0.71647	0.0046883	UP
evm.TU.C1.826	6653	825.698	9198	1040.85	6613	783.3	7859	883.282	10021	588.772	790.811	7823	604.302	661.295	-0.29485	0.29563	FALSE
evm.TU.C1.827	181	33.7564	202	34.3494	128	22.7831	393	30.2963	379	44.2431	44.9442	352	40.8598	43.349	0.6544	0.027581	UP
evm.TU.C1.828	27	4.72875	21	3.35345	11	1.83866	45	3.30695	50	4.75741	5.56814	40	4.36033	4.89529	0.70396	0.14712	FALSE
evm.TU.C1.829	85	8.4273	72	6.50867	32	3.02792	69	5.98796	57	4.12947	3.59337	61	3.76423	3.82902	-0.49046	0.38178	FALSE
evm.TU.C1.83	6	0.655108	3	0.298657	4	0.416819	12	0.456861	15	0.790895	1.04138	20	1.35915	1.06381	1.3255	0.08863	FALSE
evm.TU.C1.830	198	5.85889	172	4.64055	90	2.54167	96	4.34703	80	1.71474	1.50521	96	1.76807	1.66267	-1.2365	0.013783	DOWN
evm.TU.C1.831	265	29.7822	278	28.4869	239	25.635	498	27.968	557	33.7843	39.8037	590	41.2705	38.2862	0.57407	0.041426	UP
evm.TU.C1.832	575	26.2419	624	25.9658	561	24.4352	540	25.5476	429	14.8764	12.4492	473	13.4358	13.5871	-0.78326	0.0039544	DOWN
evm.TU.C1.833	1475	24.8491	1896	29.1238	2090	33.604	4248	29.1923	8905	43.1995	95.3916	5803	60.8483	66.4798	1.273	0.0080968	UP
evm.TU.C1.834	131	13.9932	202	19.6738	128	13.0491	147	15.572	210	9.47849	14.2634	133	8.8425	10.8615	-0.39615	0.21329	FALSE
evm.TU.C1.835	53	2.73337	75	3.52675	41	2.01805	55	2.75939	98	1.71223	3.21371	67	2.15067	2.35887	-0.10071	0.81745	FALSE
evm.TU.C1.836	359	40.2154	361	36.8719	414	44.2613	1559	40.4495	1061	105.419	75.5738	1197	83.4582	88.1504	1.2437	0.00019925	UP
evm.TU.C1.837	306	14.1335	349	14.6975	308	13.577	189	14.136	183	5.26946	5.37448	180	5.17461	5.27285	-1.3004	2.2306e-06	DOWN
evm.TU.C1.838	631	48.4877	587	41.1274	516	37.8423	434	42.4858	418	20.1311	20.4238	467	22.3355	20.9635	-0.89462	0.00093504	DOWN
evm.TU.C1.839	282	10.462	266	8.99783	236	8.3561	139	9.27198	126	3.11284	2.97231	139	3.20965	3.09827	-1.456	2.132e-07	DOWN
evm.TU.C1.84	116	22.112	120	20.8565	170	30.9275	1258	24.632	1189	144.753	144.115	1407	166.933	151.933	2.7252	3.8041e-26	UP
evm.TU.C1.840	193	2.8752	240	3.25996	110	1.56397	207	2.56637	233	1.86147	2.20711	168	1.55775	1.87544	-0.30771	0.35093	FALSE
evm.TU.C1.841	187	28.9325	270	38.0889	205	30.2708	340	32.4307	426	31.754	41.9094	368	35.438	36.3671	0.28689	0.37736	FALSE
evm.TU.C1.842	65	7.98097	78	8.73228	51	5.97638	182	7.56321	121	13.4893	9.44682	151	11.5397	11.492	0.75184	0.027399	UP
evm.TU.C1.843	1162	20.1973	1425	22.5836	982	16.2902	1603	19.6904	1945	16.8189	21.4964	1493	16.152	18.1557	0.0087498	0.99463	FALSE
evm.TU.C1.844	146	17.3105	189	20.4319	146	16.5209	318	18.0877	541	22.7593	40.786	453	33.4296	32.3249	0.95074	0.0010501	UP
evm.TU.C1.845	196	28.6545	296	39.4565	258	35.9983	378	34.7031	471	33.3583	43.784	452	41.1294	39.4239	0.29967	0.33641	FALSE
evm.TU.C1.846	411	21.0081	584	27.2175	419	20.4402	928	22.8886	652	28.6331	21.1909	841	26.7558	25.5266	0.3002	0.34911	FALSE
evm.TU.C1.847	116	7.49489	204	12.0179	100	6.16642	207	8.55973	170	8.07335	6.98416	148	5.95177	7.00309	-0.13461	0.66314	FALSE
evm.TU.C1.848	232	43.981	279	48.225	210	37.9946	435	43.4002	395	49.7786	47.6137	422	49.7928	49.0617	0.30941	0.3344	FALSE
evm.TU.C1.849	1450	79.9176	2040	102.517	1584	83.3211	961	88.5852	2923	31.9723	102.438	1698	58.2491	64.2198	-0.36972	0.47884	FALSE
evm.TU.C1.85	1	0.0982973	8	0.717005	0	0	6	0.271767	2	0.356015	0.125006	5	0.305906	0.262309	0.2276	1	FALSE
evm.TU.C1.850	701	42.1361	658	36.0623	436	25.012	1804	34.4035	1780	65.456	68.0322	1860	69.5868	67.6916	1.1122	1.3939e-05	UP
evm.TU.C1.851	1885	30.1795	1882	27.4733	1280	19.5586	2360	25.7372	3148	22.8081	32.0475	2515	25.062	26.6392	0.17383	0.57427	FALSE
evm.TU.C1.852	205	14.8905	268	17.7493	210	14.5579	232	15.7326	389	10.1723	17.9665	276	12.4779	13.5389	-0.10639	0.78992	FALSE
evm.TU.C1.853	133	3.21796	265	5.84609	202	4.66451	248	4.57619	518	3.62207	7.96923	435	6.55082	6.04737	0.51147	0.28672	FALSE
evm.TU.C1.854	3262	247.355	4791	331.248	3172	229.56	4469	269.388	5616	204.561	270.783	4687	221.212	232.186	-0.086378	0.76771	FALSE
evm.TU.C1.855	948	102.213	1310	128.784	1577	162.277	2811	131.091	5665	182.951	388.38	4059	272.392	281.241	1.184	0.0088145	UP
evm.TU.C1.856	2446	109.035	2159	87.7507	947	40.2887	558	79.0247	450	15.0147	12.7549	557	15.454	14.4079	-2.2983	0.00089892	DOWN
evm.TU.C1.857	2053	544.872	1781	430.983	2879	729.244	1527	568.366	1141	244.636	192.552	1421	234.734	223.974	-1.2421	0.025577	DOWN
evm.TU.C1.858	223	3.25191	297	3.94894	221	3.07576	327	3.42554	539	2.87844	4.99782	380	3.44901	3.77509	0.25334	0.42801	FALSE
evm.TU.C1.859	3556	568.011	4778	695.875	3415	520.609	5321	594.832	5864	513.055	595.589	5404	537.264	548.636	0.012016	0.994	FALSE
evm.TU.C1.86	35	3.37313	25	2.19683	23	2.11553	12	2.56183	5	0.698108	0.306403	9	0.539865	0.514792	-2.1687	3.8155e-05	DOWN
evm.TU.C1.860	412	31.3105	461	31.9436	378	27.4164	578	30.2235	536	26.5153	25.9009	559	26.4412	26.2858	-0.073705	0.84505	FALSE
evm.TU.C1.861	266	11.0176	252	9.51688	224	8.85477	323	9.7964	276	8.07573	7.26893	320	8.24956	7.86474	-0.18965	0.59819	FALSE
evm.TU.C1.862	1790	532.407	1201	325.705	2092	593.852	13885	483.988	9125	2492.94	1725.76	12297	2276.5	2165.07	2.2659	1.2934e-08	UP
evm.TU.C1.863	145	14.6711	155	14.2994	136	13.1328	287	14.0344	436	17.5288	28.0504	344	21.6636	22.4142	0.78434	0.0057938	UP
evm.TU.C1.864	662	159.724	647	142.334	471	108.457	276	136.838	197	40.1974	30.2229	227	34.0891	34.8365	-1.8329	1.3172e-12	DOWN
evm.TU.C1.865	1465	38.3214	1403	33.462	1144	28.5598	692	33.4477	499	10.9266	8.29969	662	10.778	10.0014	-1.6053	1.4686e-10	DOWN
evm.TU.C1.866	235	6.91813	339	9.09937	215	6.04067	344	7.35272	407	6.11301	7.61856	322	5.90003	6.54387	-0.037083	0.89901	FALSE
evm.TU.C1.867	1307	24.8592	2270	39.3666	1379	25.0323	1862	29.7527	2809	21.378	33.972	1665	19.7107	25.0202	-0.12624	0.7091	FALSE
evm.TU.C1.868	192	5.01093	192	4.56887	157	3.91059	190	4.4968	169	2.99328	2.80454	189	3.07013	2.95598	-0.47557	0.13434	FALSE
evm.TU.C1.869	45	3.40484	40	2.75952	29	2.09415	22	2.75284	15	1.00481	0.72166	10	0.470935	0.732467	-1.7706	8.3686e-05	DOWN
evm.TU.C1.87	198	12.4435	174	9.97048	176	10.5564	252	10.9901	182	9.55989	7.27286	252	9.85721	8.89665	-0.17805	0.65058	FALSE
evm.TU.C1.870	70	5.03159	93	6.0951	50	3.43007	34	4.85225	31	1.47524	1.41686	25	1.11847	1.33686	-1.7141	1.7637e-06	DOWN
evm.TU.C1.871	62	5.06907	53	3.95096	30	2.3409	31	3.78698	68	1.52994	3.53511	46	2.34084	2.46863	-0.50053	0.36439	FALSE
evm.TU.C1.872	381	43.0997	433	44.6609	410	44.2648	1332	44.0084	1275	90.9555	91.71	1202	84.6312	89.0989	1.1363	8.6119e-06	UP
evm.TU.C1.873	95	28.2562	112	30.3738	96	27.2513	372	28.6271	304	66.7897	57.4939	312	57.7594	60.681	1.2124	2.2082e-05	UP
evm.TU.C1.874	1830	52.1812	2406	62.5532	1800	48.9848	2354	54.5731	3076	40.5178	55.7709	2628	46.6408	47.6431	-0.074716	0.8245	FALSE
evm.TU.C1.875	2208	163.129	2439	164.299	2985	210.476	4123	179.301	2980	183.874	139.993	3787	174.142	166.003	0.0037413	0.95502	FALSE
evm.TU.C1.876	1146	56.0847	1456	64.9698	986	46.0534	1466	55.7026	1893	43.3081	58.9071	1380	42.0355	48.0836	-0.087777	0.78578	FALSE
evm.TU.C1.877	18	2.38862	26	3.14586	16	2.02638	18	2.52029	22	1.44186	1.85633	10	0.825947	1.37471	-0.74834	0.19152	FALSE
evm.TU.C1.878	322	13.5485	299	11.4709	256	10.2802	359	11.7665	279	9.11812	7.46443	359	9.4017	8.66142	-0.30982	0.33349	FALSE
evm.TU.C1.879	963	56.4105	1503	80.2755	1367	76.4236	2156	71.0365	1669	76.2356	62.1652	1844	67.2313	68.544	0.075111	0.83342	FALSE
evm.TU.C1.88	96	8.05894	44	3.36783	62	4.96734	27	5.46471	28	1.36819	1.49459	29	1.51524	1.45934	-1.7989	0.016319	DOWN
evm.TU.C1.880	442	35.7982	290	21.4155	331	25.5854	877	27.5997	841	42.876	43.3105	858	43.2517	43.1461	0.75812	0.0034389	UP
evm.TU.C1.881	7735	506.405	7001	417.916	14730	920.379	15556	614.9	13214	614.769	550.085	13886	565.838	576.897	-0.01003	0.94773	FALSE
evm.TU.C1.882	4636	124.477	4522	110.705	5342	136.891	3705	124.024	3690	60.0495	62.9984	4301	71.8774	64.9751	-0.8235	0.0034209	DOWN
evm.TU.C1.883	248	39.2504	274	39.5397	285	43.049	708	40.613	633	67.6396	63.7021	716	70.5314	67.291	0.84581	0.0015304	UP
evm.TU.C1.884	566	13.2665	621	13.2716	390	8.72431	764	11.7541	606	10.8096	9.03173	747	10.8978	10.2464	-0.052752	0.85296	FALSE
evm.TU.C1.885	573	38.8406	829	51.2361	379	24.5186	469	38.1984	462	19.1902	19.9127	482	20.3355	19.8128	-0.7938	0.011749	DOWN
evm.TU.C1.886	210	17.2923	326	24.4761	200	15.7177	207	19.1621	318	10.2892	16.6502	228	11.6855	12.875	-0.44884	0.12787	FALSE
evm.TU.C1.887	414	9.99578	470	10.3468	330	7.60424	884	9.3156	1038	12.8838	15.9357	987	14.8324	14.5506	0.7715	0.004241	UP
evm.TU.C1.888	235	7.15627	304	8.44078	248	7.20769	585	7.60158	652	10.7535	12.6248	611	11.5808	11.653	0.73827	0.0075293	UP
evm.TU.C1.889	123	10.0564	149	11.1074	142	11.0803	241	10.748	214	11.894	11.1252	275	13.9941	12.3378	0.3218	0.32341	FALSE
evm.TU.C1.89	24	2.81652	21	2.24704	7	0.784016	19	1.94919	7	1.34596	0.522345	14	1.0226	0.963634	-0.83044	0.30611	FALSE
evm.TU.C1.890	118	7.11762	156	8.57961	121	6.96568	100	7.5543	88	3.64107	3.37515	87	3.26625	3.42749	-1.009	0.0011495	DOWN
evm.TU.C1.891	1118	22.3486	1197	21.8169	1176	22.4358	1319	22.2004	1776	15.9158	22.574	1640	20.4046	19.6315	-0.069192	0.89087	FALSE
evm.TU.C1.892	211	36.5829	164	25.9257	140	23.1659	452	28.5582	433	47.3053	47.7355	452	48.7766	47.9391	0.87309	0.0015841	UP
evm.TU.C1.893	583	38.1686	549	32.7718	546	34.1159	1327	35.0188	3109	52.4427	129.424	1950	79.4602	87.1091	1.4044	0.011689	UP
evm.TU.C1.894	218	20.6069	264	22.7536	240	21.6517	396	21.6707	314	22.5958	18.8731	275	16.1795	19.2161	-0.048236	0.91795	FALSE
evm.TU.C1.895	236	35.2492	332	45.2132	311	44.3326	290	41.5983	508	26.1463	48.2456	336	31.2358	35.2093	-0.14193	0.74732	FALSE
evm.TU.C1.896	320	19.3697	406	22.4073	454	26.2274	1163	22.6682	1736	42.4942	66.8161	1337	50.3712	53.2272	1.327	1.3997e-07	UP
evm.TU.C1.897	630	105.517	682	104.149	396	63.2998	2040	90.9887	1676	206.247	178.49	2050	213.704	199.48	1.2801	5.8393e-07	UP
evm.TU.C1.898	1303	75.5572	1485	78.5143	770	42.6136	680	65.5617	836	23.8022	30.8245	620	22.3769	25.6679	-1.2157	0.00013788	DOWN
evm.TU.C1.899	1792	120.995	1846	113.645	1358	87.5091	1312	107.383	1298	53.4734	55.7263	1289	54.1699	54.4565	-0.84885	0.0010094	DOWN
evm.TU.C1.9	539	30.7385	551	28.6507	706	38.4259	1015	32.605	629	34.941	22.8088	850	30.171	29.3069	-0.036539	0.98517	FALSE
evm.TU.C1.90	28	6.70879	19	4.15079	17	3.88741	20	4.91566	18	2.89262	2.74231	15	2.23694	2.62396	-0.7817	0.17514	FALSE
evm.TU.C1.900	126	9.49191	143	9.82222	88	6.32691	141	8.54701	135	6.41177	6.46658	120	5.62654	6.1683	-0.33188	0.32616	FALSE
evm.TU.C1.901	3205	130.094	3617	133.866	3046	118.001	2482	127.32	2217	60.8145	57.2207	2189	55.3035	57.7796	-1.013	6.4129e-05	DOWN
evm.TU.C1.902	958	55.4585	1376	72.6292	922	50.94	2189	59.6759	2172	76.4934	79.9503	2300	82.8719	79.7719	0.5547	0.046353	UP
evm.TU.C1.903	826	61.288	843	57.0314	350	24.785	514	47.7015	367	23.0216	17.3149	472	21.7979	20.7114	-1.04	0.043348	DOWN
evm.TU.C1.904	516	33.7822	612	36.5325	231	14.4336	1416	28.2495	931	55.9599	38.7566	1219	49.6728	48.1298	0.93928	0.028158	UP
evm.TU.C1.905	570	29.1785	804	37.5263	513	25.0629	1175	30.5892	1000	36.308	32.5497	979	31.1924	33.35	0.26627	0.41707	FALSE
evm.TU.C1.906	585	25.5169	862	34.2823	543	22.6046	1322	27.468	1556	34.808	43.1558	1259	34.1802	37.3814	0.57638	0.039839	UP
evm.TU.C1.907	199	15.9303	440	32.1155	215	16.4261	735	21.4906	912	35.5169	46.422	737	36.7211	39.5533	1.0245	0.00022692	UP
evm.TU.C1.908	141	15.0149	269	26.1184	144	14.635	149	18.5894	191	9.5778	12.9329	145	9.61056	10.7071	-0.65829	0.038548	DOWN
evm.TU.C1.909	41	8.57331	49	9.34225	21	4.19092	55	7.36883	64	6.9423	8.50947	63	8.19941	7.88372	0.24689	0.66029	FALSE
evm.TU.C1.91	912	60.6284	1626	98.5581	668	42.3822	1151	67.1896	1439	46.1884	60.8275	1222	50.5626	52.5262	-0.20407	0.55511	FALSE
evm.TU.C1.910	379	21.5427	454	23.5292	291	15.7862	532	20.286	469	18.2536	16.9508	562	19.8826	18.3623	-0.001952	0.9684	FALSE
evm.TU.C1.911	79	5.21164	103	6.19548	63	3.96655	205	5.12455	289	8.16351	12.1228	208	8.54058	9.60896	1.0337	0.00072025	UP
evm.TU.C1.912	869	17.1525	1078	19.4007	707	13.3184	844	16.6239	1230	10.056	15.4373	1001	12.2975	12.5969	-0.27602	0.34356	FALSE
evm.TU.C1.913	291	13.4949	386	16.3213	337	14.9153	568	14.9105	1201	15.9001	35.4141	763	22.023	24.4458	0.81077	0.070656	FALSE
evm.TU.C1.914	601	41.3066	636	39.8559	606	39.7506	1622	40.3043	1675	67.2933	73.2011	1539	65.8356	68.7766	0.88739	0.00052434	UP
evm.TU.C1.915	1406	8.9701	1671	9.72028	1326	8.07386	2262	8.92141	2430	8.71125	9.85771	2290	9.09336	9.22077	0.17205	0.58159	FALSE
evm.TU.C1.916	795	125.248	962	138.188	777	116.829	1624	126.755	1602	154.442	160.481	1580	154.931	156.618	0.4314	0.12327	FALSE
evm.TU.C1.917	411	21.4206	664	31.5536	421	20.9411	1030	24.6384	1698	32.4044	56.2712	1258	40.8083	43.1613	0.93088	0.0017391	UP
evm.TU.C1.918	341	6.67724	438	7.82001	259	4.84025	430	6.44584	623	5.08261	7.75691	465	5.66726	6.16892	0.064617	0.89312	FALSE
evm.TU.C1.919	2878	145.172	2485	114.29	3233	155.641	11090	138.368	10040	337.676	322.021	10327	324.223	327.973	1.3515	1.848e-08	UP
evm.TU.C1.92	57	10.1373	84	13.6212	27	4.58286	72	9.44713	98	7.72957	11.0823	80	8.85552	9.22247	0.12096	0.90439	FALSE
evm.TU.C1.920	527	36.8818	805	51.3675	610	40.7434	1476	42.9976	2518	62.3539	112.051	1879	81.8475	85.4174	1.1025	0.00039525	UP
evm.TU.C1.921	277	21.0975	371	25.7641	290	21.0802	514	22.6472	627	23.6314	30.3652	533	25.2671	26.4212	0.34303	0.25879	FALSE
evm.TU.C1.922	439	20.6075	802	34.3262	541	24.2373	830	26.3904	971	23.5188	28.9827	759	22.1758	24.8924	0.044238	0.94381	FALSE
evm.TU.C1.923	1568	44.7845	1427	37.1618	1581	43.0962	2711	41.6808	2693	46.7398	48.9075	2794	49.669	48.4388	0.32862	0.21367	FALSE
evm.TU.C1.924	301	5.51818	383	6.40204	309	5.40646	235	5.77556	353	2.6006	4.11492	264	3.01238	3.24263	-0.72054	0.011537	DOWN
evm.TU.C1.925	11397	893.689	12416	887.704	18852	1410.84	55715	1064.08	47146	2637.21	2350.71	58797	2869.65	2619.19	1.3987	6.448e-07	UP
evm.TU.C1.926	5398	1740.6	4862	1429.45	4862	1496.25	10024	1555.43	7360	1951.11	1509.04	10022	2011.39	1823.85	0.35639	0.19265	FALSE
evm.TU.C1.927	17921	1756.58	16486	1473.37	12972	1213.5	19357	1481.15	10168	1145.3	633.723	15253	930.547	903.19	-0.56701	0.10149	FALSE
evm.TU.C1.928	969	56.1895	811	42.8788	616	34.0909	932	44.3864	837	32.623	30.8613	750	27.0689	30.1844	-0.42526	0.16399	FALSE
evm.TU.C1.929	604	49.6177	622	46.5887	568	44.5321	539	46.9128	414	26.7278	21.6251	416	21.2701	23.2077	-0.88804	0.00098088	DOWN
evm.TU.C1.93	29	2.83447	32	2.85177	16	1.49252	81	2.39292	75	4.77898	4.66115	81	4.92761	4.78924	1.1507	0.0039348	UP
evm.TU.C1.930	546	13.2757	670	14.8536	727	16.8704	1039	14.9999	1585	15.2496	24.5049	983	14.8764	18.2103	0.37378	0.24098	FALSE
evm.TU.C1.931	365	57.7677	462	66.6691	337	50.9035	923	58.4468	945	88.1799	95.1003	951	93.6806	92.3203	0.78994	0.0035283	UP
evm.TU.C1.932	346	35.319	406	37.7875	287	27.9602	361	33.6889	418	22.2441	27.131	346	21.9829	23.786	-0.37551	0.20853	FALSE
evm.TU.C1.933	287	11.1889	396	14.0764	515	19.1619	838	14.8091	1488	19.7208	36.8864	1024	24.8475	27.1516	0.95518	0.018784	UP
evm.TU.C1.934	7659	53.3307	6544	41.5469	6467	42.9767	9739	45.9514	4209	40.935	18.6355	6914	29.9648	29.8451	-0.48124	0.29022	FALSE
evm.TU.C1.935	714	31.0652	836	33.1644	801	33.2609	1234	32.4968	1141	32.4091	31.5659	1016	27.5135	30.4962	0.026723	0.91984	FALSE
evm.TU.C1.936	375	37.8315	567	52.155	364	35.0469	560	41.6778	819	34.1025	52.5369	618	38.805	41.8148	0.12922	0.73671	FALSE
evm.TU.C1.937	123	48.7792	178	64.3635	118	44.6619	246	52.6015	248	58.8898	62.5373	251	61.9556	61.1275	0.35238	0.30883	FALSE
evm.TU.C1.938	544	34.2505	1133	65.0412	603	36.2336	1039	45.1751	1103	39.4875	44.1572	760	29.7823	37.809	-0.11422	0.72825	FALSE
evm.TU.C1.939	1213	162.846	1590	194.627	1203	154.137	802	170.537	862	64.9929	73.5835	752	62.8363	67.1376	-1.219	1.3449e-06	DOWN
evm.TU.C1.94	30	4.14028	26	3.27169	24	3.16115	27	3.52438	18	2.2493	1.57957	25	2.14746	1.99211	-0.68987	0.18325	FALSE
evm.TU.C1.940	674	87.7531	628	74.5509	676	83.9992	943	82.1011	790	74.1123	65.4015	905	73.3379	70.9506	-0.092256	0.83976	FALSE
evm.TU.C1.941	742	36.4164	1102	49.3135	822	38.5027	1316	41.4108	2086	38.9875	65.0977	1443	44.0795	49.3882	0.36789	0.19816	FALSE
evm.TU.C1.942	1369	138.11	1465	134.757	1437	138.358	1692	137.075	1074	103.038	68.8945	1318	82.759	84.8973	-0.56127	0.040775	DOWN
evm.TU.C1.943	5640	102.742	5939	98.6444	6112	106.262	14533	102.549	11409	159.808	132.152	12356	140.095	144.019	0.61109	0.016872	UP
evm.TU.C1.944	295	38.1206	298	35.1111	282	34.7786	568	36.0034	588	44.3059	48.3139	661	53.1638	48.5945	0.5516	0.046933	UP
evm.TU.C1.945	6233	478.96	7205	504.809	5829	427.486	8982	470.418	7833	416.631	382.726	8575	410.122	403.16	-0.092309	0.78188	FALSE
evm.TU.C1.946	1055	28.5266	1064	26.2319	980	25.2901	966	26.6829	847	15.7671	14.5626	889	14.9616	15.0971	-0.69786	0.0099319	DOWN
evm.TU.C1.947	762	28.2697	707	23.9153	418	14.8002	98	22.3284	103	2.19466	2.42974	106	2.44765	2.35735	-3.105	4.1375e-11	DOWN
evm.TU.C1.948	404	28.3889	439	28.1269	323	21.6618	241	26.0592	270	10.2226	12.0639	294	12.8585	11.715	-1.0248	0.00016025	DOWN
evm.TU.C1.949	212	13.275	334	19.0693	163	9.74115	240	14.0285	240	9.07161	9.55578	233	9.08092	9.2361	-0.45298	0.10758	FALSE
evm.TU.C1.95	194	9.57576	237	10.6662	204	9.61009	210	9.95069	172	6.25701	5.39831	187	5.745	5.80011	-0.65008	0.029763	DOWN
evm.TU.C1.950	2140	8.86268	2072	7.82405	1350	5.33594	1574	7.34089	1479	3.93489	3.89473	1512	3.89745	3.90902	-0.77158	0.0027512	DOWN
evm.TU.C1.951	420	11.8974	545	14.0763	321	8.67825	385	11.5506	523	6.58321	9.42021	385	6.78796	7.59713	-0.47478	0.090905	FALSE
evm.TU.C1.952	67	29.6366	144	58.0774	64	27.0184	104	38.2441	103	27.7692	28.97	88	24.2278	26.989	-0.34752	0.38273	FALSE
evm.TU.C1.953	9	2.01637	9	1.83849	10	2.13823	12	1.9977	12	1.62287	1.70949	16	2.23113	1.8545	0.0061575	1	FALSE
evm.TU.C1.954	406	18.0981	582	23.6549	379	16.124	1051	19.2923	2420	28.2804	68.5932	1557	43.199	46.6909	1.3857	0.011594	UP
evm.TU.C1.955	1260	152.537	1286	141.95	1087	125.591	1134	140.026	1190	82.8691	91.6027	1200	90.4195	88.2971	-0.54232	0.049621	DOWN
evm.TU.C1.956	2580	119.806	3648	154.456	2567	113.766	4621	129.343	6155	129.53	181.738	4598	132.894	148.054	0.31707	0.27791	FALSE
evm.TU.C1.957	43	4.8013	35	3.56327	34	3.62322	71	3.99593	121	4.78547	8.59079	86	5.97676	6.45101	0.7918	0.028547	UP
evm.TU.C1.958	292	11.3838	420	14.9295	328	12.2041	581	12.8391	820	13.6728	20.3272	529	12.8362	15.6121	0.39566	0.17707	FALSE
evm.TU.C1.959	119	8.62559	127	8.39336	116	8.02464	154	8.34786	254	6.73811	11.7067	202	9.11318	9.18599	0.2431	0.45807	FALSE
evm.TU.C1.96	406	9.89262	492	10.9305	305	7.09269	542	9.30528	547	7.97188	8.47482	530	8.03782	8.16151	-0.051275	0.86186	FALSE
evm.TU.C1.960	1867	115.441	2642	148.949	1856	109.526	2592	124.639	2760	96.7443	108.513	2327	89.5546	98.2706	-0.21339	0.45802	FALSE
evm.TU.C1.961	119	10.316	104	8.22033	110	9.10089	126	9.21242	91	6.59344	5.01608	138	7.44598	6.35183	-0.41111	0.25725	FALSE
evm.TU.C1.962	300	7.07983	245	5.27179	183	4.12172	123	5.49111	144	1.75219	2.16083	126	1.85075	1.92126	-1.3906	9.8548e-05	DOWN
evm.TU.C1.963	55	8.78532	59	8.59285	62	9.45175	69	8.94331	112	6.65304	11.3755	68	6.76053	8.26302	-0.019607	1	FALSE
evm.TU.C1.964	634	58.0225	1683	140.437	558	48.7379	978	82.3992	1350	54.0284	78.5595	871	49.6138	60.7339	-0.28217	0.62387	FALSE
evm.TU.C1.965	256	10.2348	342	12.4668	223	8.5088	519	10.4035	726	12.5251	18.4558	509	12.6658	14.5489	0.60755	0.033988	UP
evm.TU.C1.966	1903	42.5246	1483	30.2157	2504	53.4025	4735	42.0476	5364	63.87	76.2163	5178	72.0179	70.7014	0.83737	0.00080577	UP
evm.TU.C1.967	489	27.3004	402	20.4633	441	23.4977	878	23.7538	872	29.589	30.9553	898	31.2042	30.5828	0.47752	0.074053	FALSE
evm.TU.C1.968	36	10.0168	51	12.9386	37	9.82549	65	10.927	95	10.9173	16.8077	70	12.1228	13.2826	0.39969	0.34498	FALSE
evm.TU.C1.969	267	9.90551	355	12.0084	210	7.43551	395	9.78314	518	8.84583	12.2195	354	8.17422	9.74651	0.12422	0.76066	FALSE
evm.TU.C1.97	25	2.995	22	2.40309	16	1.82937	32	2.40915	55	2.3141	4.18964	61	4.54845	3.68406	0.73306	0.11156	FALSE
evm.TU.C1.970	1702	276.995	2132	316.366	1529	237.49	3325	276.951	3726	326.648	385.579	3403	344.708	352.312	0.47515	0.085643	FALSE
evm.TU.C1.971	167	15.4474	206	17.3739	168	14.8311	355	15.8842	617	19.8218	36.2896	485	27.9228	28.0114	0.92742	0.0018751	UP
evm.TU.C1.972	51	3.40352	138	8.39707	25	1.5923	6	4.46429	18	0.241705	0.763815	15	0.623055	0.542858	-2.873	0.035145	DOWN
evm.TU.C1.973	9	0.694678	6	0.422263	5	0.36833	11	0.49509	35	0.512519	1.71778	29	1.39321	1.20783	1.3854	0.07581	FALSE
evm.TU.C1.974	15	0.92417	18	1.01117	3	0.176404	35	0.703914	36	1.30168	1.41033	42	1.6106	1.44087	1.2133	0.025535	UP
evm.TU.C1.975	32	0.965101	19	0.522476	40	1.15135	94	0.879643	119	1.7113	2.28206	97	1.82084	1.93807	1.2152	0.00040097	UP
evm.TU.C1.976	312	15.5111	371	16.8172	392	18.5995	738	16.9759	970	22.1473	30.6633	664	20.5463	24.4523	0.62731	0.018187	UP
evm.TU.C1.977	399	32.9341	859	64.6481	441	34.7405	783	44.1076	1012	39.0131	53.1142	707	36.3219	42.8164	0.096208	0.90011	FALSE
evm.TU.C1.978	56	6.0191	78	7.64414	49	5.0265	122	6.22991	108	7.91552	7.38117	123	8.2286	7.84176	0.4745	0.21546	FALSE
evm.TU.C1.979	26	3.90027	55	7.5227	53	7.58791	164	6.33696	121	14.8505	11.5415	116	10.8307	12.4076	1.0921	0.0044181	UP
evm.TU.C1.98	13	2.36069	12	1.98686	9	1.55978	6	1.96911	9	0.657691	1.03919	14	1.58234	1.09307	-0.72234	0.3534	FALSE
evm.TU.C1.980	68	11.7897	50	7.90417	15	2.48206	22	7.39199	22	2.30247	2.42536	18	1.94243	2.22342	-1.5772	0.11903	FALSE
evm.TU.C1.981	54	10.3507	49	8.56372	44	8.04923	55	8.98789	63	6.36377	7.67847	44	5.24935	6.43053	-0.36874	0.42236	FALSE
evm.TU.C1.982	891	40.6098	731	30.3781	830	36.1041	760	35.6973	808	20.9094	23.4165	1017	28.8503	24.3921	-0.43762	0.16659	FALSE
evm.TU.C1.983	240	11.6957	263	11.6859	228	10.6042	257	11.3286	363	7.56004	11.2481	301	9.12975	9.31264	-0.17085	0.65171	FALSE
evm.TU.C1.984	61	3.52537	51	2.68742	36	1.98565	72	2.73281	167	2.51179	6.13689	85	3.05753	3.90207	0.61608	0.31154	FALSE
evm.TU.C1.985	673	22.4132	730	22.1668	510	16.2101	874	20.2633	746	17.5702	15.7974	836	17.329	16.8988	-0.12398	0.69571	FALSE
evm.TU.C1.986	152	38.28	149	34.2141	98	23.5548	130	32.0163	136	19.7627	21.7783	132	20.6909	20.744	-0.49217	0.13152	FALSE
evm.TU.C1.987	2552	73.7437	2336	61.5471	2306	63.5959	3354	66.2956	2114	58.5037	38.8425	3006	54.0643	50.4702	-0.26221	0.43433	FALSE
evm.TU.C1.988	62	16.3294	57	13.6881	35	8.79774	48	12.9384	48	7.63123	8.03852	48	7.86857	7.84611	-0.58357	0.14846	FALSE
evm.TU.C1.989	1968	92.2563	1689	72.1923	1339	59.9069	927	74.7852	614	26.2317	18.3019	859	25.0635	23.199	-1.5484	4.7627e-07	DOWN
evm.TU.C1.99	351	21.1349	275	15.0979	196	11.2636	318	15.8321	247	11.5584	9.4569	303	11.3557	10.7903	-0.41317	0.308	FALSE
evm.TU.C1.990	25	3.75026	32	4.37685	15	2.14752	3	3.42487	1	0.271655	0.0953847	4	0.373472	0.246837	-3.6138	1.916e-08	DOWN
evm.TU.C1.991	17	2.18045	12	1.40336	15	1.83617	12	1.80666	15	0.929081	1.22333	25	1.99578	1.38273	-0.27717	0.75934	FALSE
evm.TU.C1.992	850	61.0979	908	59.5091	870	59.6832	564	60.0968	717	24.4716	32.7706	610	27.2907	28.1776	-0.98285	0.00021612	DOWN
evm.TU.C1.993	529	21.9109	581	21.9417	525	20.7534	305	21.5353	259	7.62569	6.82121	248	6.39341	6.94677	-1.5077	8.9315e-09	DOWN
evm.TU.C1.994	348	17.7092	373	17.3069	294	14.2788	277	16.4316	219	8.50892	7.08632	252	7.98172	7.85899	-0.92951	0.00075379	DOWN
evm.TU.C1.995	390	25.6303	411	24.6276	420	26.3429	1075	25.5336	1103	42.6455	46.0917	1105	45.199	44.6454	0.92001	0.00037021	UP
evm.TU.C1.996	206	11.2283	339	16.8475	336	17.4787	343	15.1848	226	11.2853	7.83269	313	10.6186	9.91221	-0.48817	0.22772	FALSE
evm.TU.C1.997	1036	40.6187	1311	46.8661	869	32.5171	1803	40.0006	2076	42.6715	51.7548	1824	44.5111	46.3125	0.34193	0.2487	FALSE
evm.TU.C1.998	946	55.8891	1285	69.2197	1081	60.9519	2177	62.0202	1503	77.6372	56.4615	1879	69.0939	67.7309	0.26204	0.38883	FALSE
evm.TU.C1.999	249	102.275	273	102.24	233	91.3379	396	98.6177	366	98.1839	95.5891	393	100.471	98.0812	0.11824	0.73547	FALSE
evm.TU.C2.1	5011	600.317	4409	481.6	4137	473.007	3829	518.308	3211	276.896	244.599	3559	265.376	262.29	-0.85762	0.00095112	DOWN
evm.TU.C2.10	348	68.6104	536	96.3531	402	75.6419	442	80.2018	484	52.6028	60.6755	356	43.6855	52.3213	-0.49213	0.083089	FALSE
evm.TU.C2.100	19	3.66226	20	3.51493	28	5.15086	63	4.10935	44	7.33014	5.3927	49	5.87853	6.20045	0.70154	0.10818	FALSE
evm.TU.C2.1000	36	2.14153	43	2.33227	31	1.75998	87	2.07793	84	3.12403	3.1773	74	2.73987	3.01373	0.66765	0.092416	FALSE
evm.TU.C2.1001	6	1.01477	10	1.54209	16	2.58264	15	1.71317	15	1.53139	1.61312	13	1.36848	1.50433	-0.10299	0.98075	FALSE
evm.TU.C2.1002	3	0.318483	3	0.290387	1	0.101319	5	0.23673	1	0.320414	0.067503	0	0	0.129306	-0.66651	0.77713	FALSE
evm.TU.C2.1003	4	0.602661	10	1.37374	3	0.43138	0	0.802593	2	0	0.191602	0	0	0.0638675	-3.5842	0.011464	DOWN
evm.TU.C2.1004	4	0.592315	5	0.675077	2	0.28265	3	0.51668	5	0.268157	0.470783	7	0.645161	0.461367	-0.013338	1	FALSE
evm.TU.C2.1005	0	0	3	0.185414	2	0.129386	0	0.104933	0	0	0	0	0	0	#NAME?	0.19682	FALSE
evm.TU.C2.1006	2	0.194929	1	0.088866	4	0.372076	1	0.218623	3	0.058833	0.185919	0	0	0.0815841	-1.4278	0.55603	FALSE
evm.TU.C2.1007	1093	69.3218	1282	74.1358	1282	77.6003	1359	73.686	2089	52.029	84.2453	1646	64.9766	67.0836	-0.033858	0.97476	FALSE
evm.TU.C2.1008	688	40.7163	655	35.3437	498	28.1278	785	34.7293	697	28.0431	26.2283	782	28.8047	27.692	-0.19353	0.5453	FALSE
evm.TU.C2.1009	108	13.6493	153	17.6306	90	10.8556	157	14.0452	167	11.9774	13.4202	137	10.7766	12.0581	-0.082276	0.80822	FALSE
evm.TU.C2.101	51	5.05638	37	3.34473	98	9.27302	11	5.89138	7	0.658321	0.441291	25	1.54272	0.880777	-2.6539	0.028603	DOWN
evm.TU.C2.1010	1081	23.8472	1704	34.2746	1167	24.5702	2119	27.564	3549	28.2175	49.7824	2470	33.9145	37.3048	0.55343	0.071515	FALSE
evm.TU.C2.1011	862	140.288	719	106.692	585	90.8645	713	112.615	660	70.0452	68.299	759	76.8832	71.7425	-0.52101	0.065514	FALSE
evm.TU.C2.1012	215	5.94391	208	5.2431	174	4.59102	924	5.25934	479	15.4199	8.42029	739	12.7161	12.1855	1.3563	0.007302	UP
evm.TU.C2.1013	678	181.338	885	215.82	679	173.322	982	190.16	1006	158.543	171.086	966	160.81	163.48	-0.090667	0.78535	FALSE
evm.TU.C2.1014	1271	65.063	1178	54.9825	874	42.6998	917	54.2484	1472	28.3357	47.9131	1100	35.0476	37.0988	-0.4334	0.133	FALSE
evm.TU.C2.1015	345	45.9587	338	41.0541	316	40.1755	674	42.3961	604	54.1982	51.1615	761	63.0973	56.1523	0.52963	0.056657	FALSE
evm.TU.C2.1016	377	10.3397	465	11.6282	333	8.71642	462	10.2281	649	7.64867	11.318	548	9.35461	9.44043	0.0057849	0.99768	FALSE
evm.TU.C2.1017	53	1.81052	65	2.02456	66	2.15178	144	1.99562	129	2.96938	2.80204	126	2.67901	2.81681	0.61399	0.070699	FALSE
evm.TU.C2.1018	5606	266.419	5004	216.83	5726	259.71	8510	247.653	8325	244.128	251.567	8748	258.76	251.485	0.13302	0.61094	FALSE
evm.TU.C2.1019	991	179.957	1141	188.917	1037	179.721	1695	182.865	1542	185.798	178.048	1756	198.471	187.439	0.15939	0.60189	FALSE
evm.TU.C2.102	206	6.57492	284	8.26479	137	4.1732	185	6.33764	211	3.56427	4.28216	199	3.95324	3.93322	-0.54225	0.058943	FALSE
evm.TU.C2.1020	1695	53.3104	2428	69.6276	1697	50.9389	1641	57.9589	2011	31.1549	40.2172	1732	33.9053	35.0925	-0.59754	0.022508	DOWN
evm.TU.C2.1021	16388	235.006	15938	208.39	15770	215.829	10022	219.742	8662	86.7528	78.9821	10257	91.5483	85.7611	-1.2356	7.357e-07	DOWN
evm.TU.C2.1022	5586	271.834	5173	229.528	5266	244.573	5760	248.645	3680	169.2	113.87	4907	148.626	143.899	-0.66	0.014606	DOWN
evm.TU.C2.1023	273	8.40995	339	9.52184	260	7.64416	417	8.52531	540	7.7543	10.5775	376	7.20934	8.51371	0.11584	0.73998	FALSE
evm.TU.C2.1024	1511	84.9072	1840	94.2733	1695	90.9025	1594	90.0277	2303	54.0685	82.2871	1996	69.81	68.7219	-0.28109	0.36415	FALSE
evm.TU.C2.1025	3329	98.8454	3468	93.8884	3609	102.272	3913	98.3351	5634	70.1339	106.369	4168	77.0278	84.5104	-0.11769	0.78498	FALSE
evm.TU.C2.1026	378	10.3016	613	15.2323	361	9.38962	382	11.6412	347	6.28426	6.01315	318	5.3941	5.89717	-0.8376	0.0014652	DOWN
evm.TU.C2.1027	1503	22.5858	1813	24.8408	1936	27.7656	2440	25.0641	2811	22.1331	26.8593	2505	23.4294	24.1406	0.052498	0.83507	FALSE
evm.TU.C2.1028	374	14.2584	480	16.6852	212	7.71368	503	12.8858	575	11.5756	13.9388	574	13.6204	13.0449	0.16725	0.69462	FALSE
evm.TU.C2.1029	4023	444.881	6801	685.737	4303	454.141	7779	528.253	9184	519.271	645.779	7329	504.447	556.499	0.20684	0.53893	FALSE
evm.TU.C2.103	365	17.4908	591	25.8223	344	15.7326	369	19.6819	259	10.6738	7.89176	336	10.0215	9.52901	-0.89304	0.0006284	DOWN
evm.TU.C2.1030	117	7.91524	196	12.09	133	8.58728	226	9.53083	236	9.22917	10.1519	235	9.89517	9.75876	0.16774	0.6882	FALSE
evm.TU.C2.1031	111	3.96866	134	4.36834	84	2.86633	162	3.73445	159	3.49633	3.61473	176	3.91662	3.67589	0.11664	0.80822	FALSE
evm.TU.C2.1032	54	12.5042	56	11.8234	40	8.83991	49	11.0558	45	6.84911	6.62571	62	8.93575	7.47019	-0.42857	0.3051	FALSE
evm.TU.C2.1033	13658	410.84	16246	445.576	23376	671.091	18653	509.169	15721	338.696	300.693	18776	351.532	330.307	-0.5233	0.33817	FALSE
evm.TU.C2.1034	1123	44.5358	2764	99.9443	742	28.084	365	57.5214	313	8.73772	7.89281	195	4.81328	7.14794	-2.8292	0.0059981	DOWN
evm.TU.C2.1035	168	5.2314	180	5.1106	137	4.07151	381	4.8045	325	7.16159	6.43502	288	5.58185	6.39282	0.54425	0.07116	FALSE
evm.TU.C2.1036	228	6.55545	359	9.41136	221	6.06437	336	7.34372	464	5.83153	8.48288	333	5.95921	6.75787	0.0075349	0.98941	FALSE
evm.TU.C2.1037	575	123.993	890	174.988	569	117.103	681	138.695	967	88.6445	132.591	785	105.36	108.865	-0.22294	0.43919	FALSE
evm.TU.C2.1038	67	5.42643	57	4.20925	54	4.17406	19	4.60324	26	0.928899	1.33897	27	1.36107	1.20965	-1.8158	3.0785e-06	DOWN
evm.TU.C2.1039	92	5.53964	73	4.00781	65	3.73537	154	4.42761	156	5.59745	5.97278	157	5.88397	5.81807	0.51613	0.11819	FALSE
evm.TU.C2.104	92	8.26619	110	9.01157	69	5.91687	217	7.73154	134	11.7694	7.65561	180	10.0662	9.8304	0.49893	0.17996	FALSE
evm.TU.C2.1040	249	19.0068	339	23.5939	258	18.7956	363	20.4654	391	16.726	18.9777	376	17.8639	17.8559	-0.07024	0.8428	FALSE
evm.TU.C2.1041	4954	162.63	6743	201.832	5402	169.249	11112	177.904	16209	220.198	338.345	11815	241.411	266.651	0.69679	0.0068045	UP
evm.TU.C2.1042	61	2.1476	78	2.50385	66	2.21765	109	2.2897	122	2.31646	2.73112	119	2.60763	2.55174	0.27674	0.47358	FALSE
evm.TU.C2.1043	73	8.77586	52	5.69981	47	5.3925	76	6.62272	86	5.51514	6.5739	95	7.10833	6.39912	0.070593	0.86088	FALSE
evm.TU.C2.1044	356	133.509	389	133.015	422	151.042	359	139.189	363	81.2702	86.5616	343	80.063	82.6316	-0.6419	0.02801	DOWN
evm.TU.C2.1045	4537	162.383	4906	160.099	4361	148.965	4310	157.149	5832	93.1161	132.723	4856	108.175	111.338	-0.38542	0.18325	FALSE
evm.TU.C2.1046	1104	22.8635	1112	20.9976	1021	20.1802	1205	21.3471	1970	15.0639	25.9416	1407	18.1361	19.7139	-0.011148	0.9834	FALSE
evm.TU.C2.1047	242	8.77056	252	8.32727	172	5.9493	234	7.68238	309	5.11922	7.12079	220	4.96263	5.73421	-0.29904	0.35963	FALSE
evm.TU.C2.1048	922	9.92238	968	9.49841	715	7.34373	1057	8.92151	1346	6.86651	9.2106	1041	6.97289	7.68333	-0.094249	0.7951	FALSE
evm.TU.C2.1049	6775	613.526	6614	546.108	6383	551.663	928	570.432	773	50.728	44.5103	865	48.7547	47.9977	-3.4476	1.73e-42	DOWN
evm.TU.C2.105	164	15.8498	253	22.2942	223	20.5689	148	19.571	167	8.63412	10.2625	151	9.08311	9.32659	-0.95252	0.001066	DOWN
evm.TU.C2.1050	1050	61.5067	988	52.7692	617	34.4941	221	49.59	189	7.81451	7.03968	150	5.46892	6.77437	-2.7321	6.6344e-12	DOWN
evm.TU.C2.1051	2104	72.8114	1936	61.0871	1647	54.3967	1958	62.7651	1364	40.9018	30.0141	1778	38.2968	36.4042	-0.65054	0.014436	DOWN
evm.TU.C2.1052	766	12.7062	1562	23.6242	859	13.5989	1162	16.6431	1567	11.635	16.5277	940	9.70488	12.6225	-0.26641	0.47531	FALSE
evm.TU.C2.1053	401	28.7639	521	34.0747	358	24.5083	353	29.1156	312	15.2846	14.2304	357	15.9386	15.1512	-0.80414	0.0028085	DOWN
evm.TU.C2.1054	20	1.30444	36	2.14085	27	1.68067	40	1.70865	41	1.57481	1.70034	36	1.46141	1.57885	0.013623	1	FALSE
evm.TU.C2.1055	60	3.66397	44	2.44987	32	1.86499	82	2.65961	151	3.02266	5.8632	91	3.45875	4.11487	0.73878	0.11301	FALSE
evm.TU.C2.1056	2249	260.389	2683	283.233	2616	289.065	3181	277.562	2924	222.317	215.262	2926	210.855	216.145	-0.24225	0.43835	FALSE
evm.TU.C2.1057	893	8.94097	1262	11.5208	1018	9.72763	1386	10.0631	1636	8.37669	10.4154	1304	8.12621	8.97275	-0.046326	0.90148	FALSE
evm.TU.C2.1058	147	19.5071	195	23.5939	109	13.8047	320	18.9686	265	25.6331	22.3604	361	29.8167	25.9367	0.60222	0.056222	FALSE
evm.TU.C2.1059	644	66.5255	503	47.3762	626	61.7166	384	58.5395	249	23.9447	16.3553	366	23.5321	21.2774	-1.3396	0.00030391	DOWN
evm.TU.C2.106	471	26.5533	514	26.4211	408	21.9525	407	24.9756	401	13.8506	14.3747	360	12.6321	13.6191	-0.74856	0.0066176	DOWN
evm.TU.C2.1060	381	7.83397	396	7.42408	413	8.10462	155	7.78755	116	1.92382	1.5166	151	1.93246	1.79096	-1.9974	1.2889e-13	DOWN
evm.TU.C2.1061	569	48.8354	597	46.7183	506	41.4475	1112	45.6671	909	57.6107	49.6071	1125	60.0969	55.7716	0.41921	0.13888	FALSE
evm.TU.C2.1062	78	5.70166	82	5.46526	54	3.76726	95	4.97806	112	4.19185	5.20574	103	4.6862	4.6946	0.045833	0.9396	FALSE
evm.TU.C2.1063	314	32.2433	508	47.5624	587	57.5272	502	45.7776	954	31.1164	62.2896	691	44.1636	45.8565	0.088077	0.84332	FALSE
evm.TU.C2.1064	458	5.30984	440	4.65113	439	4.85742	253	4.93946	198	1.77057	1.45962	238	1.71739	1.64919	-1.4586	4.8017e-08	DOWN
evm.TU.C2.1065	18	2.06326	9	0.940622	13	1.42217	27	1.47535	19	1.86819	1.38482	33	2.35436	1.86913	0.45864	0.43079	FALSE
evm.TU.C2.1066	272	9.55666	239	7.65642	176	5.90168	148	7.70492	130	3.13888	2.90428	148	3.2365	3.09322	-1.1817	4.2333e-05	DOWN
evm.TU.C2.1067	6	0.805502	12	1.46888	7	0.89689	0	1.05709	3	0	0.256091	5	0.417794	0.224629	-2.1129	0.025622	DOWN
evm.TU.C2.1068	13	1.53606	12	1.29282	12	1.35323	19	1.39404	13	1.35517	0.976713	26	1.91212	1.41467	0.15197	0.86839	FALSE
evm.TU.C2.1069	13	5.60663	17	6.68495	7	2.88126	25	5.05761	24	6.5084	6.58154	28	7.51612	6.86869	0.5998	0.37307	FALSE
evm.TU.C2.107	1183	2.02261	1476	2.30093	1015	1.65622	1114	1.99326	1308	1.14971	1.42198	1159	1.23335	1.26835	-0.52378	0.051394	FALSE
evm.TU.C2.1070	32	0.250017	60	0.427426	38	0.283354	22	0.320266	31	0.103757	0.154006	13	0.0632179	0.106994	-1.4617	0.00048608	DOWN
evm.TU.C2.1071	0	0	0	0	1	0.130669	2	0.0435565	0	0.165293	0	0	0	0.0550976	0.38839	1	FALSE
evm.TU.C2.1072	0	0	0	0	2	0.240355	0	0.0801184	1	0	0.0800674	3	0.235124	0.105064	0.3591	1	FALSE
evm.TU.C2.1073	18	0.42479	23	0.494902	20	0.450461	19	0.456718	28	0.270664	0.420162	23	0.337836	0.342888	-0.30342	0.6502	FALSE
evm.TU.C2.1074	4	0.408312	4	0.372291	1	0.0974221	11	0.292675	6	0.677798	0.38944	6	0.381207	0.482815	0.90582	0.48884	FALSE
evm.TU.C2.1075	1	0.115008	0	0	2	0.219525	3	0.111511	4	0.208269	0.292513	1	0.0715821	0.190788	0.77897	0.76502	FALSE
evm.TU.C2.1076	4	0.46157	4	0.420851	4	0.440517	1	0.440979	2	0.0696552	0.146746	7	0.502751	0.239717	-0.75653	0.62219	FALSE
evm.TU.C2.1077	5	0.561928	3	0.307413	19	2.03793	18	0.969091	8	1.22112	0.571687	16	1.1192	0.970669	0.05674	0.94225	FALSE
evm.TU.C2.1078	4	1.02229	0	0	5	1.21958	9	0.747291	9	1.38846	1.46256	9	1.43164	1.42756	0.97617	0.31686	FALSE
evm.TU.C2.1079	96	3.51616	88	2.93881	81	2.83145	74	3.09547	102	1.63608	2.3755	79	1.80095	1.93751	-0.56669	0.12252	FALSE
evm.TU.C2.108	1856	2.94393	2007	2.9026	1852	2.8036	1387	2.88338	1611	1.32801	1.62481	1359	1.34167	1.4315	-0.89628	0.00059847	DOWN
evm.TU.C2.1080	136	9.36591	190	11.9304	197	12.948	443	11.4148	424	18.4158	18.5667	466	19.9744	18.9856	0.84834	0.0022333	UP
evm.TU.C2.1081	2036	91.2296	2609	106.591	1781	76.1636	2394	91.3282	2197	64.7527	62.5959	2311	64.4518	63.9335	-0.37766	0.16373	FALSE
evm.TU.C2.1082	2893	601.297	4620	875.534	3099	614.735	4107	697.189	5836	515.277	771.283	4120	532.985	606.515	-0.07872	0.79159	FALSE
evm.TU.C2.1083	4434	10.5382	5276	11.4332	4407	9.99633	3355	10.6559	4598	4.81327	6.94862	3915	5.79136	5.85108	-0.75028	0.0040188	DOWN
evm.TU.C2.1084	290	13.5212	376	15.9844	355	15.7969	268	15.1008	777	7.54271	23.0354	490	14.2197	14.9326	0.070603	0.89126	FALSE
evm.TU.C2.1085	440	16.0137	419	13.9042	359	12.4698	803	14.1292	927	17.6413	21.4525	853	19.3226	19.4722	0.5818	0.032047	UP
evm.TU.C2.1086	33	3.40891	39	3.67331	27	2.6619	24	3.24804	30	1.49654	1.97052	29	1.86456	1.77721	-0.74246	0.11075	FALSE
evm.TU.C2.1087	110	7.06752	116	6.79552	117	7.17441	276	7.01248	422	10.7043	17.2403	276	11.0372	12.994	0.98913	0.00045673	UP
evm.TU.C2.1088	1611	334.839	1869	354.193	1990	394.747	2049	361.26	2050	257.074	270.927	2071	267.915	265.305	-0.33344	0.27489	FALSE
evm.TU.C2.1089	454	10.5128	484	10.2188	371	8.19902	340	9.64353	303	4.75245	4.46131	382	5.50558	4.90645	-0.84123	0.0019863	DOWN
evm.TU.C2.109	313	38.8462	376	42.5483	307	36.3637	784	39.2527	1110	58.7348	87.5961	906	69.9857	72.1055	0.99169	0.00015888	UP
evm.TU.C2.1090	1789	20.5134	2035	21.2756	1276	13.9638	1759	18.5842	1450	12.175	10.5719	1701	12.1397	11.6289	-0.53225	0.042222	DOWN
evm.TU.C2.1091	262	12.7139	329	14.5568	278	12.8751	543	13.3819	536	15.9058	16.5387	566	17.0951	16.5132	0.42782	0.14595	FALSE
evm.TU.C2.1092	119	19.4587	176	26.2403	132	20.5999	373	22.0996	303	36.8172	31.5041	370	37.6569	35.3261	0.81327	0.0057517	UP
evm.TU.C2.1093	186	17.4387	196	16.7551	168	15.0327	187	16.4088	186	10.5832	11.0885	193	11.2625	10.9781	-0.45603	0.15596	FALSE
evm.TU.C2.1094	195	8.9112	235	9.79174	186	8.11223	130	8.93839	114	3.58609	3.31256	158	4.49403	3.79756	-1.1017	0.00013468	DOWN
evm.TU.C2.1095	188	27.254	181	23.9244	167	23.1054	146	24.7613	157	12.7762	14.472	155	13.9856	13.7446	-0.73115	0.017965	DOWN
evm.TU.C2.1096	140	15.6829	183	18.6913	125	13.3639	247	15.9127	213	16.7021	15.1717	236	16.4546	16.1095	0.15659	0.70524	FALSE
evm.TU.C2.1097	26	1.77988	37	2.30946	30	1.96004	18	2.01646	14	0.743818	0.609402	26	1.10782	0.820346	-1.1607	0.013437	DOWN
evm.TU.C2.1098	46	2.51523	65	3.24058	48	2.50488	29	2.75356	22	0.957179	0.764891	15	0.51049	0.744187	-1.7522	9.9807e-06	DOWN
evm.TU.C2.1099	62	6.16468	61	5.53018	58	5.50393	31	5.73293	17	1.86062	1.0748	22	1.3615	1.43231	-1.865	1.2701e-06	DOWN
evm.TU.C2.11	31	2.32516	31	2.12003	47	3.36445	36	2.60322	47	1.62993	2.24154	42	1.96073	1.94407	-0.33518	0.56448	FALSE
evm.TU.C2.110	174	7.54197	236	9.32692	154	6.37062	210	7.7465	275	5.49453	7.57925	235	6.33987	6.47122	-0.13168	0.69971	FALSE
evm.TU.C2.1100	29	3.00471	39	3.68434	46	4.54871	41	3.74592	30	2.56427	1.97644	30	1.93465	2.15845	-0.68164	0.13759	FALSE
evm.TU.C2.1101	924	84.1165	1085	90.0595	1476	128.239	607	100.805	463	33.356	26.8008	547	30.9937	30.3835	-1.6235	0.0019655	DOWN
evm.TU.C2.1102	171	3.73885	217	4.32605	203	4.23607	183	4.10032	155	2.41529	2.15492	204	2.77619	2.4488	-0.61875	0.042504	DOWN
evm.TU.C2.1103	311	40.0382	298	34.9801	326	40.055	445	38.3578	342	34.582	27.9961	472	37.821	33.4664	-0.075904	0.88182	FALSE
evm.TU.C2.1104	483	37.7028	543	38.6471	397	29.5762	490	35.3087	447	23.0886	22.1866	447	21.7176	22.3309	-0.52777	0.060255	FALSE
evm.TU.C2.1105	1592	8.75482	1580	7.92231	1017	5.33766	2515	7.33826	1575	8.34868	5.50735	2152	7.36586	7.07396	0.09765	0.84661	FALSE
evm.TU.C2.1106	1371	144.216	1857	178.105	1323	132.819	1920	151.713	2574	121.914	172.163	2110	138.145	144.074	0.047934	0.90685	FALSE
evm.TU.C2.1107	248	15.6714	372	21.4333	209	12.6046	227	16.5698	310	8.6588	12.4559	216	8.49546	9.87006	-0.61584	0.028637	DOWN
evm.TU.C2.1108	1864	59.937	1630	47.7889	1812	55.6074	3090	54.4444	2261	59.9768	46.2282	2951	59.0602	55.0884	0.13847	0.62654	FALSE
evm.TU.C2.1109	496	29.4547	507	27.4518	399	22.6137	721	26.5067	776	25.8454	29.3016	721	26.6492	27.2654	0.16552	0.6024	FALSE
evm.TU.C2.111	1140	48.2018	1166	44.9518	1157	46.6893	2212	46.6143	2081	56.4572	55.9485	2113	55.6077	56.0045	0.38267	0.15756	FALSE
evm.TU.C2.1110	738	28.5137	1008	35.5098	937	34.5511	1496	32.8582	2724	34.8903	66.9209	1773	42.6366	48.1493	0.64924	0.072416	FALSE
evm.TU.C2.1111	308	118.075	403	140.865	360	131.715	277	130.218	352	64.1006	85.8038	301	71.8207	73.9084	-0.70427	0.013461	DOWN
evm.TU.C2.1112	1372	21.5365	1206	17.2607	1383	20.719	1356	19.8387	1076	12.8486	10.7397	1366	13.3459	12.3114	-0.57061	0.045434	DOWN
evm.TU.C2.1113	14139	2651.24	13906	2377.52	16533	2958.75	7205	2662.5	5988	815.531	713.954	7535	879.41	802.965	-1.6156	3.1139e-07	DOWN
evm.TU.C2.1114	313	3.72003	380	4.1179	461	5.22912	417	4.35568	449	2.99167	3.39317	451	3.33622	3.24035	-0.32409	0.38721	FALSE
evm.TU.C2.1115	991	128.059	940	110.753	848	104.582	1462	114.465	1084	114.041	89.0686	1352	108.74	103.95	-0.0083998	1	FALSE
evm.TU.C2.1116	116	22.7402	141	25.2026	90	16.8385	121	21.5938	107	14.3185	13.3376	95	11.5914	13.0825	-0.58356	0.071515	FALSE
evm.TU.C2.1117	575	26.737	699	29.6355	529	23.4761	382	26.6162	423	10.7222	12.5067	434	12.5606	11.9298	-1.0308	9.0833e-05	DOWN
evm.TU.C2.1118	253	21.1871	194	14.813	269	21.4996	867	19.1666	658	43.8275	35.0377	876	45.6597	41.5083	1.2256	3.8473e-05	UP
evm.TU.C2.1119	709	45.4687	648	37.8906	622	38.07	1497	40.4764	1270	57.9514	51.7878	1572	62.7474	57.4956	0.63076	0.016541	UP
evm.TU.C2.112	1172	72.9905	2115	120.099	1606	95.4575	7874	96.1824	7987	296.013	316.286	6968	270.1	294.133	1.7398	1.5491e-12	UP
evm.TU.C2.1120	883	46.5834	921	44.3018	854	42.9986	1826	44.6279	1495	58.1497	50.1499	1813	59.5314	55.9436	0.45227	0.09804	FALSE
evm.TU.C2.1121	308	16.45	352	17.1415	250	12.7433	318	15.445	197	10.2522	6.69021	259	8.6098	8.51742	-0.71214	0.010819	DOWN
evm.TU.C2.1122	687	116.192	623	96.072	788	127.195	1121	113.153	945	114.446	101.627	1041	109.584	108.552	0.049943	0.8228	FALSE
evm.TU.C2.1123	380	51.4153	513	63.2873	427	55.1394	702	56.614	1000	57.3352	86.0332	732	61.6448	68.3378	0.38315	0.18155	FALSE
evm.TU.C2.1124	608	29.0144	719	31.2845	871	39.6693	454	33.3227	725	13.078	21.9992	697	20.7024	18.5932	-0.7485	0.059583	FALSE
evm.TU.C2.1125	2136	70.1876	1889	56.5955	2761	86.5868	1393	71.1233	832	27.6303	17.3836	1261	25.79	23.6013	-1.4783	0.0026703	DOWN
evm.TU.C2.1126	337	25.4427	334	22.9916	408	29.398	416	25.9441	426	18.9584	20.4503	469	22.0385	20.4824	-0.23499	0.52445	FALSE
evm.TU.C2.1127	3407	154.67	2964	122.688	2526	109.445	2549	128.934	2167	69.8523	62.5535	2706	76.461	69.6223	-0.75887	0.0037541	DOWN
evm.TU.C2.1128	25	2.23461	29	2.36347	24	2.04738	45	2.21515	38	2.42801	2.15975	66	3.67183	2.75319	0.44762	0.35833	FALSE
evm.TU.C2.1129	498	17.9355	1024	33.6259	656	22.5482	855	24.7032	1282	18.5877	29.3582	788	17.6639	21.8699	-0.053805	0.88026	FALSE
evm.TU.C2.113	2702	68.4474	3801	87.793	2911	70.3784	4634	75.5396	5441	70.8604	87.6411	4498	70.9199	76.4738	0.14009	0.66888	FALSE
evm.TU.C2.1130	767	82.4402	786	77.0294	645	66.1651	1285	75.2116	1105	83.3725	75.5203	1278	85.4971	81.4633	0.24581	0.41264	FALSE
evm.TU.C2.1131	32	12.4053	32	11.311	32	11.8395	54	11.8519	48	12.6365	11.832	51	12.3057	12.2581	0.1681	0.73936	FALSE
evm.TU.C2.1132	65	3.60555	68	3.4392	71	3.75874	89	3.60116	93	2.98005	3.28019	98	3.38346	3.21457	-0.050941	0.95583	FALSE
evm.TU.C2.1133	4	1.10408	1	0.251669	1	0.263429	0	0.539724	0	0	0	2	0.343594	0.114531	-2.0843	0.41131	FALSE
evm.TU.C2.1134	27	4.47867	27	4.08357	0	0	22	2.85408	22	2.20284	2.32042	17	1.75514	2.0928	-0.2568	0.81301	FALSE
evm.TU.C2.1135	469	31.8535	439	27.1857	372	24.1131	353	27.7174	315	14.4722	13.6036	328	13.8655	13.9804	-0.85992	0.001821	DOWN
evm.TU.C2.1136	272	8.68948	310	9.02978	865	26.3734	530	14.6976	483	10.2206	9.81137	557	11.0753	10.3691	-0.44081	0.75976	FALSE
evm.TU.C2.1137	735	237.002	818	240.496	550	169.26	1010	215.586	1131	196.59	231.892	1052	211.134	213.205	0.115	0.75046	FALSE
evm.TU.C2.1138	228	15.9565	235	14.9955	241	16.097	179	15.683	218	7.56189	9.70099	165	7.18725	8.15004	-0.83794	0.0048872	DOWN
evm.TU.C2.1139	201	16.1278	230	16.8267	294	22.514	156	18.4895	177	7.5558	9.03049	169	8.44003	8.34211	-1.0499	0.0092352	DOWN
evm.TU.C2.114	344	28.8779	351	26.8661	259	20.7507	127	25.4982	111	6.43556	5.92499	135	7.05371	6.47142	-1.8427	1.4339e-11	DOWN
evm.TU.C2.1140	68	13.1807	73	12.9016	88	16.2793	50	14.1205	56	5.85025	6.90199	39	4.70512	5.81912	-1.1798	0.0010911	DOWN
evm.TU.C2.1141	86	8.72706	87	8.0497	85	8.23217	77	8.33631	71	4.71668	4.58127	75	4.73705	4.67833	-0.71381	0.044418	DOWN
evm.TU.C2.1142	175	15.4422	168	13.5167	146	12.2956	127	13.7515	115	6.76475	6.45249	120	6.59068	6.60264	-0.93262	0.0022291	DOWN
evm.TU.C2.1143	174	10.4045	143	7.79649	179	10.2153	133	9.47211	98	4.80065	3.72612	139	5.17327	4.56668	-0.93607	0.0075617	DOWN
evm.TU.C2.1144	38	4.63282	47	5.22457	26	3.02525	24	4.29421	26	1.76624	2.01555	34	2.57999	2.12059	-0.87343	0.043929	DOWN
evm.TU.C2.1145	73	17.7371	65	14.4001	24	5.56541	39	12.5675	24	5.72006	3.70791	52	7.86395	5.76397	-0.95228	0.17977	FALSE
evm.TU.C2.1146	120	12.5463	113	10.7722	39	3.89157	72	9.07002	58	4.54405	3.85585	50	3.25373	3.88454	-1.0609	0.11467	FALSE
evm.TU.C2.1147	34	3.0549	24	1.96616	25	2.14379	25	2.38828	26	1.35592	1.48542	30	1.67771	1.50635	-0.54851	0.31135	FALSE
evm.TU.C2.1148	206	15.4175	193	13.1703	411	29.3572	477	19.315	413	21.5497	19.6542	444	20.6827	20.6289	0.17549	0.72774	FALSE
evm.TU.C2.1149	60	4.8255	90	6.5997	99	7.59893	45	6.34138	45	2.18464	2.30124	38	1.90218	2.12935	-1.4674	0.00063292	DOWN
evm.TU.C2.115	290	22.4847	330	23.3288	168	12.4315	146	19.415	101	6.83309	4.97929	95	4.58447	5.46562	-1.6726	7.1683e-06	DOWN
evm.TU.C2.1150	47	2.10599	36	1.47079	73	3.12181	48	2.23286	38	1.2983	1.08268	54	1.50601	1.29566	-0.69462	0.35205	FALSE
evm.TU.C2.1151	16	1.38703	14	1.10658	2	0.165471	19	0.886361	12	0.994249	0.661461	21	1.13308	0.929598	0.25837	0.86515	FALSE
evm.TU.C2.1152	56	1.16745	84	1.59669	114	2.2682	76	1.67745	63	0.956401	0.83512	67	0.869366	0.886962	-0.81743	0.17946	FALSE
evm.TU.C2.1153	326	13.4222	426	15.9921	422	16.5822	660	15.3322	969	16.403	25.368	662	16.9644	19.5785	0.45355	0.098863	FALSE
evm.TU.C2.1154	3	0.450031	7	0.957435	8	1.14535	12	0.850937	17	1.08662	1.62154	11	1.02705	1.24507	0.63921	0.4582	FALSE
evm.TU.C2.1155	11	0.502018	16	0.66579	39	1.6987	29	0.955503	20	0.798915	0.580383	16	0.45449	0.611263	-0.57259	0.69074	FALSE
evm.TU.C2.1156	31	4.06682	40	4.78458	25	3.1301	36	3.99383	28	2.85083	2.33565	45	3.67437	2.95362	-0.28682	0.55341	FALSE
evm.TU.C2.1157	350	7.05363	323	5.93523	363	6.98196	327	6.65694	326	3.97803	4.17754	293	3.67527	3.94361	-0.64578	0.030031	DOWN
evm.TU.C2.1158	38	1.3124	41	1.29109	51	1.68104	24	1.42818	31	0.500346	0.680773	28	0.601892	0.594337	-1.1683	0.0066165	DOWN
evm.TU.C2.1159	246	2.1724	295	2.3753	301	2.53687	124	2.36152	119	0.661002	0.668205	123	0.676063	0.668424	-1.7056	9.9383e-10	DOWN
evm.TU.C2.116	855	32.7772	882	30.8294	826	30.2212	2228	31.276	1880	51.5581	45.827	2098	50.0598	49.1483	0.77646	0.0026138	UP
evm.TU.C2.1160	10	3.41607	3	0.934413	12	3.91232	28	2.75427	12	5.77379	2.60655	7	1.48834	3.28956	0.34662	0.76502	FALSE
evm.TU.C2.1161	13	0.952294	22	1.4694	11	0.769035	41	1.06358	15	1.81296	0.698677	31	1.4134	1.30835	0.47672	0.56736	FALSE
evm.TU.C2.1162	26	4.50784	34	5.37483	26	4.30224	44	4.72831	53	4.60494	5.84291	32	3.45321	4.63369	0.089315	0.89507	FALSE
evm.TU.C2.1163	607	28.3779	744	31.7143	1095	48.8576	1977	36.3166	1891	55.7924	56.2136	1827	53.1628	55.0563	0.69467	0.021637	UP
evm.TU.C2.1164	250	30.9161	306	34.503	397	46.8555	506	37.4249	671	37.7721	52.7624	479	36.8686	42.4677	0.27199	0.40852	FALSE
evm.TU.C2.1165	379	52.0972	406	50.8852	553	72.5481	662	58.5101	812	54.9299	70.9723	679	58.0927	61.3316	0.15992	0.58189	FALSE
evm.TU.C2.1166	91	10.978	79	8.68961	104	11.9741	130	10.5472	220	9.46677	16.8757	186	13.966	13.4362	0.43742	0.18523	FALSE
evm.TU.C2.1167	131	13.8644	159	15.3433	250	25.2521	257	18.1533	196	16.4187	13.19	252	16.6	15.4029	-0.13816	0.88536	FALSE
evm.TU.C2.1168	639	48.3487	901	62.1583	741	53.5091	1021	54.672	955	46.6321	45.9457	850	40.0295	44.2024	-0.18116	0.56448	FALSE
evm.TU.C2.1169	402	138.699	389	122.374	263	86.6024	349	115.892	335	72.6859	73.4939	320	68.7188	71.6329	-0.55926	0.050594	FALSE
evm.TU.C2.117	497	47.2388	812	70.3702	502	45.5377	1289	54.3822	1249	73.9556	75.4853	1182	69.9257	73.1222	0.56691	0.04765	UP
evm.TU.C2.1170	34	2.02955	23	1.25181	15	0.854551	30	1.37864	38	1.08098	1.44232	52	1.93197	1.48509	0.24055	0.71256	FALSE
evm.TU.C2.1171	396	15.5261	512	18.3032	437	16.3521	507	16.7271	694	11.9991	17.3015	488	11.9087	13.7364	-0.17322	0.62027	FALSE
evm.TU.C2.1172	23	2.46445	44	4.29869	30	3.06789	32	3.27701	62	2.06975	4.22418	22	1.46721	2.58705	-0.23646	0.72715	FALSE
evm.TU.C2.1173	10	3.13658	7	2.00191	7	2.09546	9	2.41132	19	1.70402	3.78937	17	3.31881	2.9374	0.38415	0.63921	FALSE
evm.TU.C2.1174	133	3.2591	114	2.54707	138	3.22739	177	3.01119	217	2.61815	3.38114	154	2.34879	2.78269	-0.015523	0.97018	FALSE
evm.TU.C2.1175	365	63.6028	357	56.7208	281	46.7321	179	55.6852	223	18.8284	24.7085	217	23.5353	22.3574	-1.1948	1.3648e-05	DOWN
evm.TU.C2.1176	1303	120.205	1458	122.638	2047	180.227	2968	141.023	2029	165.279	119.019	2893	166.113	150.137	0.19973	0.64174	FALSE
evm.TU.C2.1177	76	8.76983	72	7.57531	88	9.69138	59	8.67884	45	4.10965	3.30178	37	2.6574	3.35628	-1.2587	0.00041334	DOWN
evm.TU.C2.118	2778	299.524	3071	301.904	3106	319.614	3034	307.014	2531	197.465	173.52	2653	178.038	183.008	-0.62645	0.020388	DOWN
evm.TU.C2.119	1783	176.775	2150	194.356	2233	211.292	1344	194.141	1215	80.4349	76.5955	1070	66.0283	74.3529	-1.2701	5.391e-07	DOWN
evm.TU.C2.12	37	4.37187	48	5.17127	39	4.39801	12	4.64705	20	0.8559	1.50264	20	1.47087	1.27647	-1.7504	6.0748e-05	DOWN
evm.TU.C2.120	48	3.38673	61	3.92428	42	2.82823	46	3.37975	79	1.95918	3.54425	60	2.63492	2.71278	-0.20012	0.66998	FALSE
evm.TU.C2.121	325	10.2968	371	10.7173	369	11.1577	171	10.7239	178	3.27034	3.5859	143	2.8199	3.22538	-1.6209	2.7744e-09	DOWN
evm.TU.C2.122	490	1.9808	568	2.09355	555	2.14123	2018	2.07186	1252	4.92427	3.21816	1621	4.07854	4.07366	1.106	0.0027144	UP
evm.TU.C2.123	211	19.9452	207	17.8409	202	18.2235	97	18.6699	73	5.53482	4.38769	84	4.94211	4.95487	-1.7881	7.5628e-10	DOWN
evm.TU.C2.124	156	13.9802	116	9.47843	93	7.9542	20	10.4709	25	1.08192	1.42458	20	1.11557	1.20735	-2.9976	9.4059e-09	DOWN
evm.TU.C2.125	684	46.6395	599	37.2405	513	33.3842	225	39.0881	142	9.26097	6.15665	204	8.65776	8.02512	-2.146	5.2209e-15	DOWN
evm.TU.C2.126	2561	499.212	1501	266.776	1037	192.921	1294	319.636	601	152.26	74.4916	543	65.8798	97.5438	-1.5585	0.060255	FALSE
evm.TU.C2.127	20	1.4406	20	1.31351	7	0.481212	37	1.07844	21	1.60876	0.961812	29	1.30013	1.29023	0.43363	0.54025	FALSE
evm.TU.C2.128	43	3.43426	69	5.02463	44	3.35385	25	3.93758	54	1.20526	2.74231	41	2.0381	1.99522	-0.86464	0.027293	DOWN
evm.TU.C2.129	321	5.26891	510	7.63267	380	5.95285	711	6.28481	909	7.04468	9.48719	772	7.88697	8.13961	0.49494	0.085822	FALSE
evm.TU.C2.13	28	5.05794	23	3.78821	23	3.96523	11	4.27046	14	1.19945	1.60806	5	0.562163	1.12322	-1.8264	0.00084474	DOWN
evm.TU.C2.130	2056	200.954	2077	185.098	2345	218.747	811	201.6	835	47.8488	51.8941	1165	70.8724	56.8717	-1.7133	3.7814e-09	DOWN
evm.TU.C2.131	890	43.6801	1416	63.3647	1001	46.8871	981	51.3106	1187	29.0628	37.0426	1023	31.2497	32.4517	-0.5348	0.044933	DOWN
evm.TU.C2.132	84	5.59498	122	7.40916	107	6.80187	216	6.602	189	8.68457	8.00458	173	7.17203	7.95373	0.39283	0.24354	FALSE
evm.TU.C2.133	149	7.84863	286	13.7361	191	9.6021	264	10.3956	311	8.39435	10.4166	220	7.21285	8.6746	-0.13321	0.67504	FALSE
evm.TU.C2.134	199	8.5932	218	8.58319	181	7.45944	233	8.21194	198	6.07342	5.43657	222	5.96667	5.82555	-0.36536	0.25725	FALSE
evm.TU.C2.135	62	2.996	51	2.24704	42	1.93698	47	2.39334	32	1.37096	0.983237	42	1.26321	1.2058	-0.8514	0.032742	DOWN
evm.TU.C2.136	29	0.887028	40	1.11555	32	0.934147	26	0.978909	44	0.480053	0.855756	18	0.34268	0.559496	-0.7052	0.13826	FALSE
evm.TU.C2.137	22	3.35864	24	3.34073	21	3.05974	7	3.25304	23	0.645081	2.23268	7	0.665143	1.18097	-1.3857	0.013844	DOWN
evm.TU.C2.138	26	5.64189	26	5.14417	27	5.59166	19	5.45924	22	2.48875	3.03551	27	3.64664	3.05697	-0.72383	0.17008	FALSE
evm.TU.C2.139	11982	493.326	16891	634.089	12099	475.423	3725	534.279	3778	92.5778	98.9064	2718	69.6516	87.0453	-2.4893	1.4147e-24	DOWN
evm.TU.C2.14	2788	624.627	2954	603.433	2360	504.621	2413	577.56	2549	326.333	363.124	2528	352.519	347.325	-0.60847	0.022405	DOWN
evm.TU.C2.140	2369	85.0531	3470	113.591	3358	115.062	6120	104.569	5991	132.633	136.767	5027	112.334	127.245	0.39802	0.1414	FALSE
evm.TU.C2.141	7273	672.75	10547	889.527	7578	668.991	10444	743.756	12277	583.153	722.087	9944	572.503	625.915	-0.12352	0.68229	FALSE
evm.TU.C2.142	68	7.24123	71	6.8937	77	7.82564	178	7.32019	264	11.4419	17.8758	190	12.5931	13.9703	1.03	0.0005901	UP
evm.TU.C2.143	265	11.7672	374	15.1422	378	16.0194	1279	14.3096	1288	34.2826	36.3665	1258	34.7685	35.1392	1.4094	2.6988e-08	UP
evm.TU.C2.144	1213	71.4187	1503	80.6864	1136	63.8344	1970	71.9799	2074	70.0153	77.6457	1853	67.9053	71.8554	0.12428	0.71361	FALSE
evm.TU.C2.145	305	23.5947	355	25.0399	318	23.4783	211	24.0376	386	9.85308	18.9871	319	15.3597	14.7333	-0.60217	0.042096	DOWN
evm.TU.C2.146	125	12.6475	106	9.77891	111	10.7187	243	11.0484	229	14.8415	14.7329	249	15.6809	15.0851	0.56613	0.059919	FALSE
evm.TU.C2.147	3238	291.693	3574	293.559	3684	316.734	3026	300.662	2177	164.549	124.7	2607	146.173	145.141	-0.9269	0.00032131	DOWN
evm.TU.C2.148	619	23.6773	1093	38.12	740	27.0147	1072	29.604	1444	24.7521	35.121	983	23.4031	27.7587	0.03008	0.96684	FALSE
evm.TU.C2.149	1237	29.9715	1500	33.1376	1662	38.4322	3046	33.8471	3784	44.5497	58.2972	2920	44.0351	48.9606	0.63363	0.012502	UP
evm.TU.C2.15	318	16.4494	346	16.3188	200	9.87367	342	14.214	452	10.6789	14.8669	329	10.5924	12.046	-0.10837	0.74764	FALSE
evm.TU.C2.150	588	27.0138	692	28.9871	606	26.5709	865	27.524	772	23.9884	22.5519	814	23.2761	23.2721	-0.1167	0.74374	FALSE
evm.TU.C2.151	82	15.2929	79	13.4337	120	21.3591	18	16.6952	57	2.0264	6.75942	41	4.75924	4.51502	-1.8222	0.003146	DOWN
evm.TU.C2.152	354	36.4592	680	63.8562	503	49.4422	1671	49.9192	2081	103.886	136.28	1647	105.578	115.248	1.3292	1.8651e-07	UP
evm.TU.C2.153	210	9.79121	229	9.73516	187	8.32117	184	9.28251	256	5.17858	7.58953	203	5.89101	6.21971	-0.46309	0.14446	FALSE
evm.TU.C2.154	812	35.8718	965	38.8701	1079	45.493	999	40.0783	1649	26.6403	46.3208	1145	31.4833	34.8148	-0.1111	0.84305	FALSE
evm.TU.C2.155	611	62.3696	782	72.7829	734	71.5078	862	68.8868	1154	53.1147	74.9024	928	58.9599	62.3257	-0.036164	0.95378	FALSE
evm.TU.C2.156	622	4.49905	893	5.88942	784	5.41218	920	5.26688	1451	4.01693	6.67353	977	4.39847	5.02964	0.038474	0.89639	FALSE
evm.TU.C2.157	90	15.0738	88	13.4386	105	16.784	143	15.0988	114	14.4575	12.1407	149	15.5326	14.0436	0.010469	0.94952	FALSE
evm.TU.C2.158	577	77.1622	641	78.1587	515	65.7297	536	73.6836	398	43.2683	33.8431	504	41.9504	39.6873	-0.7568	0.0049407	DOWN
evm.TU.C2.159	325	6.32089	465	8.24591	479	8.89112	1107	7.81931	1269	12.9963	15.6933	1100	13.3157	14.0018	0.94806	0.00024151	UP
evm.TU.C2.16	342	21.892	371	21.6533	279	17.0447	136	20.1967	191	5.25502	7.77412	164	6.53403	6.52105	-1.5116	2.8601e-08	DOWN
evm.TU.C2.160	1635	50.2775	1897	53.188	1671	49.0408	3337	50.8354	4212	61.9424	82.3573	3226	61.7444	68.6813	0.54688	0.036993	UP
evm.TU.C2.161	587	95.9852	744	110.925	595	92.8558	512	99.922	388	50.5373	40.3418	530	53.941	48.2734	-0.91362	0.00050552	DOWN
evm.TU.C2.162	6405	1567.29	5311	1184.94	7243	1691.51	20396	1481.24	11183	3012.66	1739.99	18440	2808.46	2520.37	0.88671	0.054891	FALSE
evm.TU.C2.163	1159	69.424	1401	76.5164	998	57.0535	1397	67.6647	1485	50.5124	56.5601	1437	53.5747	53.5491	-0.20735	0.48521	FALSE
evm.TU.C2.164	1529	402.703	1862	447.144	1854	466.029	5076	438.625	3903	807.002	653.632	4298	704.565	721.733	0.8413	0.00090129	UP
evm.TU.C2.165	1111	26.3814	1440	31.1771	1185	26.8551	2611	28.1379	2419	37.4253	36.5239	2170	32.0715	35.3402	0.45475	0.099817	FALSE
evm.TU.C2.166	667	12.3527	578	9.7601	973	17.1979	1205	13.1035	923	13.471	10.8691	1092	12.5874	12.3092	0.0079948	0.93007	FALSE
evm.TU.C2.167	1188	83.1416	1252	79.8908	1869	124.835	2577	95.9558	1893	108.866	84.2384	2319	101.014	98.0393	0.13481	0.73639	FALSE
evm.TU.C2.168	769	19.0196	764	17.2289	804	18.9783	749	18.4089	688	11.1823	10.8198	808	12.4384	11.4802	-0.56425	0.04741	DOWN
evm.TU.C2.169	104	8.6049	135	10.1844	98	7.73864	266	8.84266	184	13.2853	9.68028	255	13.132	12.0325	0.58744	0.067552	FALSE
evm.TU.C2.17	431	39.7607	649	54.5899	259	22.8036	742	39.0514	595	41.3197	34.9021	733	42.088	39.4366	0.17979	0.76504	FALSE
evm.TU.C2.170	475	11.9625	705	16.1885	544	13.0753	929	13.7421	1089	14.1228	17.4387	856	13.4177	14.9931	0.24712	0.42707	FALSE
evm.TU.C2.171	72	5.13258	118	7.66965	86	5.85096	132	6.21773	152	5.68006	6.88977	96	4.25943	5.60975	-0.025775	0.94952	FALSE
evm.TU.C2.172	474	14.2333	564	15.4418	432	12.3805	498	14.0186	550	9.0268	10.5014	591	11.0457	10.1913	-0.3331	0.26265	FALSE
evm.TU.C2.173	554	19.8076	652	21.2549	617	21.0539	728	20.7055	699	15.7119	15.8912	666	14.8208	15.4746	-0.30151	0.33439	FALSE
evm.TU.C2.174	44	3.07932	39	2.48861	41	2.73849	127	2.76881	97	5.36514	4.31649	134	5.83692	5.17285	1.0252	0.0027144	UP
evm.TU.C2.175	1993	39.7016	2102	38.1789	1940	36.8832	1412	38.2546	1629	16.979	20.6338	1260	15.6224	17.7451	-0.99492	0.00012318	DOWN
evm.TU.C2.176	48	3.96199	62	4.66611	46	3.62373	60	4.08394	92	2.98951	4.82856	69	3.54486	3.78764	0.0072905	1	FALSE
evm.TU.C2.177	42	6.24611	58	7.86465	32	4.54189	91	6.21755	65	8.16917	6.14655	64	5.92404	6.74659	0.27091	0.59429	FALSE
evm.TU.C2.178	127	9.09087	207	13.5102	104	7.10494	184	9.90201	180	7.95052	8.19279	176	7.84136	7.99489	-0.15907	0.59551	FALSE
evm.TU.C2.179	429	22.6323	562	27.0332	316	15.9105	492	21.8587	541	15.6679	18.1479	553	18.1582	17.3247	-0.19443	0.49678	FALSE
evm.TU.C2.18	756	44.135	798	42.4771	1267	70.5933	979	52.4018	1316	34.5	48.8511	957	34.7736	39.3749	-0.33269	0.61647	FALSE
evm.TU.C2.180	26	8.08163	21	5.95162	10	2.96655	22	5.6666	34	4.12785	6.71989	30	5.80395	5.55057	0.10456	0.90728	FALSE
evm.TU.C2.181	17	4.84744	19	4.93978	18	4.89848	23	4.89523	23	3.95883	4.17012	24	4.25943	4.12946	-0.12686	0.89428	FALSE
evm.TU.C2.182	82	9.46218	67	7.04925	33	3.63427	23	6.71523	36	1.60207	2.64142	30	2.15465	2.13271	-1.5225	0.015789	DOWN
evm.TU.C2.183	328	37.7226	256	26.8447	170	18.6596	130	27.7423	130	9.02499	9.50667	113	8.08878	8.87348	-1.5113	0.001551	DOWN
evm.TU.C2.184	206	31.8721	237	33.4336	193	28.4988	196	31.2682	191	18.3053	18.7904	159	15.3115	17.469	-0.71527	0.016248	DOWN
evm.TU.C2.185	1652	370.116	1714	350.13	1365	291.868	2945	337.371	2649	398.281	377.37	2840	396.026	390.559	0.34142	0.22799	FALSE
evm.TU.C2.186	534	19.152	650	21.2558	485	16.6013	662	19.003	576	14.332	13.1357	621	13.8625	13.7768	-0.32988	0.25748	FALSE
evm.TU.C2.187	91	11.848	110	13.0583	189	23.485	119	16.1304	169	9.35245	13.9909	124	10.0485	11.1306	-0.46285	0.56454	FALSE
evm.TU.C2.188	1704	179.792	1565	150.559	1271	127.989	2651	152.78	1916	168.844	128.545	2695	176.985	158.125	0.18664	0.55578	FALSE
evm.TU.C2.189	60	2.06807	71	2.23133	48	1.579	104	1.95947	185	2.16383	4.05456	85	1.82352	2.68064	0.56209	0.2626	FALSE
evm.TU.C2.19	366	3.37013	495	4.15586	455	3.99855	1024	3.84151	987	5.69168	5.77883	942	5.39875	5.62309	0.66923	0.012882	UP
evm.TU.C2.190	1744	84.7494	2377	105.32	1783	82.6927	4136	90.9207	4165	121.324	128.695	3878	117.294	122.438	0.55807	0.039122	UP
evm.TU.C2.191	355	40.8278	509	53.3747	415	45.5513	588	46.5846	605	40.8207	44.2426	551	39.4417	41.5017	-0.0431	0.90755	FALSE
evm.TU.C2.192	561	65.8361	582	62.2752	462	51.7451	992	59.9521	632	70.2731	47.1603	829	60.5526	59.3286	0.12553	0.72808	FALSE
evm.TU.C2.193	1968	218.33	1851	187.234	1739	184.125	5083	196.563	2212	340.396	156.038	3796	262.115	252.85	0.50654	0.36484	FALSE
evm.TU.C2.194	1370	27.8376	1696	31.4215	1581	30.6597	2452	29.973	2352	30.0751	30.3883	2609	32.9961	31.1532	0.17635	0.55548	FALSE
evm.TU.C2.195	414	87.0974	537	103.008	423	84.9319	664	91.679	663	84.3235	88.6903	616	80.6608	84.5582	0.009824	0.9893	FALSE
evm.TU.C2.196	445	31.8538	628	40.9875	520	35.5247	679	36.122	781	29.3391	35.5476	642	28.6031	31.1633	-0.094242	0.79412	FALSE
evm.TU.C2.197	26	3.25022	34	3.87533	10	1.19307	34	2.77287	25	2.56563	1.98718	26	2.02297	2.19193	-0.16376	0.75847	FALSE
evm.TU.C2.198	675	48.8241	1025	67.5997	856	59.0921	1008	58.5053	2153	44.0115	99.0221	1215	54.6995	65.9111	0.26941	0.58219	FALSE
evm.TU.C2.199	315	30.0228	425	36.9334	293	26.6522	424	31.2028	530	24.3939	32.1199	418	24.7967	27.1035	-0.077784	0.81882	FALSE
evm.TU.C2.2	1055	275.757	1155	275.263	883	220.273	972	257.098	1208	153.362	200.77	1132	184.161	179.431	-0.39629	0.16592	FALSE
evm.TU.C2.20	1843	48.8386	1628	39.3353	2138	54.0718	2102	47.4152	1121	33.6238	18.8887	1578	26.0269	26.1798	-0.73559	0.095283	FALSE
evm.TU.C2.200	5810	201.264	6447	203.628	6612	218.599	9897	207.83	12531	206.952	276.015	9861	212.612	231.859	0.26323	0.32493	FALSE
evm.TU.C2.201	276	21.3512	374	26.3801	282	20.8204	333	22.8506	417	15.5501	20.512	329	15.8412	17.3011	-0.28042	0.37165	FALSE
evm.TU.C2.202	775	19.5463	964	22.1682	705	16.9698	639	19.5614	722	9.72835	11.5786	596	9.35591	10.221	-0.8108	0.0021138	DOWN
evm.TU.C2.203	1941	223.977	1643	172.864	2564	282.372	5176	226.404	3957	360.535	290.336	5317	381.875	344.249	0.70805	0.037597	UP
evm.TU.C2.204	5998	128.857	5954	116.628	5523	113.241	6866	119.575	6133	89.0395	83.7787	6348	84.8823	85.9002	-0.3543	0.22343	FALSE
evm.TU.C2.205	194	6.76107	314	9.97777	209	6.95161	404	7.89682	344	8.49906	7.62306	326	7.07144	7.73119	0.10894	0.81491	FALSE
evm.TU.C2.206	3170	298.018	3010	258.012	3059	274.466	2307	276.832	5121	130.92	306.122	3283	192.101	209.715	-0.31044	0.49517	FALSE
evm.TU.C2.207	331	29.7403	305	24.9866	349	29.9274	211	28.2181	590	11.4439	33.7075	379	21.195	22.1155	-0.2719	0.6803	FALSE
evm.TU.C2.208	2688	435.41	2606	384.888	1683	260.183	3598	360.16	6560	351.808	675.664	4529	456.613	494.695	0.57448	0.12312	FALSE
evm.TU.C2.209	234	9.69214	216	8.15733	205	8.1037	355	8.65105	614	8.87581	16.1707	483	12.4517	12.4994	0.63342	0.030541	UP
evm.TU.C2.21	24436	362.312	22484	303.96	26395	373.508	1766	346.593	809	15.8059	7.62708	1461	13.4828	12.3053	-4.6847	2.6505e-32	DOWN
evm.TU.C2.210	301	76.9275	360	83.8895	487	118.787	114	93.2014	92	17.5872	14.9507	103	16.3843	16.3074	-2.4098	3.2614e-05	DOWN
evm.TU.C2.211	483	31.6818	719	43.0014	516	32.3027	843	35.6619	847	33.3785	35.3268	810	33.0693	33.9248	0.059216	0.90013	FALSE
evm.TU.C2.212	172	20.8225	339	37.4192	216	24.9565	309	27.7327	501	22.5807	38.5655	419	31.5715	30.9059	0.28068	0.46235	FALSE
evm.TU.C2.213	286	50.3453	365	58.5836	373	62.6653	472	57.198	548	50.1546	61.3382	426	46.6745	52.7224	-0.010501	0.9907	FALSE
evm.TU.C2.214	407	26.5956	554	33.0077	465	28.9997	605	29.5343	763	23.8641	31.7028	606	24.647	26.738	-0.02817	0.95343	FALSE
evm.TU.C2.215	499	18.0091	622	20.4678	644	22.1821	579	20.2197	495	12.6138	11.3594	565	12.6916	12.2216	-0.60818	0.031231	DOWN
evm.TU.C2.216	338	76.7223	421	87.132	389	84.2714	729	82.7086	763	99.8869	110.125	828	116.98	108.997	0.51691	0.063092	FALSE
evm.TU.C2.217	403	25.8447	461	26.9561	514	31.4597	933	28.0869	1298	36.118	52.9296	1056	42.151	43.7329	0.73762	0.0042674	UP
evm.TU.C2.218	312	64.4595	271	51.0496	285	56.1957	452	57.2349	488	56.3698	64.1076	486	62.495	60.9908	0.20391	0.48191	FALSE
evm.TU.C2.219	117	10.4309	129	10.4862	64	5.44557	135	8.78757	119	7.2652	6.74594	122	6.76978	6.92697	-0.19246	0.57415	FALSE
evm.TU.C2.22	77	34.5023	76	31.05	40	17.1058	16	27.5527	12	4.32767	3.41898	21	5.85672	4.53446	-2.4472	5.4044e-07	DOWN
evm.TU.C2.220	647	30.3715	835	35.7387	555	24.8645	761	30.3249	810	21.5636	24.1771	745	21.7668	22.5025	-0.29744	0.29946	FALSE
evm.TU.C2.221	381	9.09087	412	8.9633	334	7.60593	570	8.55337	458	8.20977	6.9487	500	7.42553	7.528	-0.051841	0.89507	FALSE
evm.TU.C2.222	238	37.3253	228	32.6025	279	41.7596	72	37.2291	59	6.81607	5.8835	55	5.36866	6.02274	-2.5174	2.4518e-11	DOWN
evm.TU.C2.223	190	4.49311	282	6.08041	165	3.72394	129	4.76582	178	1.84145	2.67652	159	2.34028	2.28608	-0.92732	0.0011172	DOWN
evm.TU.C2.224	108	4.1038	150	5.1969	176	6.38265	184	5.22779	412	4.22043	9.95446	185	4.37534	6.18341	0.3166	0.60897	FALSE
evm.TU.C2.225	9	2.60942	16	4.22973	13	3.59725	35	3.4788	60	6.12556	11.0614	30	5.41377	7.53358	1.2174	0.01823	UP
evm.TU.C2.226	72	12.9384	63	10.3223	68	11.6622	39	11.641	67	4.23046	7.65561	50	5.59235	5.82614	-0.90271	0.017373	DOWN
evm.TU.C2.227	697	51.1662	1299	86.9462	787	55.138	1909	64.4168	3332	84.5926	155.53	2226	101.708	113.943	0.94463	0.011825	UP
evm.TU.C2.228	397	157.442	574	207.554	434	164.265	508	176.42	666	121.61	167.943	432	106.633	132.062	-0.30049	0.32223	FALSE
evm.TU.C2.229	330	26.4785	606	44.3347	342	26.1898	599	32.3343	743	29.0123	37.9076	576	28.766	31.8953	0.11627	0.80561	FALSE
evm.TU.C2.23	479	38.434	511	37.3845	293	22.4375	109	32.752	66	5.27938	3.3673	93	4.64451	4.4304	-2.7295	2.3314e-14	DOWN
evm.TU.C2.230	265	2.77822	304	2.90593	226	2.26128	287	2.64848	240	1.81626	1.59989	259	1.69004	1.70206	-0.50254	0.089134	FALSE
evm.TU.C2.231	362	24.2051	441	26.8861	398	25.3985	901	25.4966	851	36.3663	36.1815	975	40.5771	37.7083	0.68764	0.01087	UP
evm.TU.C2.232	1057	44.0447	1218	46.276	1196	47.5637	1483	45.9614	1067	37.3023	28.271	1290	33.4569	33.01	-0.35136	0.23278	FALSE
evm.TU.C2.233	43	3.30423	43	3.01274	33	2.42015	53	2.91237	61	2.45841	2.98051	49	2.34356	2.59416	-0.044242	0.96025	FALSE
evm.TU.C2.234	338	47.9909	368	47.641	437	59.2174	590	51.6164	510	50.5674	46.0437	559	49.4005	48.6705	0.026218	0.89918	FALSE
evm.TU.C2.235	222	7.85592	237	7.64686	226	7.6327	252	7.71182	194	5.38295	4.36519	203	4.47113	4.73976	-0.577	0.058532	FALSE
evm.TU.C2.236	424	93.1783	523	104.795	476	99.8347	867	99.2694	795	115.012	111.09	749	102.449	109.517	0.26331	0.37635	FALSE
evm.TU.C2.237	21	5.28868	14	3.21475	11	2.64391	6	3.71578	13	0.912127	2.08175	7	1.09724	1.36371	-1.3456	0.044413	DOWN
evm.TU.C2.238	1402	101.197	1284	84.5038	841	57.9352	1949	81.2121	1525	84.9197	69.992	1708	76.7336	77.2151	0.069919	0.86503	FALSE
evm.TU.C2.239	833	56.7993	807	50.1721	584	38.0046	1167	48.3254	1049	48.0336	45.4811	1176	49.9094	47.808	0.11949	0.72825	FALSE
evm.TU.C2.24	1911	672.796	1786	573.317	1018	342.055	1752	529.389	1447	372.334	323.928	1617	354.331	350.198	-0.44925	0.20329	FALSE
evm.TU.C2.240	258	8.38983	306	9.07288	266	8.25545	649	8.57272	1180	12.7395	24.3991	692	14.0061	17.0482	1.0922	0.0076551	UP
evm.TU.C2.241	120	11.5974	160	14.0991	147	13.5589	292	13.0851	409	17.0349	25.134	329	19.7903	20.6531	0.76653	0.0075032	UP
evm.TU.C2.242	166	3.36114	170	3.13847	148	2.86	137	3.11987	151	1.67446	1.94408	153	1.92818	1.84891	-0.63447	0.044579	DOWN
evm.TU.C2.243	533	4.62054	786	6.21267	499	4.1285	495	4.98724	939	2.59028	5.17594	521	2.81113	3.52578	-0.38616	0.26243	FALSE
evm.TU.C2.244	16	1.16957	13	0.866444	18	1.25575	16	1.09726	23	0.705996	1.06904	33	1.5014	1.09215	0.090854	0.88766	FALSE
evm.TU.C2.245	2755	51.1043	3040	51.4162	3322	58.8113	3410	53.7773	3649	38.1826	43.0395	3689	42.5914	41.2712	-0.27268	0.39343	FALSE
evm.TU.C2.246	346	27.1314	505	36.1059	321	24.023	264	29.0867	363	12.4961	18.0992	335	16.35	15.6485	-0.76529	0.0048041	DOWN
evm.TU.C2.247	911	10.3666	1057	10.9669	989	10.7409	1242	10.6915	1391	8.53133	10.0648	1239	8.77542	9.12384	-0.11422	0.76554	FALSE
evm.TU.C2.248	234	16.7849	319	20.8634	418	28.6158	529	22.088	870	22.9053	39.6808	590	26.341	29.6424	0.50635	0.20877	FALSE
evm.TU.C2.249	337	13.4575	515	18.7514	388	14.7874	371	15.6654	477	8.94303	12.1119	350	8.69921	9.91804	-0.54005	0.056639	FALSE
evm.TU.C2.25	2581	44.2817	1865	29.1747	1013	16.5871	1619	30.0145	919	16.7672	10.0256	1314	14.0317	13.6081	-0.98282	0.13459	FALSE
evm.TU.C2.250	393	5.97858	422	5.8534	344	4.99447	514	5.60882	469	4.72003	4.53666	446	4.22297	4.49322	-0.1923	0.56454	FALSE
evm.TU.C2.251	74	6.13744	160	12.0995	142	11.2401	316	9.82566	516	15.8204	27.2121	343	17.7062	20.2463	1.1453	0.0023679	UP
evm.TU.C2.252	332	17.435	316	15.1308	475	23.8069	995	18.7909	1257	31.5415	41.9736	1212	39.6153	37.7101	1.0937	1.1499e-05	UP
evm.TU.C2.253	30	3.3282	29	2.93344	20	2.1176	34	2.79308	102	2.2769	7.19525	49	3.38346	4.2852	0.71414	0.34609	FALSE
evm.TU.C2.254	333	33.4964	460	42.1894	518	49.729	831	41.8049	1232	50.4582	78.7994	978	61.2309	63.4961	0.69819	0.011222	UP
evm.TU.C2.255	5372	92.2122	5425	84.9069	5145	84.2876	4473	87.1356	3796	46.3476	41.4321	3953	42.2334	43.3377	-0.88451	0.00059851	DOWN
evm.TU.C2.256	43	2.45223	45	2.33989	45	2.44924	103	2.41379	94	3.54574	3.40862	97	3.44304	3.4658	0.64021	0.079649	FALSE
evm.TU.C2.257	420	30.1268	536	35.0557	394	26.9728	542	30.7184	539	23.4681	24.5839	464	20.7157	22.9226	-0.29303	0.32857	FALSE
evm.TU.C2.258	68	6.64634	139	12.3874	69	6.43648	90	8.49007	122	5.30997	7.58213	73	4.44093	5.77768	-0.41791	0.30073	FALSE
evm.TU.C2.259	245	9.10892	204	6.91546	236	8.3741	225	8.13283	343	5.04962	8.10872	253	5.85461	6.33765	-0.26426	0.49526	FALSE
evm.TU.C2.26	118	52.1959	106	42.7514	74	31.24	44	42.0624	47	11.7485	13.2193	54	14.8671	13.2783	-1.5309	3.6221e-06	DOWN
evm.TU.C2.260	663	50.8335	696	48.6559	673	49.2467	1259	49.5787	1731	58.269	84.39	1494	71.2958	71.3183	0.63229	0.015199	UP
evm.TU.C2.261	1677	110.421	1528	91.7342	1523	95.7068	7495	99.2872	9606	297.896	402.177	7665	314.128	338.067	1.8753	8.1276e-15	UP
evm.TU.C2.262	801	81.7644	1225	114.014	771	75.1125	5291	90.297	5459	326.021	354.326	5911	375.552	351.966	2.1011	2.1413e-17	UP
evm.TU.C2.263	107	6.42044	104	5.6899	93	5.32586	202	5.81206	354	7.31658	13.5065	242	9.03802	9.95369	0.87894	0.0072374	UP
evm.TU.C2.264	87	11.2846	66	7.80551	64	7.92269	147	9.00427	151	11.5096	12.4538	133	10.7373	11.5669	0.47813	0.15053	FALSE
evm.TU.C2.265	3526	504.794	3031	395.647	3122	426.57	1216	442.337	919	105.085	83.6575	1146	102.116	96.9528	-2.0656	1.5661e-14	DOWN
evm.TU.C2.266	2764	433.475	3140	449	2905	434.808	2463	439.094	2702	233.167	269.444	2466	240.711	247.774	-0.70953	0.0074916	DOWN
evm.TU.C2.267	556	26.4963	793	34.4567	319	14.5086	962	25.1539	791	27.6733	23.9687	753	22.3348	24.6589	0.13353	0.8428	FALSE
evm.TU.C2.268	3159	973.151	3262	916.231	2018	593.304	7285	827.562	6438	1354.68	1261.07	7381	1415.22	1343.65	0.84171	0.0011599	UP
evm.TU.C2.269	110	8.1971	130	8.83286	109	7.75211	1343	8.26069	934	60.4115	44.256	1281	59.4147	54.6941	2.8629	7.1056e-14	UP
evm.TU.C2.27	324	20.587	352	20.393	264	16.0095	254	18.9965	236	9.74223	9.53495	285	11.2712	10.1828	-0.76633	0.0063847	DOWN
evm.TU.C2.270	303	3.92131	471	5.55776	429	5.29873	5526	4.92593	3250	43.1693	26.7442	4813	38.7687	36.2274	3.0139	5.8072e-09	UP
evm.TU.C2.271	45	3.82415	65	5.03647	42	3.40642	50	4.08901	82	2.56489	4.43092	57	3.01491	3.33691	-0.17314	0.70819	FALSE
evm.TU.C2.272	52	3.34101	32	1.87463	39	2.39147	39	2.5357	70	1.51257	2.85976	17	0.67983	1.68405	-0.51197	0.54185	FALSE
evm.TU.C2.273	158	16.6709	178	17.1242	178	17.9245	250	17.2399	240	15.9227	16.1016	215	14.1194	15.3812	-0.04921	0.93898	FALSE
evm.TU.C2.274	194	29.7487	200	27.9632	163	23.855	161	27.189	171	14.9028	16.6732	135	12.8848	14.8203	-0.75357	0.013033	DOWN
evm.TU.C2.275	177	17.8565	169	15.5453	135	12.9982	184	15.4667	235	11.2051	15.0747	189	11.8676	12.7158	-0.16437	0.67942	FALSE
evm.TU.C2.276	1446	56.9525	1780	63.9227	669	25.1476	3651	48.6743	3019	86.8025	75.6076	3262	79.966	80.792	0.89499	0.0042641	UP
evm.TU.C2.277	112	21.7093	116	20.5011	134	24.789	137	22.3331	201	16.0297	24.7732	135	16.2869	19.0299	-0.13714	0.80113	FALSE
evm.TU.C2.278	523	54.5158	611	58.0701	638	63.4698	723	58.6852	732	45.492	48.5165	759	49.2424	47.7503	-0.18458	0.60497	FALSE
evm.TU.C2.279	445	5.61168	401	4.61071	337	4.05591	226	4.75943	166	1.72035	1.33106	197	1.54624	1.53255	-1.5009	2.1821e-08	DOWN
evm.TU.C2.28	35	2.1411	46	2.56577	19	1.1093	18	1.93872	21	0.664688	0.816858	19	0.723436	0.734994	-1.2486	0.005675	DOWN
evm.TU.C2.280	1260	152.003	1447	159.163	2206	253.988	2099	188.385	1719	152.852	131.861	1915	143.79	142.834	-0.30104	0.63873	FALSE
evm.TU.C2.281	1142	25.0647	954	19.0913	753	15.7731	7609	19.9764	6957	100.809	97.0903	7179	98.0702	98.6565	2.4343	3.119e-23	UP
evm.TU.C2.282	78	5.65375	61	4.03146	64	4.42739	41	4.7042	63	1.79391	2.90362	59	2.66177	2.4531	-0.83547	0.028063	DOWN
evm.TU.C2.283	79	8.2347	94	8.93386	96	9.55031	93	8.90629	97	5.85167	6.4291	99	6.42293	6.23456	-0.40145	0.2914	FALSE
evm.TU.C2.284	97	8.51585	121	9.68572	79	6.61925	97	8.27361	100	5.14048	5.58231	74	4.04357	4.92212	-0.6167	0.065935	FALSE
evm.TU.C2.285	163	30.2359	188	31.7968	104	18.4117	162	26.8148	140	18.1396	16.5128	150	17.3183	17.3235	-0.48272	0.11716	FALSE
evm.TU.C2.286	324	4.57771	455	5.86145	284	3.82954	357	4.75623	347	3.04472	3.11738	404	3.55272	3.23827	-0.41382	0.14226	FALSE
evm.TU.C2.287	219	11.9747	335	16.7015	344	17.9516	548	15.5426	508	18.0874	17.662	512	17.4247	17.7247	0.304	0.30853	FALSE
evm.TU.C2.288	190	6.69606	174	5.59121	165	5.54978	350	5.94568	287	7.44577	6.4314	301	6.60252	6.82656	0.32383	0.29335	FALSE
evm.TU.C2.289	629	63.8293	611	56.5329	837	81.0627	1222	67.1416	945	74.8543	60.976	1077	68.0241	67.9515	0.12478	0.69857	FALSE
evm.TU.C2.29	28	5.71637	18	3.35062	27	5.2608	11	4.77593	16	1.3556	2.07702	15	1.90603	1.77955	-1.3345	0.014429	DOWN
evm.TU.C2.290	141	17.1297	166	18.3878	116	13.4497	215	16.3224	194	15.7668	14.9861	214	16.1816	15.6449	0.07532	0.8779	FALSE
evm.TU.C2.291	175	14.2404	219	16.2487	123	9.55242	140	13.3471	163	6.8768	8.43389	109	5.5206	6.94377	-0.80794	0.0063847	DOWN
evm.TU.C2.292	946	47.788	2037	93.823	1187	57.2274	1860	66.2795	2845	56.7175	91.3835	1884	59.236	69.1123	0.18785	0.71087	FALSE
evm.TU.C2.293	905	28.0797	981	27.7526	1232	36.4821	2265	30.7715	2731	42.4217	53.8795	2573	49.6891	48.6634	0.75936	0.0023642	UP
evm.TU.C2.294	64	21.4384	58	17.7145	61	19.5015	103	19.5514	108	20.8269	23.0034	107	22.3086	22.0463	0.2859	0.43482	FALSE
evm.TU.C2.295	443	76.4227	519	81.635	535	88.0842	571	82.0473	363	59.4608	39.8183	480	51.5391	50.2727	-0.57946	0.046353	DOWN
evm.TU.C2.296	2	0.363183	9	1.49014	2	0.346618	3	0.733315	1	0.328846	0.115466	2	0.226049	0.223453	-1.4913	0.29512	FALSE
evm.TU.C2.297	558	33.9547	1072	59.4772	542	31.4768	1026	41.6362	997	37.6868	38.5761	939	35.5638	37.2756	-0.0095895	0.89948	FALSE
evm.TU.C2.298	781	33.7251	1443	56.8144	1114	45.9106	1049	45.4834	1088	27.3434	29.8737	883	23.7323	26.9831	-0.62835	0.024703	DOWN
evm.TU.C2.299	211	17.2104	274	20.3774	196	15.2577	265	17.6152	326	13.0476	16.9077	273	13.8595	14.6049	-0.14567	0.67321	FALSE
evm.TU.C2.3	28	3.0002	33	3.22402	27	2.7611	96	2.99511	76	6.20926	5.17802	87	5.80215	5.72981	1.0684	0.0050288	UP
evm.TU.C2.30	47	7.57762	30	4.41008	25	3.84681	22	5.27817	11	2.14108	1.12768	22	2.20767	1.82548	-1.3849	0.02246	DOWN
evm.TU.C2.300	508	21.4794	654	25.2131	655	26.4317	794	24.3748	1122	20.2654	30.1654	766	20.1588	23.5299	0.050421	0.84521	FALSE
evm.TU.C2.301	758	40.1116	816	39.3715	683	34.4943	1034	37.9925	994	33.0292	33.4461	1112	36.6254	34.3669	-0.01819	0.97229	FALSE
evm.TU.C2.302	837	53.9784	841	49.4517	616	37.9141	1937	47.1148	1818	75.405	74.5498	2014	80.841	76.9319	0.8407	0.0012675	UP
evm.TU.C2.303	152	10.0275	234	14.0752	148	9.31825	456	11.1403	474	18.1588	19.8831	470	19.2984	19.1134	0.9159	0.001318	UP
evm.TU.C2.304	1027	50.2609	1147	51.1815	1006	46.9876	1577	49.4767	2156	46.5873	67.0913	1686	51.3564	55.0116	0.26428	0.34882	FALSE
evm.TU.C2.305	1704	268.457	1829	262.729	1740	261.625	3405	264.27	3643	323.815	364.94	3549	348.007	345.587	0.50315	0.055795	FALSE
evm.TU.C2.306	965	52.3503	1344	66.4785	1105	57.211	1716	58.6799	1554	56.1933	53.6044	1650	55.7125	55.1701	0.038963	0.92492	FALSE
evm.TU.C2.307	424	12.6112	506	13.7225	436	12.3766	561	12.9034	900	10.0723	17.0212	657	12.1628	13.0854	0.1273	0.67758	FALSE
evm.TU.C2.308	98	15.3692	82	11.7255	72	10.7767	111	12.6238	124	10.5081	12.3653	131	12.7872	11.8869	0.033895	0.92492	FALSE
evm.TU.C2.309	166	22.3726	151	18.5556	180	23.153	124	21.3604	120	10.088	10.2837	157	13.17	11.1806	-0.82287	0.0087467	DOWN
evm.TU.C2.31	298	36.0761	225	24.8357	171	19.7572	281	26.8897	205	20.5346	15.7803	264	19.8923	18.7357	-0.38199	0.37008	FALSE
evm.TU.C2.310	184	44.3946	167	36.7383	131	30.1654	418	37.0995	332	60.8786	50.9341	410	61.5706	57.7944	0.77489	0.0068398	UP
evm.TU.C2.311	221	20.2255	227	18.9419	183	15.9839	734	18.3838	533	40.5489	31.0165	703	40.0442	37.2032	1.1536	2.4974e-05	UP
evm.TU.C2.312	1889	143.874	2348	163.057	2288	166.315	3334	157.749	4534	153.282	219.578	3481	165.018	179.293	0.29008	0.28734	FALSE
evm.TU.C2.313	34	4.18957	39	4.38173	38	4.46889	88	4.34673	91	6.5456	7.13	86	6.59578	6.75713	0.75164	0.044529	UP
evm.TU.C2.314	52	4.94249	115	9.96622	65	5.89632	142	6.93501	165	8.14716	9.97203	149	8.81466	8.97795	0.51251	0.16628	FALSE
evm.TU.C2.315	245	17.8712	353	23.4775	242	16.8472	428	19.3987	439	18.8455	20.3615	351	15.9357	18.3809	0.053525	0.91747	FALSE
evm.TU.C2.316	278	4.32446	432	6.12719	245	3.6373	180	4.69632	212	1.69019	2.09691	180	1.74276	1.84329	-1.2118	6.4111e-06	DOWN
evm.TU.C2.317	429	47.5933	529	53.5099	398	42.1402	396	47.7478	539	26.5191	38.022	387	26.7225	30.4212	-0.53259	0.0624	FALSE
evm.TU.C2.318	395	39.275	346	31.3679	428	40.6152	315	37.086	244	18.9063	15.4265	336	20.7939	18.3755	-0.89798	0.0068651	DOWN
evm.TU.C2.319	430	11.2394	506	12.0591	397	9.90355	486	11.0674	339	7.66808	5.6342	437	7.10941	6.8039	-0.56324	0.043606	DOWN
evm.TU.C2.32	173	17.5041	153	14.1148	104	10.0428	162	13.8872	122	9.8943	7.84895	138	8.69061	8.81129	-0.51412	0.11657	FALSE
evm.TU.C2.320	130	6.49104	156	7.10208	188	8.95889	91	7.51734	74	2.74276	2.34942	86	2.67268	2.58828	-1.4267	0.00029119	DOWN
evm.TU.C2.321	40	5.58742	47	5.98605	54	7.19898	18	6.25748	36	1.51775	3.19751	20	1.73884	2.15137	-1.4577	0.00051288	DOWN
evm.TU.C2.322	2670	1137.3	3807	1478.55	3003	1220.8	3764	1278.88	5033	967.808	1363.16	3822	1013.28	1114.75	-0.081728	0.81414	FALSE
evm.TU.C2.323	285	61.8438	325	64.3021	292	60.4728	551	62.2063	991	72.1737	136.736	725	97.9189	102.276	0.81975	0.010278	UP
evm.TU.C2.324	118	7.05594	172	9.3776	136	7.76135	241	8.06496	310	8.69893	11.7867	273	10.1604	10.2154	0.46008	0.14446	FALSE
evm.TU.C2.325	54	3.52198	82	4.87638	86	5.35325	442	4.58387	568	17.4017	23.5559	591	23.9915	21.6497	2.3454	1.1933e-17	UP
evm.TU.C2.326	1169	114.91	1094	98.0504	1294	121.395	1298	111.452	1146	77.018	71.6282	1335	81.677	76.7744	-0.42539	0.15744	FALSE
evm.TU.C2.327	1348	56.5117	1895	72.435	1488	59.5357	2813	62.8275	4896	71.186	130.511	2943	76.792	92.8298	0.67	0.0624	FALSE
evm.TU.C2.328	289	13.6218	340	14.6119	228	10.2565	221	12.8301	188	6.2879	5.63447	178	5.22197	5.71478	-1.0281	0.00020212	DOWN
evm.TU.C2.329	50	3.67046	42	2.81119	28	1.96171	229	2.81445	159	10.1476	7.42174	195	8.90969	8.82633	1.7945	2.9163e-07	UP
evm.TU.C2.33	9458	631.186	7338	446.505	2819	179.547	1240	419.079	999	49.9523	42.3917	1036	43.0323	45.1255	-3.0567	0.0019252	DOWN
evm.TU.C2.330	75	9.14373	58	6.44734	59	6.86499	83	7.48535	59	6.10824	4.57374	66	5.00822	5.23007	-0.39096	0.35142	FALSE
evm.TU.C2.331	103	5.25701	122	5.67744	84	4.09173	82	5.00873	79	2.52634	2.56382	72	2.28724	2.45913	-0.89253	0.0063197	DOWN
evm.TU.C2.332	557	35.1975	664	38.2573	620	37.3915	1078	36.9488	1370	41.1198	55.0471	1233	48.4949	48.2206	0.49558	0.066595	FALSE
evm.TU.C2.333	474	13.0416	456	11.4395	433	11.3701	728	11.9504	657	12.0909	11.4941	691	11.8333	11.8061	0.10422	0.73563	FALSE
evm.TU.C2.334	361	16.7636	438	18.5449	335	14.8467	651	16.7184	735	18.2481	21.7023	630	18.2086	19.3863	0.33753	0.26089	FALSE
evm.TU.C2.335	750	205.371	848	211.721	677	176.926	2165	198.006	1909	357.859	332.385	2204	375.636	355.293	0.9746	0.00015177	UP
evm.TU.C2.336	257	21.47	304	23.156	236	18.8164	453	21.1474	332	22.844	17.6358	375	19.4988	19.9929	0.056031	0.90064	FALSE
evm.TU.C2.337	599	49.4424	856	64.4224	576	45.3754	776	53.08	975	38.6643	51.1723	849	43.6171	44.4846	-0.12716	0.67715	FALSE
evm.TU.C2.338	3487	683.578	5561	993.984	3732	698.238	4596	791.933	5456	543.866	680.093	4103	500.627	574.862	-0.33435	0.21618	FALSE
evm.TU.C2.339	14871	3691.25	12209	2763.15	8924	2114.07	19342	2856.16	15471	2898.08	2441.8	18774	2900.47	2746.78	0.081792	0.82989	FALSE
evm.TU.C2.34	488	23.4828	475	20.8408	174	7.99106	299	17.4382	299	8.68513	9.14868	245	7.33792	8.39058	-0.90081	0.1263	FALSE
evm.TU.C2.340	147	9.2048	115	6.56577	136	8.12759	383	7.96605	435	14.4768	17.3198	485	18.9024	16.8997	1.1923	1.0186e-05	UP
evm.TU.C2.341	1198	27.7408	1554	32.8098	1419	31.3596	2139	30.6367	3302	29.8985	48.618	2395	34.518	37.6781	0.40318	0.13431	FALSE
evm.TU.C2.342	795	77.7036	688	61.313	520	48.5068	1674	62.5078	1499	98.7655	93.1608	1633	99.343	97.0898	0.76826	0.0033869	UP
evm.TU.C2.343	267	19.8966	411	27.9254	315	22.4029	238	23.4083	265	10.7058	12.5566	228	10.575	11.2791	-0.92927	0.00073199	DOWN
evm.TU.C2.344	759	25.8512	987	30.6512	758	24.6396	920	27.0473	1210	18.9148	26.2049	971	20.5843	21.9013	-0.1855	0.55939	FALSE
evm.TU.C2.345	105	4.56841	93	3.68934	107	4.44309	306	4.23361	278	8.03661	7.69091	341	9.23436	8.32063	1.0887	0.00012515	UP
evm.TU.C2.346	638	13.9673	766	15.2901	608	12.7035	709	13.987	783	9.36946	10.8996	673	9.17032	9.81314	-0.38857	0.18153	FALSE
evm.TU.C2.347	311	27.9433	397	32.5236	252	21.6094	239	27.3588	275	12.9626	15.7111	221	12.3591	13.6776	-0.86855	0.0016135	DOWN
evm.TU.C2.348	215	95.1026	282	113.735	266	112.295	255	107.044	249	68.0879	70.0344	214	58.9176	65.68	-0.58772	0.050366	FALSE
evm.TU.C2.349	260	12.5113	298	13.0748	279	12.8133	283	12.7998	415	8.22038	12.698	350	10.4827	10.467	-0.18311	0.62578	FALSE
evm.TU.C2.35	821	14.1845	1119	17.6275	763	12.5812	777	14.7977	904	8.1034	9.93109	798	8.58125	8.87191	-0.60896	0.022062	DOWN
evm.TU.C2.350	314	28.7367	445	37.1328	353	30.8324	331	32.234	410	18.2857	23.8588	348	19.8227	20.6557	-0.52259	0.069993	FALSE
evm.TU.C2.351	286	15.8136	345	17.393	267	14.0897	476	15.7654	466	15.8872	16.3835	536	18.4462	16.9056	0.23073	0.48084	FALSE
evm.TU.C2.352	16	1.7525	21	2.09724	27	2.82246	29	2.22407	25	1.9174	1.74115	26	1.77251	1.81035	-0.1921	0.81445	FALSE
evm.TU.C2.353	132	4.85017	129	4.32179	181	6.34728	312	5.17308	222	6.92012	5.18673	308	7.04386	6.38357	0.41292	0.26471	FALSE
evm.TU.C2.354	1508	43.4666	1614	42.4178	1655	45.528	3145	43.8041	2796	54.7206	51.2448	2773	49.7487	51.9047	0.36207	0.17977	FALSE
evm.TU.C2.355	289	22.7652	387	27.7956	251	18.8701	366	23.1436	329	17.4033	16.4789	358	17.5523	17.1448	-0.29269	0.32194	FALSE
evm.TU.C2.356	406	24.3617	924	50.5526	406	23.2505	921	32.7216	1072	33.3593	40.9009	841	31.409	35.2231	0.25729	0.62763	FALSE
evm.TU.C2.357	1395	56.4915	992	36.6278	861	33.2765	2133	42.132	1599	52.1406	41.1733	2031	51.1913	48.1684	0.32629	0.36052	FALSE
evm.TU.C2.358	655	25.4781	874	30.9975	941	34.9334	1632	30.4696	1788	38.3196	44.2232	1672	40.4798	41.0075	0.53597	0.041695	UP
evm.TU.C2.359	92	15.8711	122	19.1897	83	13.6654	208	16.2421	229	21.66	25.1195	218	23.4073	23.3956	0.65791	0.039248	UP
evm.TU.C2.36	456	22.8346	727	33.1936	503	24.0394	947	26.6892	1725	28.6256	54.9258	1138	35.469	39.6735	0.68544	0.062559	FALSE
evm.TU.C2.360	437	46.3924	558	54.012	338	34.2458	1721	44.8834	2382	110.286	160.792	1396	92.2418	121.107	1.5572	4.6881e-06	UP
evm.TU.C2.361	10	0.837436	23	1.75618	22	1.75833	39	1.45065	94	1.97148	5.00538	74	3.85709	3.61132	1.4077	0.020388	UP
evm.TU.C2.362	32	2.59782	33	2.44267	27	2.09194	48	2.37748	84	2.35221	4.33607	50	2.52643	3.07157	0.47445	0.26986	FALSE
evm.TU.C2.363	528	88.006	391	59.4218	516	82.0831	1642	76.5036	1349	165.207	142.971	1624	168.477	158.885	1.1653	2.7741e-06	UP
evm.TU.C2.364	674	8.83533	926	11.0679	705	8.82018	917	9.57446	1074	7.25618	8.9521	839	6.84545	7.68457	-0.1951	0.5283	FALSE
evm.TU.C2.365	262	7.49554	332	8.66024	279	7.61783	267	7.92453	345	4.61093	6.27593	276	4.91459	5.26715	-0.47444	0.11745	FALSE
evm.TU.C2.366	11770	749.248	11526	668.988	11447	695.451	20518	704.563	27831	788.425	1126.51	22987	910.77	941.902	0.52534	0.039197	UP
evm.TU.C2.367	3022	195.255	3497	206.012	3650	225.074	2939	208.781	3541	114.626	145.476	3142	126.354	128.819	-0.58973	0.03236	DOWN
evm.TU.C2.368	590	22.7446	837	29.4199	762	28.0354	968	26.7333	2083	22.5256	51.059	1206	28.9368	34.1738	0.44745	0.34882	FALSE
evm.TU.C2.369	75	11.6562	123	17.4298	62	9.1963	86	12.7608	101	8.06808	9.98102	93	8.99613	9.01507	-0.35714	0.29129	FALSE
evm.TU.C2.37	2023	56.4254	1783	45.3441	1439	38.3059	8181	46.6918	10145	137.74	179.924	8696	150.965	156.21	1.8616	1.6679e-14	UP
evm.TU.C2.370	1216	48.3908	1344	48.7662	2431	92.3294	1435	63.1622	976	34.4713	24.6966	1398	34.6269	31.2649	-0.91899	0.2401	FALSE
evm.TU.C2.371	415	16.7077	736	27.0169	481	18.4816	699	20.7354	730	16.9872	18.6874	688	17.2398	17.6381	-0.098294	0.72774	FALSE
evm.TU.C2.372	537	14.1866	705	16.9819	701	17.6746	1104	16.281	1346	17.6056	22.6104	1072	17.627	19.281	0.35134	0.20292	FALSE
evm.TU.C2.373	257	25.1906	267	23.862	357	33.3964	217	27.483	190	12.8393	11.8418	219	13.3606	12.6806	-1.0108	0.014156	DOWN
evm.TU.C2.374	190	53.7332	222	57.2443	178	48.0435	308	53.007	255	52.5794	45.855	285	50.1662	49.5335	0.034432	0.94135	FALSE
evm.TU.C2.375	3248	47.9314	3530	47.4973	3109	43.7875	7413	46.4054	7075	66.035	66.3878	7202	66.1507	66.1912	0.63562	0.014038	UP
evm.TU.C2.376	238	25.6611	354	34.8011	353	36.3245	794	32.2622	678	51.6767	46.4821	847	56.8407	51.6665	0.79956	0.0029234	UP
evm.TU.C2.377	499	7.89032	399	5.75251	455	6.86643	1649	6.83642	1122	15.7395	11.2809	1716	16.8884	14.6363	1.2219	0.00077304	UP
evm.TU.C2.378	104	7.03577	135	8.32727	133	8.58728	226	7.98344	300	9.22917	12.905	253	10.6531	10.9291	0.55949	0.063146	FALSE
evm.TU.C2.379	33	2.55286	28	1.97498	36	2.65792	61	2.39525	46	2.84852	2.26271	54	2.60007	2.57043	0.21477	0.63239	FALSE
evm.TU.C2.38	60	6.35013	62	5.98292	36	3.6363	104	5.32311	197	6.64416	13.2573	153	10.0786	9.99335	1.0308	0.0095542	UP
evm.TU.C2.380	249	9.92042	226	8.20975	220	8.36525	396	8.83181	365	9.52361	9.24658	356	8.82791	9.19937	0.17842	0.56448	FALSE
evm.TU.C2.381	117	9.86987	245	18.8444	137	11.0299	203	13.248	236	10.3371	12.6589	159	8.34833	10.4481	-0.20529	0.55548	FALSE
evm.TU.C2.382	795	11.1547	1073	13.7271	1011	13.5384	1594	12.8067	1523	13.5006	13.5878	1344	11.7373	12.9419	0.13289	0.66604	FALSE
evm.TU.C2.383	19	2.37516	44	5.01514	14	1.6703	38	3.0202	45	2.86747	3.57692	41	3.19007	3.21149	0.25487	0.76267	FALSE
evm.TU.C2.384	433	132.208	537	149.498	441	128.509	781	136.738	717	143.945	139.203	757	143.861	142.336	0.18568	0.56643	FALSE
evm.TU.C2.385	338	6.84378	374	6.90464	324	6.26109	317	6.66983	297	3.87449	3.82378	361	4.5495	4.08259	-0.582	0.044224	DOWN
evm.TU.C2.386	107	5.18504	124	5.47874	123	5.68852	171	5.45077	180	5.00196	5.54624	180	5.42898	5.32573	0.080826	0.82126	FALSE
evm.TU.C2.387	294	27.9441	329	28.512	469	42.5442	259	33.0001	264	14.86	15.9553	286	16.9194	15.9115	-0.95586	0.057641	FALSE
evm.TU.C2.388	623	25.5588	739	27.6432	616	24.119	832	25.7737	772	20.604	20.1385	728	18.5892	19.7773	-0.2562	0.40592	FALSE
evm.TU.C2.389	152	16.972	214	21.7868	159	16.9439	228	18.5676	254	15.3674	18.0336	212	14.7334	16.0448	-0.085285	0.81901	FALSE
evm.TU.C2.39	908	42.3926	1565	66.6207	960	42.7761	1440	50.5965	2110	40.5829	62.6389	1549	45.0125	49.4114	0.092457	0.83342	FALSE
evm.TU.C2.390	212	30.7332	414	54.7221	251	34.7273	386	40.0609	448	33.7781	41.2959	310	27.9712	34.3484	-0.088755	0.76049	FALSE
evm.TU.C2.391	213	18.5113	482	38.194	236	19.5747	505	25.4267	670	26.4926	37.0246	522	28.2362	30.5845	0.4087	0.30222	FALSE
evm.TU.C2.392	876	59.7313	1697	105.504	1463	95.2068	2687	86.8142	3815	110.597	165.406	3476	147.521	141.175	0.81344	0.0026703	UP
evm.TU.C2.393	130	9.66661	224	15.1869	157	11.1418	203	11.9984	199	9.11177	9.40896	167	7.72902	8.74991	-0.32349	0.30533	FALSE
evm.TU.C2.394	137	22.2963	166	24.6327	140	21.7454	131	22.8914	109	12.8694	11.2797	101	10.2308	11.46	-0.87014	0.0047745	DOWN
evm.TU.C2.395	15	1.92392	19	2.22198	37	4.52922	27	2.89171	33	2.09043	2.69134	34	2.71427	2.49868	-0.13805	0.94325	FALSE
evm.TU.C2.396	361	12.8937	483	15.7293	591	20.1458	1079	16.2563	929	23.2632	21.0982	1050	23.342	22.5678	0.58148	0.039429	UP
evm.TU.C2.397	701	59.2798	898	69.2397	676	54.5583	1027	61.0259	1578	52.4246	84.8503	1267	66.6872	67.9873	0.27197	0.36006	FALSE
evm.TU.C2.398	721	178.965	840	190.109	739	175.067	1346	181.381	1353	201.676	213.545	1342	207.331	207.517	0.31576	0.27089	FALSE
evm.TU.C2.399	428	8.56058	456	8.31601	355	6.77663	336	7.88441	301	4.05672	3.8281	287	3.57288	3.81923	-0.91536	0.0007845	DOWN
evm.TU.C2.4	103	14.4461	94	12.0208	99	13.2518	38	13.2396	37	3.21716	3.29969	36	3.14263	3.21983	-1.9255	1.3054e-08	DOWN
evm.TU.C2.40	256	37.9082	290	39.1545	187	26.4277	363	34.4968	285	32.447	26.8346	344	31.705	30.3289	-0.041445	0.89061	FALSE
evm.TU.C2.400	70	4.47253	81	4.71879	61	3.71972	68	4.30368	51	2.62265	2.07197	59	2.3463	2.34697	-0.73671	0.041379	DOWN
evm.TU.C2.401	547	53.7686	676	60.5869	701	65.7636	976	60.0397	1009	57.9118	63.0653	1052	64.3627	61.7799	0.15374	0.60038	FALSE
evm.TU.C2.402	341	46.5032	280	34.8158	960	124.947	634	68.7553	653	52.1907	56.6238	719	61.0287	56.6144	-0.22688	0.91243	FALSE
evm.TU.C2.403	2	0.436739	3	0.597315	1	0.208409	1	0.414154	1	0.131816	0.138851	3	0.407746	0.226138	-0.69654	0.79477	FALSE
evm.TU.C2.404	533	38.9613	530	35.3243	532	37.1145	567	37.1334	703	25.0187	32.6753	712	32.3939	30.0293	-0.19573	0.58798	FALSE
evm.TU.C2.405	1431	104.382	1707	113.53	920	64.0473	380	93.9866	335	16.732	15.5378	396	17.9788	16.7495	-2.3392	1.9703e-13	DOWN
evm.TU.C2.406	405	40.7389	571	52.3698	411	39.4568	479	44.1885	606	29.0848	38.7601	526	32.9319	33.5923	-0.2714	0.36537	FALSE
evm.TU.C2.407	585	47.1586	813	59.7566	555	42.6996	1561	49.8716	1585	75.9598	81.2441	1364	68.4378	75.2139	0.72519	0.0072592	UP
evm.TU.C2.408	517	234.707	658	272.365	610	264.296	758	257.123	900	207.721	259.798	687	194.119	220.546	-0.10991	0.77983	FALSE
evm.TU.C2.409	241	24.8954	454	42.7611	493	48.6043	1197	38.7536	2381	74.6401	156.394	1386	89.1133	106.716	1.5454	0.0037445	UP
evm.TU.C2.41	435	9.5111	605	12.0611	521	10.8719	740	10.8147	991	9.76673	13.7776	699	9.51253	11.0189	0.13795	0.66172	FALSE
evm.TU.C2.410	466	24.5467	668	32.0829	408	20.5113	967	25.7137	978	30.7475	32.757	836	27.4088	30.3044	0.37485	0.22273	FALSE
evm.TU.C2.411	316	22.9049	559	36.944	385	26.6335	592	28.8275	718	25.9024	33.0921	566	25.535	28.1765	0.093581	0.82841	FALSE
evm.TU.C2.412	1787	96.9429	2168	107.236	1668	86.3601	2030	96.8464	2188	66.4758	75.4739	1921	64.8628	68.9375	-0.36529	0.19499	FALSE
evm.TU.C2.413	375	54.1355	468	61.6009	459	63.2396	839	59.6587	970	73.112	89.039	809	72.6903	78.2804	0.50215	0.065539	FALSE
evm.TU.C2.414	90	1.92035	118	2.29568	76	1.54767	141	1.92123	151	1.81607	2.04868	116	1.54054	1.80176	0.039914	0.95785	FALSE
evm.TU.C2.415	201	23.9964	258	28.0841	177	20.1674	442	24.0827	498	31.8529	37.804	516	38.3423	35.9997	0.71132	0.013151	UP
evm.TU.C2.416	448	5.60444	599	6.83237	457	5.45628	475	5.96436	574	3.58694	4.56587	430	3.34811	3.83364	-0.51692	0.067702	FALSE
evm.TU.C2.417	346	35.2148	346	32.1082	340	33.0258	504	33.4496	393	30.9639	25.4331	472	29.8998	28.7656	-0.092959	0.82658	FALSE
evm.TU.C2.418	667	32.7355	858	38.3947	850	39.8142	2896	36.9815	2955	85.7961	92.2165	2719	83.0576	87.0234	1.3485	5.0392e-08	UP
evm.TU.C2.419	377	8.04912	441	8.58492	411	8.37481	1066	8.33628	1174	13.7385	15.938	1127	14.9764	14.8843	0.95225	0.00024468	UP
evm.TU.C2.42	243	25.6394	327	31.4586	225	22.6574	273	26.5851	255	17.3876	17.108	262	17.206	17.2338	-0.48954	0.093338	FALSE
evm.TU.C2.420	133	16.6261	195	22.2262	129	15.3906	287	18.081	319	21.657	25.3564	239	18.5958	21.8697	0.40465	0.21749	FALSE
evm.TU.C2.421	288	82.1213	301	78.2565	269	73.2051	419	77.861	321	72.1196	58.2004	440	78.0896	69.4699	-0.033892	0.94279	FALSE
evm.TU.C2.422	327	17.7116	363	17.9269	282	14.5775	308	16.7387	308	10.0701	10.6076	309	10.4171	10.3649	-0.56348	0.051729	FALSE
evm.TU.C2.423	919	100.98	765	76.6427	754	79.0708	1551	85.5644	2858	102.874	199.682	2366	161.812	154.789	0.95582	0.0069957	UP
evm.TU.C2.424	5167	364.568	4471	287.631	5559	374.336	10643	342.178	26583	453.294	1192.62	19045	836.369	827.427	1.3541	0.017342	UP
evm.TU.C2.425	472	25.2091	684	33.3091	524	26.71	700	28.4094	667	22.5678	22.6516	632	21.0092	22.0762	-0.23465	0.43417	FALSE
evm.TU.C2.426	567	41.0122	724	47.7485	1884	130.058	1057	72.9395	1386	46.151	63.7457	1279	57.5808	55.8259	-0.33234	0.82804	FALSE
evm.TU.C2.427	5466	108.572	4705	85.2116	6859	130.028	5692	107.937	5815	68.2479	73.444	6438	79.5934	73.7618	-0.45107	0.30395	FALSE
evm.TU.C2.428	111	21.3953	138	24.253	136	25.0184	150	23.5556	113	17.4527	13.8494	134	16.076	15.7927	-0.45249	0.18325	FALSE
evm.TU.C2.429	522	28.2292	597	29.4369	522	26.9416	833	28.2026	875	27.1925	30.088	953	32.0773	29.7859	0.20058	0.5102	FALSE
evm.TU.C2.43	136	3.11575	163	3.40488	109	2.38328	158	2.96797	186	2.18503	2.70953	185	2.63799	2.51085	-0.1104	0.76575	FALSE
evm.TU.C2.430	13080	426.148	14139	420.012	15856	493.029	18606	446.396	16230	365.916	336.224	15642	317.192	339.777	-0.28093	0.37352	FALSE
evm.TU.C2.431	914	14.3734	968	13.8796	1128	16.9296	654	15.0609	767	6.2082	7.66947	739	7.23325	7.03697	-0.99452	0.00044492	DOWN
evm.TU.C2.432	323	11.645	403	13.2474	311	10.701	461	11.8645	603	10.0326	13.8233	451	10.1202	11.3254	0.050968	0.89138	FALSE
evm.TU.C2.433	96	16.6443	102	16.1245	71	11.7484	118	14.8391	98	12.3496	10.8039	111	11.9783	11.7106	-0.20269	0.59729	FALSE
evm.TU.C2.434	354	16.092	375	15.5428	326	14.1433	294	15.2594	258	8.06733	7.45735	290	8.20506	7.90991	-0.82095	0.0033791	DOWN
evm.TU.C2.435	959	64.1236	1031	62.8562	1294	82.577	922	69.8522	827	37.2139	35.1611	799	33.2524	35.2091	-0.88226	0.013353	DOWN
evm.TU.C2.436	1949	289.849	1788	242.448	2708	384.357	4972	305.552	4304	446.342	406.996	5154	477.07	443.469	0.63765	0.031375	UP
evm.TU.C2.437	420	18.6499	449	18.1788	489	20.7235	780	19.184	771	20.9073	21.7691	750	20.7284	21.1349	0.25091	0.37428	FALSE
evm.TU.C2.438	3062	90.065	3552	95.2608	2373	66.6153	1836	83.9803	2105	32.5986	39.3696	1812	33.1731	35.0471	-1.1308	5.5626e-06	DOWN
evm.TU.C2.439	482	51.8073	670	65.6612	1136	116.533	1303	78.0004	1336	84.5403	91.3078	1247	83.4233	86.4238	0.23084	0.64293	FALSE
evm.TU.C2.44	166	10.9301	157	9.42557	130	8.16933	169	9.50834	179	6.71707	7.49425	158	6.47518	6.8955	-0.34107	0.32642	FALSE
evm.TU.C2.440	1229	94.0208	2443	170.406	1042	76.0791	2762	113.502	2647	127.547	128.761	2662	126.753	127.687	0.32891	0.4317	FALSE
evm.TU.C2.441	193	16.9439	256	20.4921	173	14.4953	298	17.3104	276	15.7924	15.4072	279	15.2454	15.4816	-0.024322	0.93083	FALSE
evm.TU.C2.442	794	12.2244	840	11.7917	933	13.7093	1467	12.5751	1355	13.6337	13.2649	1466	14.0481	13.6489	0.23116	0.40344	FALSE
evm.TU.C2.443	1106	139.779	1199	138.164	1495	180.324	2009	152.756	1899	153.265	152.605	2091	164.482	156.784	0.14374	0.58785	FALSE
evm.TU.C2.444	1186	280.273	1693	364.79	1387	312.822	1541	319.295	1583	219.824	237.867	1405	206.657	221.449	-0.40479	0.14789	FALSE
evm.TU.C2.445	196	7.6412	242	8.60223	194	7.21826	89	7.82057	106	2.09446	2.62766	68	1.65003	2.12405	-1.7633	1.0186e-09	DOWN
evm.TU.C2.446	289	11.7863	391	14.5394	269	10.4702	282	12.2653	222	6.9423	5.7569	200	5.07675	5.92532	-0.91015	0.00089892	DOWN
evm.TU.C2.447	1283	130.966	1672	155.618	1469	143.113	2471	143.232	3967	152.258	257.485	3041	193.208	200.984	0.59526	0.022444	UP
evm.TU.C2.448	2411	111.808	2473	104.566	2668	118.083	3518	111.486	4553	98.4799	134.255	3940	113.723	115.486	0.15465	0.56189	FALSE
evm.TU.C2.449	625	25.8251	719	27.0883	609	24.0162	670	25.6432	577	16.7114	15.1599	568	14.6079	15.4931	-0.59947	0.03014	DOWN
evm.TU.C2.45	1745	67.1949	1424	49.9967	1376	50.569	2161	55.9202	2779	50.2309	68.0435	2548	61.0685	59.781	0.20764	0.4426	FALSE
evm.TU.C2.450	1108	41.4178	1473	50.2042	1208	43.0963	1869	44.9061	2282	42.1728	54.2401	1783	41.4835	45.9654	0.15088	0.62816	FALSE
evm.TU.C2.451	2785	197.714	2982	193.024	3803	257.67	4675	216.136	3694	200.341	166.75	3701	163.534	176.875	-0.18023	0.7086	FALSE
evm.TU.C2.452	278	23.3374	355	27.1723	279	22.353	262	24.2876	225	13.2765	12.0101	271	14.1597	13.1488	-0.7525	0.0074331	DOWN
evm.TU.C2.453	486	46.7079	456	39.9585	380	34.8549	581	40.5071	574	33.7059	35.0771	627	37.5058	35.4296	-0.067124	0.87559	FALSE
evm.TU.C2.454	986	116.505	1081	116.461	817	92.1326	534	108.366	455	38.0875	34.1849	672	49.4211	40.5645	-1.2809	4.3884e-07	DOWN
evm.TU.C2.455	842	65.1367	1163	82.0321	1056	77.9657	1323	75.0448	859	61.7802	42.2537	1334	64.2313	56.0884	-0.28638	0.36688	FALSE
evm.TU.C2.456	3291	155.544	2946	126.955	3827	172.627	2451	151.709	2560	69.927	76.9349	2906	85.4867	77.4495	-0.86644	0.011938	DOWN
evm.TU.C2.457	224	21.6485	241	21.2367	256	23.6127	194	22.166	212	11.3177	13.0279	205	12.3314	12.2257	-0.74862	0.012439	DOWN
evm.TU.C2.458	3581	152.346	4637	179.869	4915	199.562	7980	177.259	9995	204.93	270.376	8067	213.608	229.638	0.47689	0.064802	FALSE
evm.TU.C2.459	4082	136.604	3978	121.379	6728	214.883	9375	157.622	7602	189.381	161.762	11321	235.804	195.649	0.40872	0.36649	FALSE
evm.TU.C2.46	342	19.601	509	26.5987	311	17.0113	539	21.0703	814	18.6473	29.6643	555	19.798	22.7032	0.23238	0.4893	FALSE
evm.TU.C2.460	1805	101.099	1926	98.3591	2733	146.094	2252	115.184	1929	76.1399	68.7002	2150	74.952	73.264	-0.5509	0.24716	FALSE
evm.TU.C2.461	1939	21.1174	1798	17.8543	1802	18.7303	2776	19.234	2522	18.2498	17.4649	2717	18.4175	18.0441	0.027188	0.90383	FALSE
evm.TU.C2.462	61	2.37813	56	1.9906	56	2.08362	12	2.15078	18	0.282399	0.446206	16	0.388242	0.372282	-2.4253	2.7685e-09	DOWN
evm.TU.C2.463	38642	3766.21	38448	3416.72	48796	4538.95	18185	3907.3	11610	1069.88	719.507	17106	1037.7	942.361	-1.934	1.4682e-06	DOWN
evm.TU.C2.464	844	33.979	1194	43.8291	854	32.8134	1310	36.8738	1370	31.8357	35.0708	1227	30.7461	32.5509	-0.050189	0.86963	FALSE
evm.TU.C2.465	2478	41.8077	2129	32.7508	1607	25.876	34191	33.4782	27358	348.211	293.493	27463	288.39	310.031	3.3465	1.4377e-32	UP
evm.TU.C2.466	108	12.2979	130	13.4971	98	10.6502	127	12.1484	185	8.72942	13.3948	142	10.064	10.7294	-0.062419	0.89816	FALSE
evm.TU.C2.467	1307	209.742	2058	301.124	1755	268.79	2245	259.886	2260	217.472	230.609	1743	174.094	207.392	-0.20546	0.49976	FALSE
evm.TU.C2.468	1660	40.1922	3092	68.2596	1906	44.0436	3005	50.8318	4779	43.9192	73.5747	3208	48.3443	55.2794	0.24434	0.53107	FALSE
evm.TU.C2.469	1547	92.185	1613	87.6385	1740	98.9567	1509	92.9267	1481	54.2794	56.1155	1303	48.3272	52.9074	-0.70154	0.010042	DOWN
evm.TU.C2.47	287	52.3925	371	61.752	299	52.0935	584	55.4127	572	64.354	66.3958	638	72.4911	67.747	0.41752	0.15938	FALSE
evm.TU.C2.470	777	19.6831	857	19.7944	760	18.3743	4039	19.2839	2993	61.762	48.2099	4090	64.487	58.1529	1.7241	7.3849e-09	UP
evm.TU.C2.471	130	6.01247	197	8.30743	126	5.56168	87	6.62719	127	2.42887	3.73483	89	2.56199	2.90856	-1.0643	0.00040097	DOWN
evm.TU.C2.472	270	11.0637	314	11.7316	125	4.88846	173	9.22792	155	4.27916	4.03855	131	3.34107	3.88626	-1.0904	0.021172	DOWN
evm.TU.C2.473	417	10.2039	500	11.1555	334	7.80013	503	9.71985	373	7.42974	5.80358	446	6.79269	6.67533	-0.39787	0.16111	FALSE
evm.TU.C2.474	106	6.83598	175	10.2902	126	7.75517	220	8.29378	184	8.56433	7.54519	207	8.30888	8.13947	0.11021	0.81988	FALSE
evm.TU.C2.475	82	26.4411	84	24.6965	74	22.7731	95	24.6369	83	18.4912	17.0177	116	23.2809	19.5966	-0.20174	0.63239	FALSE
evm.TU.C2.476	134	19.9281	139	18.848	119	16.8901	53	18.5554	47	4.75787	4.44443	58	5.36866	4.85699	-1.8053	8.7351e-09	DOWN
evm.TU.C2.477	408	52.1369	515	60.0043	456	55.6129	625	55.918	543	48.2104	44.1207	609	48.4372	46.9228	-0.12719	0.71815	FALSE
evm.TU.C2.478	87	10.1753	78	8.31786	72	8.03683	116	8.84332	165	8.18956	12.2707	127	9.24501	9.90175	0.27143	0.43433	FALSE
evm.TU.C2.479	982	42.7794	920	36.5428	854	35.5064	635	38.2762	888	16.6983	24.5977	745	20.2003	20.4988	-0.79147	0.0035862	DOWN
evm.TU.C2.48	244	19.5781	253	18.5094	247	18.9148	364	19.0008	298	17.6302	15.2039	341	17.0299	16.6213	-0.069784	0.88524	FALSE
evm.TU.C2.480	675	38.3044	633	32.7521	732	39.6444	391	36.9003	683	13.3936	24.6447	501	17.6954	18.5779	-0.89874	0.0038471	DOWN
evm.TU.C2.481	818	71.4504	971	77.3324	1092	91.0332	1610	79.9387	4332	84.8894	240.601	2902	157.771	161.087	1.0913	0.070448	FALSE
evm.TU.C2.482	726	84.0561	815	86.0361	531	58.6749	941	76.2557	651	65.7655	47.926	890	64.1356	59.2757	-0.21556	0.45201	FALSE
evm.TU.C2.483	4819	123.435	9839	229.785	3539	86.5142	8460	146.578	5887	130.806	95.8811	8110	129.294	118.66	-0.12783	0.74732	FALSE
evm.TU.C2.484	158	15.0176	155	13.4327	131	11.8834	93	13.4445	99	5.33582	5.98322	102	6.03419	5.78441	-1.0939	0.00037218	DOWN
evm.TU.C2.485	7088	129.188	7618	126.599	6918	120.338	21052	125.375	23378	231.615	270.934	19623	222.608	241.719	1.063	1.577e-05	UP
evm.TU.C2.486	245	14.4993	280	15.1088	197	11.1268	49	13.5783	68	1.75046	2.55886	51	1.87857	2.06263	-2.5978	4.1153e-19	DOWN
evm.TU.C2.487	1706	108.8	2227	129.498	1702	103.594	3160	113.964	3381	121.651	137.105	2982	118.368	125.708	0.26714	0.36895	FALSE
evm.TU.C2.488	178	4.40561	201	4.53599	160	3.77948	93	4.24036	81	1.38946	1.27476	81	1.24781	1.30401	-1.5708	8.9498e-08	DOWN
evm.TU.C2.489	2999	25.3734	3141	24.2304	3249	26.2347	5093	25.2795	4752	26.0106	25.5644	4357	22.9438	24.8396	0.089648	0.74638	FALSE
evm.TU.C2.49	1452	103.937	1448	94.5063	1429	97.6247	1108	98.6892	1035	47.8759	47.1085	1045	46.5581	47.1808	-0.94626	0.00030325	DOWN
evm.TU.C2.490	738	118.985	653	95.9928	658	101.248	1035	105.409	941	100.728	96.4678	1009	101.252	99.4826	0.03577	0.88536	FALSE
evm.TU.C2.491	1658	98.2902	2278	123.132	1612	91.2045	628	104.209	548	22.473	20.6568	371	13.6892	18.9397	-2.3269	5.9595e-21	DOWN
evm.TU.C2.492	891	35.8294	797	29.222	810	31.0865	582	32.046	508	14.1273	12.9892	515	12.8898	13.3354	-1.1455	1.2906e-05	DOWN
evm.TU.C2.493	74	12.2749	83	12.5532	73	11.5567	80	12.1283	58	8.01034	6.11746	58	5.98812	6.70531	-0.7245	0.04369	DOWN
evm.TU.C2.494	4745	388.869	4032	301.285	8855	692.597	2967	460.917	2537	146.778	132.204	3077	156.954	145.312	-1.5837	0.083492	FALSE
evm.TU.C2.495	448	61.8282	383	48.1945	422	55.5836	252	55.2021	178	20.9935	15.6202	240	20.6156	19.0764	-1.4097	7.2156e-07	DOWN
evm.TU.C2.496	297	117.784	344	124.388	314	118.846	479	120.339	573	114.668	144.491	440	108.607	122.589	0.13917	0.6559	FALSE
evm.TU.C2.497	711	22.0604	868	24.5558	760	22.5052	1307	23.0405	1498	24.4791	29.5538	1300	25.1052	26.3794	0.31213	0.27467	FALSE
evm.TU.C2.498	645	65.261	672	61.9946	514	49.6344	331	58.9634	346	20.2161	22.2601	331	20.8449	21.1071	-1.3549	1.9142e-07	DOWN
evm.TU.C2.499	1404	85.7368	1212	67.4828	2127	123.963	518	92.3943	460	19.0944	17.8614	569	21.6267	19.5275	-2.1496	0.0023495	DOWN
evm.TU.C2.5	3778	13.9397	3879	13.0497	5568	19.6072	4388	15.5322	2533	9.77312	5.9427	3555	8.16408	7.95996	-0.85133	0.10202	FALSE
evm.TU.C2.50	1003	24.9142	1326	30.0317	1101	26.1011	1951	27.0157	2627	29.2536	41.492	1700	26.2828	32.3428	0.37146	0.18114	FALSE
evm.TU.C2.500	656	5.30557	569	4.19595	457	3.52752	235	4.34301	249	1.14729	1.28052	281	1.41453	1.28078	-1.6351	3.5275e-09	DOWN
evm.TU.C2.501	23529	3122.33	21291	2576.09	26842	3399.51	24098	3032.64	10810	1930.33	912.134	18629	1538.66	1460.37	-0.92619	0.032168	DOWN
evm.TU.C2.502	1974	161.776	1736	129.72	2245	175.594	1672	155.696	1180	82.7139	61.4903	1750	89.2651	77.8231	-0.88494	0.018061	DOWN
evm.TU.C2.503	307	48.8121	288	41.7515	300	45.5235	290	45.3624	217	27.8332	21.9385	287	28.4019	26.0579	-0.67594	0.021465	DOWN
evm.TU.C2.504	5213	121.037	7375	156.129	6225	137.941	11376	138.369	17836	159.439	263.321	11439	165.308	196.023	0.60911	0.035901	UP
evm.TU.C2.505	1271	38.2657	1186	32.5566	1234	35.4572	1414	35.4265	1565	25.6974	29.9596	1550	29.0451	28.234	-0.21575	0.53145	FALSE
evm.TU.C2.506	162	8.90029	132	6.61231	118	6.18724	95	7.23328	111	3.15057	3.87766	71	2.42786	3.15203	-1.0849	0.00058239	DOWN
evm.TU.C2.507	15	2.1038	32	4.09217	43	5.75583	59	3.98393	64	4.99507	5.70757	66	5.76149	5.48804	0.555	0.2332	FALSE
evm.TU.C2.508	550	39.7826	694	45.7699	527	36.3803	1116	40.6443	2315	48.7271	106.473	1298	58.4362	71.2121	0.91224	0.060608	FALSE
evm.TU.C2.509	430	22.9305	606	29.4651	323	16.4389	622	22.9448	692	20.0221	23.4643	541	17.9564	20.481	-0.023378	0.90254	FALSE
evm.TU.C2.51	438	61.6818	392	50.3337	391	52.5515	959	54.8557	836	81.5224	74.8594	905	79.3247	78.5688	0.63915	0.01637	UP
evm.TU.C2.510	12990	225.106	13118	207.27	11398	188.509	10766	206.961	9243	112.618	101.847	10791	116.39	110.285	-0.78009	0.0024981	DOWN
evm.TU.C2.511	708	13.8322	623	11.0978	573	10.6841	550	11.8714	414	6.48629	5.14299	578	7.0285	6.21926	-0.80227	0.0031202	DOWN
evm.TU.C2.512	266	12.2696	424	17.8321	246	10.8295	360	13.6437	525	10.0236	15.398	405	11.6273	12.3496	-0.013873	0.93481	FALSE
evm.TU.C2.513	87240	9836.55	85023	8740.86	128457	13823.3	184219	10800.2	125434	12538.3	8992.91	162223	11384.6	10971.9	0.12901	0.75181	FALSE
evm.TU.C2.514	11112	264.225	10955	237.511	10341	234.676	9880	245.471	7854	141.812	118.749	8788	130.061	130.208	-0.78902	0.0023683	DOWN
evm.TU.C2.515	781	18.7257	723	15.8058	841	19.2446	896	17.9254	895	12.968	13.6448	879	13.1176	13.2435	-0.32814	0.3118	FALSE
evm.TU.C2.516	94	13.627	147	19.4303	90	12.452	133	15.1698	111	11.6386	10.2318	139	12.5419	11.4708	-0.2569	0.43482	FALSE
evm.TU.C2.517	510	96.6824	411	71.0411	426	77.0748	586	81.5994	666	67.058	80.2803	710	83.7747	77.0377	0.029874	0.88889	FALSE
evm.TU.C2.518	302	12.7693	390	15.0354	307	12.3886	778	13.3977	964	19.857	25.9175	805	21.1851	22.3199	0.85608	0.0013874	UP
evm.TU.C2.519	194	25.9436	181	22.0698	150	19.1446	219	22.386	140	17.6786	11.9046	172	14.3164	14.6332	-0.47499	0.13462	FALSE
evm.TU.C2.52	65	6.33518	47	4.1767	35	3.25566	44	4.58918	80	2.58865	4.95785	61	3.70043	3.74898	-0.17966	0.77984	FALSE
evm.TU.C2.520	4201	244.426	4495	238.459	5042	279.977	4465	254.287	3441	156.816	127.302	3823	138.444	140.854	-0.73501	0.0071846	DOWN
evm.TU.C2.521	102	10.8619	148	14.37	118	11.9925	206	12.4081	169	13.2418	11.4432	133	8.8152	11.1667	-0.022169	0.95643	FALSE
evm.TU.C2.522	1855	140.973	1785	123.686	1965	142.522	4574	135.727	5505	209.829	266.016	5762	272.548	249.464	0.98536	6.4129e-05	UP
evm.TU.C2.523	966	10.5372	974	9.68721	1184	12.3261	1541	10.8502	1714	10.1468	11.8883	1823	12.3769	11.4707	0.18402	0.48662	FALSE
evm.TU.C2.524	1870	86.9534	2091	88.6521	2025	89.866	2396	88.4905	2186	67.2523	64.6327	2484	71.8908	67.9253	-0.26105	0.39919	FALSE
evm.TU.C2.525	3403	273.05	4535	331.778	4541	347.742	4746	317.523	4056	229.871	206.936	4786	239.018	225.275	-0.37525	0.19046	FALSE
evm.TU.C2.526	288	16.1572	459	23.4788	431	23.0768	1105	20.9043	1488	37.4207	53.0804	1119	39.0734	43.1915	1.1534	6.5497e-06	UP
evm.TU.C2.527	219	36.1532	325	48.9188	198	31.1956	376	38.7559	506	37.4685	53.1142	412	42.3328	44.3051	0.3231	0.32815	FALSE
evm.TU.C2.528	2121	285.857	2700	331.79	2241	288.255	2232	301.967	3062	181.584	262.405	2335	195.872	213.287	-0.38823	0.17367	FALSE
evm.TU.C2.529	1895	137.937	2733	181.385	2753	191.25	4630	170.191	8437	203.436	390.496	6061	274.594	289.509	0.8613	0.018159	UP
evm.TU.C2.53	105	9.10238	84	6.6395	102	8.43901	96	8.0603	93	5.02357	5.12633	92	4.96399	5.03796	-0.56955	0.12053	FALSE
evm.TU.C2.530	806	16.1024	860	15.6655	1273	24.2723	1310	18.6801	1218	15.798	15.4725	1209	15.0335	15.4347	-0.1789	0.78204	FALSE
evm.TU.C2.531	76	30.8492	112	41.4513	80	30.9917	96	34.4307	132	23.5221	34.0692	111	28.0433	28.5449	-0.14838	0.71147	FALSE
evm.TU.C2.532	147	6.69109	227	9.42097	185	8.03668	268	8.04958	273	7.3636	7.90132	266	7.53595	7.60029	0.041565	0.93225	FALSE
evm.TU.C2.533	189	14.5233	260	18.2166	177	12.9808	305	15.2402	292	14.1474	14.2673	300	14.3483	14.2544	0.039269	0.95413	FALSE
evm.TU.C2.534	60	10.0982	82	12.5834	62	9.95892	163	10.8802	188	16.5599	20.1192	215	22.5222	19.7338	0.98614	0.0018539	UP
evm.TU.C2.535	296	28.0569	331	28.6066	240	21.7112	199	26.1249	148	11.3861	8.92004	125	7.37453	9.2269	-1.3634	6.8198e-07	DOWN
evm.TU.C2.536	1445	60.2852	1479	56.2603	1594	63.4683	1482	60.0046	1457	37.3222	38.651	1293	33.5752	36.5161	-0.60526	0.029952	DOWN
evm.TU.C2.537	1008	40.2994	2021	73.6707	1306	49.8318	1857	54.6006	2545	44.8152	64.6969	1779	44.2681	51.2601	0.034346	0.97309	FALSE
evm.TU.C2.538	356	13.9103	385	13.7164	317	11.8215	323	13.1494	581	7.61844	14.4352	344	8.36611	10.1399	-0.27121	0.42097	FALSE
evm.TU.C2.539	198	19.1358	226	19.915	179	16.5105	234	18.5204	222	13.6512	13.6424	220	13.2337	13.5091	-0.3269	0.3152	FALSE
evm.TU.C2.54	384	22.922	534	29.0638	488	27.8014	643	26.5957	1048	23.169	39.7777	787	29.2397	30.7288	0.312	0.2761	FALSE
evm.TU.C2.540	154	30.1896	198	35.3909	142	26.5675	135	30.716	196	15.9752	24.4315	162	19.7664	20.0577	-0.49457	0.11816	FALSE
evm.TU.C2.541	472	37.1806	620	44.5304	452	33.9812	505	38.5641	796	24.0127	39.8699	562	27.5542	30.479	-0.22414	0.47768	FALSE
evm.TU.C2.542	439	144.253	451	135.122	814	255.276	753	178.217	658	149.359	137.481	698	142.755	143.198	-0.22755	0.79546	FALSE
evm.TU.C2.543	198	37.1275	213	36.4167	234	41.8767	211	38.4736	178	23.883	21.2231	204	23.8088	22.9716	-0.62781	0.042154	DOWN
evm.TU.C2.544	148	12.7659	190	14.9428	143	11.772	258	13.1602	266	13.4333	14.5891	257	13.7975	13.94	0.21134	0.55548	FALSE
evm.TU.C2.545	143	3.80697	172	4.17506	122	3.09977	131	3.69393	140	2.10519	2.3699	146	2.41921	2.2981	-0.55367	0.079853	FALSE
evm.TU.C2.546	161	8.19304	224	10.3934	171	8.30502	151	8.96382	165	4.63844	5.33901	168	5.32115	5.09953	-0.68711	0.021842	DOWN
evm.TU.C2.547	824	60.3608	1064	71.0657	919	64.2494	2272	65.2253	3410	100.464	158.833	2305	105.093	121.463	1.0044	8.5644e-05	UP
evm.TU.C2.548	446	60.5829	470	58.2108	663	85.9516	1081	68.2484	1091	88.6373	94.2318	1352	114.306	99.0583	0.63681	0.03906	UP
evm.TU.C2.549	708	57.8855	698	52.0334	673	52.5142	1110	54.1444	883	54.7816	45.9044	1149	58.47	53.052	0.0964	0.75707	FALSE
evm.TU.C2.55	3701	105.882	4475	116.731	5437	148.452	6906	123.688	7396	119.262	134.541	6426	114.425	122.743	0.090166	0.72613	FALSE
evm.TU.C2.550	385	8.30732	354	6.96456	217	4.46875	161	6.58021	149	2.09702	2.0443	154	2.06823	2.06985	-1.5282	3.3109e-05	DOWN
evm.TU.C2.551	617	46.379	847	58.051	539	38.6679	1124	47.6993	1168	51.0009	55.826	960	44.9143	50.5804	0.2193	0.5104	FALSE
evm.TU.C2.552	300	48.8241	424	62.9172	337	52.3442	473	54.6951	498	46.4676	51.5347	438	44.3674	47.4566	-0.080827	0.82143	FALSE
evm.TU.C2.553	187	20.0371	203	19.8326	150	15.3394	177	18.403	282	11.4483	19.2132	190	12.6714	14.4443	-0.23571	0.50668	FALSE
evm.TU.C2.554	426	46.9585	620	62.3141	475	49.9716	538	53.0814	652	35.7983	45.6993	552	37.8722	39.7899	-0.29404	0.32616	FALSE
evm.TU.C2.555	5773	49.9579	6247	49.2906	4812	39.7424	3948	46.3303	4415	20.6232	24.2935	3675	19.7942	21.5703	-0.9793	0.00010901	DOWN
evm.TU.C2.556	785	84.3749	1143	112.016	934	95.8112	1639	97.4007	2020	106.34	138.055	1761	117.809	120.735	0.42814	0.12565	FALSE
evm.TU.C2.557	9495	1376.47	13978	1847.6	10559	1460.9	12390	1561.66	13809	1084.22	1272.89	11810	1065.61	1140.91	-0.32811	0.2357	FALSE
evm.TU.C2.558	1463	152.96	1381	131.649	1337	133.411	1153	139.34	1481	72.7679	98.4572	1221	79.4561	83.5604	-0.62844	0.023373	DOWN
evm.TU.C2.559	1381	72.0843	1623	77.2425	2471	123.096	1878	90.8078	2528	59.1723	83.9039	2049	66.5681	69.8814	-0.29575	0.65946	FALSE
evm.TU.C2.56	537	135.239	609	139.841	474	113.928	620	129.67	662	94.2531	106.009	660	103.454	101.239	-0.23091	0.46023	FALSE
evm.TU.C2.560	200	5.40789	254	6.26213	223	5.75478	498	5.80827	903	8.12836	15.5254	561	9.44143	11.0317	1.0261	0.0074331	UP
evm.TU.C2.561	1371	119.754	1766	140.648	1958	163.226	3340	141.209	3891	176.106	216.108	3308	179.843	190.686	0.53678	0.036992	UP
evm.TU.C2.562	52	1.87866	62	2.04234	49	1.68953	133	1.87018	140	2.9005	3.21611	146	3.28303	3.13321	0.87067	0.0096855	UP
evm.TU.C2.563	14	0.998002	15	0.974956	11	0.748379	28	0.907112	37	1.20486	1.67711	40	1.77476	1.55225	0.89995	0.091322	FALSE
evm.TU.C2.564	97	4.88573	69	3.16882	56	2.69198	19	3.58218	25	0.57768	0.800674	28	0.877795	0.75205	-2.1305	4.1906e-05	DOWN
evm.TU.C2.565	99	11.5788	103	10.9838	69	7.70196	45	10.0882	33	3.17698	2.45413	46	3.34859	2.99323	-1.6077	1.7481e-06	DOWN
evm.TU.C2.566	1045	108.927	829	78.789	795	79.0885	1050	88.935	771	66.0672	51.1014	998	64.7483	60.639	-0.42353	0.18833	FALSE
evm.TU.C2.567	1536	91.6879	2187	119.031	1502	85.569	677	98.7626	659	24.3941	25.0129	621	23.0722	24.1598	-1.8972	1.3201e-14	DOWN
evm.TU.C2.568	58	3.63183	145	8.27857	78	4.66141	104	5.52394	99	3.93103	3.94176	57	2.22151	3.36477	-0.57051	0.25685	FALSE
evm.TU.C2.569	38	2.58088	106	6.56419	117	7.58397	60	5.57635	76	2.45987	3.28213	94	3.97365	3.23855	-0.68147	0.37371	FALSE
evm.TU.C2.57	1596	294.469	2082	350.25	1699	299.176	1677	314.632	1618	186.774	189.821	1640	188.334	188.309	-0.61417	0.020643	DOWN
evm.TU.C2.570	398	37.5189	455	39.1083	580	52.1821	2001	42.9365	1566	113.865	93.8679	1683	98.7481	102.16	1.3598	2.2775e-07	UP
evm.TU.C2.571	1431	5.30207	1393	4.70595	1364	4.82332	690	4.94378	547	1.54323	1.2887	589	1.35831	1.39674	-1.6998	1.4762e-11	DOWN
evm.TU.C2.572	1086	108.923	1080	98.7653	1204	115.25	306	107.646	208	18.5262	13.2651	218	13.6089	15.1334	-2.7094	2.3632e-19	DOWN
evm.TU.C2.573	221	51.1746	192	40.5372	151	33.3707	565	41.6942	230	78.9745	33.8648	192	27.672	46.8371	0.32037	0.73818	FALSE
evm.TU.C2.574	1520	245.063	1079	158.616	523	80.4752	1961	161.385	741	190.848	75.9645	895	89.8121	118.875	-0.26885	0.76758	FALSE
evm.TU.C2.575	156	21.1904	215	26.6283	332	43.0406	382	30.2865	341	31.3223	29.4528	320	27.0547	29.2766	0.043209	0.90282	FALSE
evm.TU.C2.576	57	6.01417	82	7.8887	75	7.55245	157	7.15177	139	9.99946	9.32553	128	8.40597	9.24365	0.49175	0.1571	FALSE
evm.TU.C2.577	101	7.14085	116	7.47786	125	8.4346	264	7.68444	282	11.267	12.6776	292	12.8496	12.2647	0.78448	0.0070857	UP
evm.TU.C2.578	4069	811.503	3415	620.989	4606	876.702	3813	769.731	3043	459.034	385.889	3801	471.821	438.915	-0.70081	0.064622	FALSE
evm.TU.C2.579	1270	49.1233	1367	48.2106	1318	48.6547	2254	48.6629	2331	52.6276	57.3302	2183	52.5551	54.171	0.27059	0.33154	FALSE
evm.TU.C2.58	41747	4261.45	40728	3790.67	57138	5566.51	144868	4539.54	106942	8926.48	6941.25	137877	8759.93	8209.22	0.96291	0.002103	UP
evm.TU.C2.580	3318	132.04	4613	167.38	3864	146.755	7493	148.725	10360	179.995	262.148	7491	185.544	209.229	0.6043	0.020362	UP
[truncated: 5,493 more rows]

## Sheet: Table. S2
GO_accession	Description	Term_type	P-value	Gene_names
GO:0044281	small molecule metabolic process	biological_process	3.3105e-05	evm.TU.C5.812,evm.TU.C1.186,evm.TU.C3.131,evm.TU.C1.1071,evm.TU.C5.598,evm.TU.C5.714,evm.TU.C2.89,evm.TU.C8.433,evm.TU.C4.733,evm.TU.C1.640,evm.TU.C6.725,evm.TU.C5.123,evm.TU.C6.656,evm.TU.C3.39,evm.TU.C2.262,evm.TU.C1.1172,evm.TU.C7.358,evm.TU.C8.167,evm.TU.C6.231,evm.TU.C6.834,evm.TU.C5.506,evm.TU.C6.487,evm.TU.C1.683,evm.TU.C2.904,evm.TU.C4.299,evm.TU.C8.115,evm.TU.C5.300,evm.TU.C5.536,evm.TU.…
GO:0006082	organic acid metabolic process	biological_process	3.3105e-05	evm.TU.C3.322,evm.TU.C5.123,evm.TU.C1.640,evm.TU.C6.725,evm.TU.C7.524,evm.TU.C7.525,evm.TU.C4.733,evm.TU.C8.433,evm.TU.C1.18,evm.TU.C5.714,evm.TU.C1.214,evm.TU.C5.598,evm.TU.C1.1071,evm.TU.C8.536,evm.TU.C1.331,evm.TU.C5.655,evm.TU.C3.131,evm.TU.C1.186,evm.TU.C5.812,evm.TU.C3.257,evm.TU.C4.791,evm.TU.C5.196,evm.TU.C3.764,evm.TU.C1.1228,evm.TU.C8.115,evm.TU.C5.493,evm.TU.C6.487,evm.TU.C6.834,evm.TU…
GO:0044710	single-organism metabolic process	biological_process	3.3105e-05	evm.TU.C6.362,evm.TU.C6.59,evm.TU.C6.13,evm.TU.C5.588,evm.TU.C1.104,evm.TU.C6.85,evm.TU.C7.441,evm.TU.C3.262,evm.TU.C2.190,evm.TU.C5.544,evm.TU.C3.32,evm.TU.C2.293,evm.TU.C4.404,evm.TU.C5.627,evm.TU.C2.570,evm.TU.C6.655,evm.TU.C4.34,evm.TU.C2.857,evm.TU.C3.439,evm.TU.C1.348,evm.TU.C4.558,evm.TU.C3.722,evm.TU.C2.377,evm.TU.C5.251,evm.TU.C4.487,evm.TU.C1.396,evm.TU.C4.754,evm.TU.C4.444,evm.TU.C4.64…
GO:0043436	oxoacid metabolic process	biological_process	3.5827e-05	evm.TU.C5.123,evm.TU.C3.322,evm.TU.C7.525,evm.TU.C8.433,evm.TU.C4.733,evm.TU.C6.725,evm.TU.C1.640,evm.TU.C7.524,evm.TU.C8.536,evm.TU.C1.1071,evm.TU.C1.18,evm.TU.C5.598,evm.TU.C1.214,evm.TU.C5.714,evm.TU.C5.812,evm.TU.C1.186,evm.TU.C3.257,evm.TU.C1.331,evm.TU.C3.131,evm.TU.C5.655,evm.TU.C1.1228,evm.TU.C3.764,evm.TU.C8.115,evm.TU.C5.196,evm.TU.C4.791,evm.TU.C3.394,evm.TU.C8.432,evm.TU.C6.747,evm.TU…
GO:0019752	carboxylic acid metabolic process	biological_process	0.00021209	evm.TU.C3.1003,evm.TU.C4.151,evm.TU.C4.327,evm.TU.C7.126,evm.TU.C1.462,evm.TU.C2.190,evm.TU.C8.506,evm.TU.C2.710,evm.TU.C3.677,evm.TU.C2.92,evm.TU.C5.627,evm.TU.C2.58,evm.TU.C4.676,evm.TU.C6.459,evm.TU.C8.24,evm.TU.C8.487,evm.TU.C3.439,evm.TU.C2.857,evm.TU.C8.502,evm.TU.C6.493,evm.TU.C8.349,evm.TU.C4.498,evm.TU.C3.722,evm.TU.C7.329,evm.TU.C3.112,evm.TU.C6.424,evm.TU.C3.82,evm.TU.C1.975,evm.TU.C4.…
GO:0006520	cellular amino acid metabolic process	biological_process	0.0016457	evm.TU.C3.82,evm.TU.C4.516,evm.TU.C4.754,evm.TU.C4.444,evm.TU.C3.439,evm.TU.C7.524,evm.TU.C2.857,evm.TU.C1.640,evm.TU.C6.725,evm.TU.C8.487,evm.TU.C4.733,evm.TU.C8.433,evm.TU.C3.112,evm.TU.C7.329,evm.TU.C8.349,evm.TU.C4.498,evm.TU.C7.525,evm.TU.C5.714,evm.TU.C1.18,evm.TU.C7.23,evm.TU.C1.1071,evm.TU.C8.536,evm.TU.C5.614,evm.TU.C5.542,evm.TU.C3.131,evm.TU.C5.643,evm.TU.C1.756,evm.TU.C8.179,evm.TU.C5…
GO:0003824	catalytic activity	molecular_function	0.074243	evm.TU.C3.820,evm.TU.C7.434,evm.TU.C4.491,evm.TU.C6.249,evm.TU.C2.160,evm.TU.C6.231,evm.TU.C4.299,evm.TU.C8.115,evm.TU.C6.544,evm.TU.C7.685,evm.TU.C2.470,evm.TU.C2.67,evm.TU.C1.798,evm.TU.C5.169,evm.TU.C2.1118,evm.TU.C6.245,evm.TU.C3.969,evm.TU.C6.32,evm.TU.C2.769,evm.TU.C2.624,evm.TU.C3.16,evm.TU.C1.281,evm.TU.C4.716,evm.TU.C1.1052,evm.TU.C6.82,evm.TU.C8.510,evm.TU.C1.1071,evm.TU.C6.63,evm.TU.C3…
GO:0016829	lyase activity	molecular_function	0.074243	evm.TU.C6.142,evm.TU.C1.104,evm.TU.C6.834,evm.TU.C7.671,evm.TU.C5.493,evm.TU.C6.270,evm.TU.C8.565,evm.TU.C2.251,evm.TU.C3.677,evm.TU.C8.88,evm.TU.C1.785,evm.TU.C2.67,evm.TU.C1.462,evm.TU.C7.506,evm.TU.C6.718,evm.TU.C6.10,evm.TU.C7.358,evm.TU.C5.627,evm.TU.C4.733,evm.TU.C8.433,evm.TU.C7.329,evm.TU.C1.810,evm.TU.C3.439,evm.TU.C4.13,evm.TU.C7.524,evm.TU.C7.603,evm.TU.C5.31,evm.TU.C8.487,evm.TU.C1.56…
GO:1901564	organonitrogen compound metabolic process	biological_process	0.074243	evm.TU.C4.718,evm.TU.C4.651,evm.TU.C1.390,evm.TU.C1.151,evm.TU.C1.125,evm.TU.C7.475,evm.TU.C8.97,evm.TU.C6.88,evm.TU.C3.1003,evm.TU.C2.58,evm.TU.C1.1218,evm.TU.C4.676,evm.TU.C6.459,evm.TU.C8.506,evm.TU.C2.92,evm.TU.C5.693,evm.TU.C3.82,evm.TU.C8.349,evm.TU.C3.782,evm.TU.C3.112,evm.TU.C1.883,evm.TU.C6.493,evm.TU.C5.132,evm.TU.C6.24,evm.TU.C8.179,evm.TU.C3.60,evm.TU.C3.941,evm.TU.C5.614,evm.TU.C1.46…
GO:0004812	aminoacyl-tRNA ligase activity	molecular_function	0.11301	evm.TU.C1.1228,evm.TU.C4.754,evm.TU.C3.394,evm.TU.C8.432,evm.TU.C3.1003,evm.TU.C6.725,evm.TU.C6.459,evm.TU.C1.1071,evm.TU.C4.676,evm.TU.C1.902,evm.TU.C1.943,evm.TU.C7.23,evm.TU.C1.756,evm.TU.C2.92,evm.TU.C8.506,evm.TU.C2.710,evm.TU.C2.190,evm.TU.C4.883,evm.TU.C5.542
GO:0006418	tRNA aminoacylation for protein translation	biological_process	0.11301	evm.TU.C3.394,evm.TU.C8.432,evm.TU.C3.1003,evm.TU.C6.725,evm.TU.C1.1228,evm.TU.C4.754,evm.TU.C1.756,evm.TU.C2.92,evm.TU.C2.710,evm.TU.C8.506,evm.TU.C4.883,evm.TU.C2.190,evm.TU.C5.542,evm.TU.C6.459,evm.TU.C1.1071,evm.TU.C4.676,evm.TU.C1.902,evm.TU.C7.23,evm.TU.C1.943
GO:0005992	trehalose biosynthetic process	biological_process	0.13202	evm.TU.C8.419,evm.TU.C1.823,evm.TU.C3.626,evm.TU.C7.424,evm.TU.C3.213,evm.TU.C8.226
GO:0046351	disaccharide biosynthetic process	biological_process	0.13202	evm.TU.C3.626,evm.TU.C3.213,evm.TU.C7.424,evm.TU.C8.226,evm.TU.C8.419,evm.TU.C1.823
GO:0016875	ligase activity, forming carbon-oxygen bonds	molecular_function	0.13202	evm.TU.C6.725,evm.TU.C3.1003,evm.TU.C8.432,evm.TU.C3.394,evm.TU.C4.754,evm.TU.C1.1228,evm.TU.C5.542,evm.TU.C2.190,evm.TU.C4.883,evm.TU.C8.506,evm.TU.C2.710,evm.TU.C2.92,evm.TU.C1.756,evm.TU.C7.23,evm.TU.C1.943,evm.TU.C1.902,evm.TU.C4.676,evm.TU.C1.1071,evm.TU.C6.459
GO:0016876	ligase activity, forming aminoacyl-tRNA and related compounds	molecular_function	0.13202	evm.TU.C3.394,evm.TU.C8.432,evm.TU.C6.725,evm.TU.C3.1003,evm.TU.C1.1228,evm.TU.C4.754,evm.TU.C8.506,evm.TU.C2.710,evm.TU.C1.756,evm.TU.C2.92,evm.TU.C5.542,evm.TU.C2.190,evm.TU.C4.883,evm.TU.C1.1071,evm.TU.C4.676,evm.TU.C6.459,evm.TU.C1.943,evm.TU.C7.23,evm.TU.C1.902
GO:0043038	amino acid activation	biological_process	0.13202	evm.TU.C3.1003,evm.TU.C6.725,evm.TU.C3.394,evm.TU.C8.432,evm.TU.C1.1228,evm.TU.C4.754,evm.TU.C4.883,evm.TU.C2.190,evm.TU.C5.542,evm.TU.C1.756,evm.TU.C2.92,evm.TU.C8.506,evm.TU.C2.710,evm.TU.C1.902,evm.TU.C1.943,evm.TU.C7.23,evm.TU.C6.459,evm.TU.C1.1071,evm.TU.C4.676
GO:0043039	tRNA aminoacylation	biological_process	0.13202	evm.TU.C6.725,evm.TU.C3.1003,evm.TU.C8.432,evm.TU.C3.394,evm.TU.C4.754,evm.TU.C1.1228,evm.TU.C2.190,evm.TU.C5.542,evm.TU.C4.883,evm.TU.C2.710,evm.TU.C8.506,evm.TU.C2.92,evm.TU.C1.756,evm.TU.C1.943,evm.TU.C7.23,evm.TU.C1.902,evm.TU.C4.676,evm.TU.C1.1071,evm.TU.C6.459
GO:0016874	ligase activity	molecular_function	0.18446	evm.TU.C1.902,evm.TU.C7.333,evm.TU.C7.298,evm.TU.C1.943,evm.TU.C6.459,evm.TU.C4.676,evm.TU.C2.190,evm.TU.C4.883,evm.TU.C1.575,evm.TU.C7.126,evm.TU.C5.119,evm.TU.C2.92,evm.TU.C3.263,evm.TU.C2.710,evm.TU.C8.506,evm.TU.C5.196,evm.TU.C1.1228,evm.TU.C3.1003,evm.TU.C5.439,evm.TU.C3.394,evm.TU.C8.432,evm.TU.C6.443,evm.TU.C7.132,evm.TU.C5.350,evm.TU.C7.23,evm.TU.C1.1071,evm.TU.C4.102,evm.TU.C5.542,evm.TU…
GO:0006399	tRNA metabolic process	biological_process	0.18446	evm.TU.C3.936,evm.TU.C3.542,evm.TU.C6.186,evm.TU.C7.132,evm.TU.C6.824,evm.TU.C5.598,evm.TU.C3.649,evm.TU.C7.23,evm.TU.C2.227,evm.TU.C6.82,evm.TU.C5.132,evm.TU.C1.1071,evm.TU.C2.329,evm.TU.C2.735,evm.TU.C5.542,evm.TU.C3.804,evm.TU.C1.756,evm.TU.C6.130,evm.TU.C6.794,evm.TU.C1.1102,evm.TU.C4.754,evm.TU.C6.725,evm.TU.C1.348,evm.TU.C3.722,evm.TU.C3.36,evm.TU.C3.791,evm.TU.C7.44,evm.TU.C1.902,evm.TU.C1…
GO:0044711	single-organism biosynthetic process	biological_process	0.21321	evm.TU.C5.119,evm.TU.C7.424,evm.TU.C3.32,evm.TU.scaffold00023.34,evm.TU.C1.596,evm.TU.C6.655,evm.TU.C8.24,evm.TU.C2.58,evm.TU.C3.1003,evm.TU.C6.88,evm.TU.C7.441,evm.TU.C1.104,evm.TU.C1.125,evm.TU.C4.151,evm.TU.C4.327,evm.TU.C4.800,evm.TU.C1.170,evm.TU.C7.650,evm.TU.C5.614,evm.TU.C2.329,evm.TU.C2.143,evm.TU.C5.151,evm.TU.C4.180,evm.TU.C3.941,evm.TU.C7.284,evm.TU.C3.855,evm.TU.C6.129,evm.TU.C2.639,…
GO:0072524	pyridine-containing compound metabolic process	biological_process	0.21321	evm.TU.C3.32,evm.TU.C6.493,evm.TU.C5.506,evm.TU.C5.31,evm.TU.C3.60,evm.TU.C8.115,evm.TU.C2.875,evm.TU.C1.214,evm.TU.C7.23,evm.TU.C5.300,evm.TU.C4.844
GO:1901605	alpha-amino acid metabolic process	biological_process	0.21321	evm.TU.C8.307,evm.TU.C6.487,evm.TU.C6.747,evm.TU.C6.231,evm.TU.C5.196,evm.TU.C4.151,evm.TU.C4.327,evm.TU.C8.115,evm.TU.C3.764,evm.TU.C1.785,evm.TU.C2.262,evm.TU.C1.462,evm.TU.scaffold00023.2,evm.TU.C6.515,evm.TU.C5.627,evm.TU.C1.1172,evm.TU.C8.24,evm.TU.C2.58,evm.TU.C3.439,evm.TU.C7.524,evm.TU.C8.433,evm.TU.C4.498,evm.TU.C7.525,evm.TU.C3.82,evm.TU.C4.516,evm.TU.C4.444,evm.TU.C3.131,evm.TU.C5.614,…
GO:0006310	DNA recombination	biological_process	0.30009	evm.TU.C1.215,evm.TU.C2.94,evm.TU.C2.735,evm.TU.C3.933,evm.TU.C7.685,evm.TU.C3.263,evm.TU.C5.176,evm.TU.C4.63,evm.TU.C1.281,evm.TU.C3.89,evm.TU.C7.298,evm.TU.C3.649,evm.TU.C1.893,evm.TU.C7.333,evm.TU.C3.542,evm.TU.C2.875,evm.TU.C1.319,evm.TU.C4.34,evm.TU.C4.102,evm.TU.C5.188,evm.TU.C7.593,evm.TU.C1.1220,evm.TU.C1.396,evm.TU.C1.285,evm.TU.C5.381,evm.TU.C4.178,evm.TU.C3.907
GO:0000287	magnesium ion binding	molecular_function	0.38084	evm.TU.C2.392,evm.TU.C3.576,evm.TU.C8.204,evm.TU.C4.156,evm.TU.C2.366,evm.TU.scaffold00023.2,evm.TU.C3.804,evm.TU.C6.137,evm.TU.C4.723,evm.TU.C6.10,evm.TU.C5.128,evm.TU.C1.214,evm.TU.C6.231,evm.TU.C8.142,evm.TU.C7.22,evm.TU.C7.339
GO:0009066	aspartate family amino acid metabolic process	biological_process	0.46485	evm.TU.C3.439,evm.TU.C3.131,evm.TU.C2.262,evm.TU.C7.525,evm.TU.C5.643,evm.TU.C3.82,evm.TU.C4.444,evm.TU.C2.58,evm.TU.C1.1172,evm.TU.C8.24
GO:0006576	cellular biogenic amine metabolic process	biological_process	0.46485	evm.TU.C8.307,evm.TU.C1.785,evm.TU.C2.735,evm.TU.C1.168,evm.TU.C7.524,evm.TU.C1.462,evm.TU.C1.1035,evm.TU.C1.186,evm.TU.C3.166,evm.TU.C4.380,evm.TU.C3.253,evm.TU.C4.770
GO:0044106	cellular amine metabolic process	biological_process	0.46485	evm.TU.C1.462,evm.TU.C1.168,evm.TU.C7.524,evm.TU.C1.785,evm.TU.C8.307,evm.TU.C2.735,evm.TU.C1.186,evm.TU.C1.1035,evm.TU.C3.253,evm.TU.C4.380,evm.TU.C3.166,evm.TU.C4.770
GO:0019362	pyridine nucleotide metabolic process	biological_process	0.46485	evm.TU.C5.300,evm.TU.C7.23,evm.TU.C4.844,evm.TU.C1.214,evm.TU.C2.875,evm.TU.C5.31,evm.TU.C3.60,evm.TU.C5.506,evm.TU.C6.493
GO:0046496	nicotinamide nucleotide metabolic process	biological_process	0.46485	evm.TU.C6.493,evm.TU.C5.506,evm.TU.C5.31,evm.TU.C3.60,evm.TU.C2.875,evm.TU.C1.214,evm.TU.C7.23,evm.TU.C5.300,evm.TU.C4.844
GO:0019842	vitamin binding	molecular_function	0.5322	evm.TU.C2.392,evm.TU.C8.348,evm.TU.C3.576,evm.TU.C1.104,evm.TU.C8.204,evm.TU.C5.66,evm.TU.C6.142,evm.TU.C6.137,evm.TU.C4.299,evm.TU.C7.198
GO:0004834	tryptophan synthase activity	molecular_function	0.53436	evm.TU.C7.524,evm.TU.C1.785,evm.TU.C1.462
GO:0034660	ncRNA metabolic process	biological_process	0.60303	evm.TU.C7.650,evm.TU.C1.1228,evm.TU.C8.115,evm.TU.C7.599,evm.TU.C1.954,evm.TU.C4.844,evm.TU.C1.1019,evm.TU.C8.348,evm.TU.C8.432,evm.TU.C1.920,evm.TU.C3.394,evm.TU.C6.418,evm.TU.C8.410,evm.TU.C8.372,evm.TU.C3.985,evm.TU.C3.1003,evm.TU.C1.1218,evm.TU.C4.676,evm.TU.C6.459,evm.TU.C1.943,evm.TU.C1.902,evm.TU.C7.44,evm.TU.C6.515,evm.TU.C8.506,evm.TU.C2.710,evm.TU.C2.92,evm.TU.C5.119,evm.TU.C7.126,evm.T…
GO:0003743	translation initiation factor activity	molecular_function	0.65088	evm.TU.C7.475,evm.TU.C4.498,evm.TU.C8.410,evm.TU.C1.215,evm.TU.C7.303,evm.TU.C7.693,evm.TU.C4.754,evm.TU.C8.568,evm.TU.C4.518,evm.TU.C5.808,evm.TU.C2.580
GO:0009308	amine metabolic process	biological_process	0.65088	evm.TU.C6.249,evm.TU.C1.186,evm.TU.C1.1035,evm.TU.C7.524,evm.TU.C1.168,evm.TU.C2.735,evm.TU.C1.785,evm.TU.C8.307,evm.TU.C1.462,evm.TU.C4.770,evm.TU.C4.651,evm.TU.C4.380,evm.TU.C3.166,evm.TU.C3.253
GO:0006555	methionine metabolic process	biological_process	0.65088	evm.TU.C3.439,evm.TU.C3.131,evm.TU.C5.643,evm.TU.C1.1172
GO:0071949	FAD binding	molecular_function	0.65088	evm.TU.C6.515,evm.TU.C6.130,evm.TU.C5.655,evm.TU.C2.329,evm.TU.C5.119,evm.TU.C7.126,evm.TU.C7.132,evm.TU.C5.350,evm.TU.C6.186,evm.TU.C5.124,evm.TU.C6.129,evm.TU.C5.598,evm.TU.C6.824,evm.TU.C1.596,evm.TU.C5.132,evm.TU.C1.348,evm.TU.C3.722,evm.TU.C3.36,evm.TU.C8.372,evm.TU.scaffold00023.18,evm.TU.C7.650,evm.TU.C5.123,evm.TU.C8.16,evm.TU.C1.571
GO:0008652	cellular amino acid biosynthetic process	biological_process	0.65088	evm.TU.C8.536,evm.TU.C2.58,evm.TU.C8.24,evm.TU.C1.18,evm.TU.C5.714,evm.TU.C6.515,evm.TU.scaffold00023.2,evm.TU.C2.262,evm.TU.C3.131,evm.TU.C5.614,evm.TU.C4.444,evm.TU.C3.764,evm.TU.C8.115,evm.TU.C4.151,evm.TU.C4.327,evm.TU.C3.82,evm.TU.C5.196,evm.TU.C6.231,evm.TU.C7.525,evm.TU.C4.498,evm.TU.C8.349,evm.TU.C7.329,evm.TU.C8.433,evm.TU.C6.487,evm.TU.C6.834,evm.TU.C3.439
GO:0003910	DNA ligase (ATP) activity	molecular_function	0.65088	evm.TU.C3.263,evm.TU.C4.102,evm.TU.C1.281,evm.TU.C2.94,evm.TU.C7.298
GO:0016830	carbon-carbon lyase activity	molecular_function	0.65088	evm.TU.C7.358,evm.TU.C7.506,evm.TU.C4.405,evm.TU.C6.24,evm.TU.C5.627,evm.TU.C3.519,evm.TU.C3.677,evm.TU.C3.257,evm.TU.C7.236,evm.TU.C3.131,evm.TU.C1.569,evm.TU.C6.424,evm.TU.C6.270,evm.TU.C1.104,evm.TU.C6.142,evm.TU.C7.603,evm.TU.C5.31,evm.TU.C3.439,evm.TU.C7.671
GO:0016226	iron-sulfur cluster assembly	biological_process	0.65088	evm.TU.C2.143,evm.TU.C2.731,evm.TU.C2.972,evm.TU.C2.534
GO:0031163	metallo-sulfur cluster assembly	biological_process	0.65088	evm.TU.C2.534,evm.TU.C2.972,evm.TU.C2.731,evm.TU.C2.143
GO:0016872	intramolecular lyase activity	molecular_function	0.65088	evm.TU.C1.315,evm.TU.C1.120,evm.TU.C6.735
GO:0048037	cofactor binding	molecular_function	0.6896	evm.TU.C8.166,evm.TU.C5.350,evm.TU.C5.714,evm.TU.C5.598,evm.TU.C1.816,evm.TU.C2.152,evm.TU.C1.331,evm.TU.C5.655,evm.TU.C6.137,evm.TU.C8.53,evm.TU.C6.130,evm.TU.C3.16,evm.TU.C1.571,evm.TU.C2.860,evm.TU.C2.624,evm.TU.C8.470,evm.TU.C5.123,evm.TU.C4.396,evm.TU.C7.524,evm.TU.C7.525,evm.TU.C3.791,evm.TU.C5.749,evm.TU.C3.36,evm.TU.C4.733,evm.TU.C5.304,evm.TU.C1.925,evm.TU.C6.510,evm.TU.C3.969,evm.TU.C1.…
GO:0044283	small molecule biosynthetic process	biological_process	0.6896	evm.TU.C6.487,evm.TU.C6.834,evm.TU.C6.88,evm.TU.C6.231,evm.TU.C4.327,evm.TU.C4.151,evm.TU.C5.196,evm.TU.C1.170,evm.TU.C8.115,evm.TU.C3.764,evm.TU.C2.262,evm.TU.scaffold00023.2,evm.TU.C3.32,evm.TU.C6.515,evm.TU.C7.333,evm.TU.scaffold00023.34,evm.TU.C8.24,evm.TU.C2.732,evm.TU.C2.58,evm.TU.C3.439,evm.TU.C1.883,evm.TU.C7.329,evm.TU.C3.782,evm.TU.C8.433,evm.TU.C7.525,evm.TU.C4.498,evm.TU.C8.349,evm.TU…
GO:0016491	oxidoreductase activity	molecular_function	0.721	evm.TU.C6.127,evm.TU.C1.1241,evm.TU.C5.128,evm.TU.C1.262,evm.TU.C5.77,evm.TU.C2.732,evm.TU.C6.500,evm.TU.C6.786,evm.TU.C1.1058,evm.TU.C4.883,evm.TU.C4.803,evm.TU.C5.406,evm.TU.C4.580,evm.TU.C6.601,evm.TU.C6.515,evm.TU.C5.449,evm.TU.C1.93,evm.TU.C3.900,evm.TU.C1.175,evm.TU.C8.136,evm.TU.C5.196,evm.TU.C5.704,evm.TU.C4.387,evm.TU.C2.786,evm.TU.C2.313,evm.TU.C4.163,evm.TU.C7.671,evm.TU.C6.555,evm.TU.…
GO:0009067	aspartate family amino acid biosynthetic process	biological_process	0.721	evm.TU.C3.82,evm.TU.C2.58,evm.TU.C4.444,evm.TU.C8.24,evm.TU.C2.262,evm.TU.C3.439,evm.TU.C3.131,evm.TU.C7.525
GO:0016053	organic acid biosynthetic process	biological_process	0.721	evm.TU.C2.262,evm.TU.scaffold00023.2,evm.TU.C6.515,evm.TU.C7.333,evm.TU.C8.24,evm.TU.C2.58,evm.TU.C2.732,evm.TU.C6.487,evm.TU.C6.834,evm.TU.C6.231,evm.TU.C4.327,evm.TU.C4.151,evm.TU.C5.196,evm.TU.C8.115,evm.TU.C3.764,evm.TU.C3.131,evm.TU.C5.614,evm.TU.C1.331,evm.TU.C7.284,evm.TU.C1.186,evm.TU.C5.714,evm.TU.C1.18,evm.TU.C6.24,evm.TU.C8.536,evm.TU.C3.439,evm.TU.C7.329,evm.TU.C8.433,evm.TU.C7.525,ev…
GO:0046394	carboxylic acid biosynthetic process	biological_process	0.721	evm.TU.scaffold00023.2,evm.TU.C2.262,evm.TU.C6.515,evm.TU.C7.333,evm.TU.C2.732,evm.TU.C2.58,evm.TU.C8.24,evm.TU.C6.487,evm.TU.C6.834,evm.TU.C6.231,evm.TU.C4.151,evm.TU.C4.327,evm.TU.C5.196,evm.TU.C3.764,evm.TU.C8.115,evm.TU.C1.331,evm.TU.C7.284,evm.TU.C5.614,evm.TU.C3.131,evm.TU.C1.186,evm.TU.C1.18,evm.TU.C6.24,evm.TU.C5.714,evm.TU.C8.536,evm.TU.C3.439,evm.TU.C7.525,evm.TU.C4.498,evm.TU.C8.349,ev…
GO:0050662	coenzyme binding	molecular_function	0.721	evm.TU.C7.198,evm.TU.C8.16,evm.TU.C8.115,evm.TU.C6.123,evm.TU.C2.313,evm.TU.C6.302,evm.TU.C3.11,evm.TU.C1.925,evm.TU.C5.406,evm.TU.C2.262,evm.TU.C4.883,evm.TU.C4.803,evm.TU.C1.1058,evm.TU.C1.93,evm.TU.C6.515,evm.TU.C5.449,evm.TU.C2.860,evm.TU.C1.571,evm.TU.C8.470,evm.TU.C5.123,evm.TU.C2.624,evm.TU.C7.524,evm.TU.C4.396,evm.TU.C3.36,evm.TU.C7.525,evm.TU.C3.791,evm.TU.C5.598,evm.TU.C5.350,evm.TU.C5.…
GO:0005991	trehalose metabolic process	biological_process	0.74986	evm.TU.C8.226,evm.TU.C7.424,evm.TU.C3.213,evm.TU.C3.626,evm.TU.C1.823,evm.TU.C8.419
GO:0006732	coenzyme metabolic process	biological_process	0.79847	evm.TU.C3.32,evm.TU.C3.60,evm.TU.C1.331,evm.TU.C2.875,evm.TU.C1.1218,evm.TU.C3.936,evm.TU.C5.714,evm.TU.C1.214,evm.TU.C2.311,evm.TU.C6.24,evm.TU.C7.23,evm.TU.C4.498,evm.TU.C6.487,evm.TU.C5.506,evm.TU.C6.493,evm.TU.C5.31,evm.TU.C4.299,evm.TU.C4.516,evm.TU.C2.904,evm.TU.C8.115,evm.TU.C3.322,evm.TU.C4.844,evm.TU.C5.196,evm.TU.C5.300,evm.TU.C4.151
GO:0016835	carbon-oxygen lyase activity	molecular_function	0.79847	evm.TU.C1.462,evm.TU.C5.655,evm.TU.C7.524,evm.TU.C1.785,evm.TU.C6.834,evm.TU.C4.13,evm.TU.C5.614,evm.TU.C1.810,evm.TU.C7.329,evm.TU.C1.756,evm.TU.C6.118,evm.TU.C5.541,evm.TU.C1.214,evm.TU.C2.639,evm.TU.C6.10
GO:0032787	monocarboxylic acid metabolic process	biological_process	0.80508	evm.TU.C5.123,evm.TU.C4.791,evm.TU.C3.322,evm.TU.C1.975,evm.TU.C3.722,evm.TU.C6.493,evm.TU.C8.502,evm.TU.C4.676,evm.TU.C2.875,evm.TU.C2.732,evm.TU.C7.23,evm.TU.C6.24,evm.TU.C7.132,evm.TU.C6.186,evm.TU.C1.214,evm.TU.C7.333,evm.TU.C5.714,evm.TU.C6.269,evm.TU.C5.598,evm.TU.C1.186,evm.TU.C1.93,evm.TU.C5.536,evm.TU.C1.756,evm.TU.C7.284,evm.TU.C1.331,evm.TU.C7.126,evm.TU.C5.655,evm.TU.C2.262
GO:0006974	cellular response to DNA damage stimulus	biological_process	0.83547	evm.TU.C4.770,evm.TU.C4.34,evm.TU.C7.298,evm.TU.C6.84,evm.TU.C4.404,evm.TU.C1.642,evm.TU.C8.519,evm.TU.C3.263,evm.TU.C7.685,evm.TU.C4.672,evm.TU.C3.933,evm.TU.C1.215,evm.TU.C6.700,evm.TU.C5.261,evm.TU.C7.458,evm.TU.C7.593,evm.TU.C1.10,evm.TU.C3.255,evm.TU.C5.245,evm.TU.C1.319,evm.TU.C4.102,evm.TU.C3.649,evm.TU.C3.542,evm.TU.C3.89,evm.TU.C7.23,evm.TU.C7.604,evm.TU.C1.281,evm.TU.C5.428,evm.TU.C2.73…
GO:0033554	cellular response to stress	biological_process	0.83547	evm.TU.C4.606,evm.TU.C4.558,evm.TU.C4.842,evm.TU.C1.1220,evm.TU.C4.178,evm.TU.C1.285,evm.TU.C5.381,evm.TU.C6.717,evm.TU.C1.396,evm.TU.C6.36,evm.TU.C4.627,evm.TU.C6.826,evm.TU.C2.252,evm.TU.C2.735,evm.TU.C2.94,evm.TU.C1.281,evm.TU.C7.604,evm.TU.C5.428,evm.TU.C3.542,evm.TU.C3.649,evm.TU.C3.89,evm.TU.C7.23,evm.TU.C6.600,evm.TU.C5.245,evm.TU.C4.102,evm.TU.C1.319,evm.TU.C3.255,evm.TU.C1.10,evm.TU.C7.5…
GO:0016661	oxidoreductase activity, acting on other nitrogenous compounds as donors	molecular_function	0.83547	evm.TU.C5.812,evm.TU.C3.39,evm.TU.C4.580,evm.TU.C5.542
GO:0098809	nitrite reductase activity	molecular_function	0.83547	evm.TU.C5.542,evm.TU.C4.580,evm.TU.C3.39,evm.TU.C5.812
GO:0006790	sulfur compound metabolic process	biological_process	0.83547	evm.TU.C2.904,evm.TU.C4.299,evm.TU.C3.262,evm.TU.C1.1172,evm.TU.C3.936,evm.TU.C2.639,evm.TU.scaffold00023.54,evm.TU.C6.747,evm.TU.C5.643,evm.TU.C6.88,evm.TU.C3.439,evm.TU.C1.575,evm.TU.C3.131,evm.TU.C5.439
GO:0006720	isoprenoid metabolic process	biological_process	0.83547	evm.TU.C5.151,evm.TU.C2.329,evm.TU.C5.132,evm.TU.C3.504,evm.TU.C1.596,evm.TU.C5.598,evm.TU.C6.129,evm.TU.C6.10,evm.TU.C6.655,evm.TU.C8.487,evm.TU.C6.555,evm.TU.C3.722,evm.TU.C3.36,evm.TU.C1.348,evm.TU.C1.571,evm.TU.C4.800,evm.TU.C5.123,evm.TU.C7.650,evm.TU.scaffold00023.18
GO:0008299	isoprenoid biosynthetic process	biological_process	0.83547	evm.TU.C5.151,evm.TU.C2.329,evm.TU.C6.10,evm.TU.C6.655,evm.TU.C5.132,evm.TU.C1.596,evm.TU.C3.504,evm.TU.C6.129,evm.TU.C5.598,evm.TU.C3.722,evm.TU.C3.36,evm.TU.C1.348,evm.TU.C8.487,evm.TU.C6.555,evm.TU.C5.123,evm.TU.C7.650,evm.TU.scaffold00023.18,evm.TU.C1.571,evm.TU.C4.800
GO:0072525	pyridine-containing compound biosynthetic process	biological_process	0.83547	evm.TU.C3.32,evm.TU.C8.115,evm.TU.C4.844,evm.TU.C7.23,evm.TU.C5.31,evm.TU.C5.506
GO:1901607	alpha-amino acid biosynthetic process	biological_process	0.83547	evm.TU.C8.115,evm.TU.C3.764,evm.TU.C4.444,evm.TU.C4.327,evm.TU.C4.151,evm.TU.C3.82,evm.TU.C5.196,evm.TU.C8.433,evm.TU.C7.525,evm.TU.C6.231,evm.TU.C4.498,evm.TU.C6.487,evm.TU.C3.439,evm.TU.C8.24,evm.TU.C2.58,evm.TU.C5.714,evm.TU.C1.18,evm.TU.C6.515,evm.TU.C3.131,evm.TU.C5.614,evm.TU.C2.262,evm.TU.scaffold00023.2
GO:0006629	lipid metabolic process	biological_process	0.83547	evm.TU.C2.262,evm.TU.C1.93,evm.TU.C2.1118,evm.TU.C7.595,evm.TU.C4.726,evm.TU.C7.334,evm.TU.C7.333,evm.TU.C6.10,evm.TU.C2.732,evm.TU.C1.1227,evm.TU.C1.754,evm.TU.C3.11,evm.TU.C6.555,evm.TU.C4.254,evm.TU.C4.791,evm.TU.C6.735,evm.TU.C5.655,evm.TU.C8.53,evm.TU.C1.186,evm.TU.C3.504,evm.TU.C5.598,evm.TU.C5.714,evm.TU.C8.55,evm.TU.C3.522,evm.TU.C4.396,evm.TU.C4.402,evm.TU.C3.36,evm.TU.C3.432,evm.TU.C1.5…
GO:0030976	thiamine pyrophosphate binding	molecular_function	0.83547	evm.TU.C6.142,evm.TU.C8.204,evm.TU.C2.392,evm.TU.C3.576,evm.TU.C8.348,evm.TU.C6.137,evm.TU.C7.198
GO:0044272	sulfur compound biosynthetic process	biological_process	0.83581	evm.TU.C2.639,evm.TU.C3.936,evm.TU.C4.299,evm.TU.C2.904,evm.TU.C1.575,evm.TU.C3.439,evm.TU.C3.131,evm.TU.C5.439,evm.TU.C6.88
GO:0044255	cellular lipid metabolic process	biological_process	0.86698	evm.TU.C4.800,evm.TU.C4.791,evm.TU.C7.650,evm.TU.C4.124,evm.TU.C1.754,evm.TU.C3.1003,evm.TU.C6.555,evm.TU.C1.104,evm.TU.C1.596,evm.TU.C7.333,evm.TU.C4.726,evm.TU.C7.334,evm.TU.C4.676,evm.TU.C6.10,evm.TU.C2.732,evm.TU.C6.655,evm.TU.C1.1126,evm.TU.C7.126,evm.TU.C2.262,evm.TU.C1.93,evm.TU.C4.487,evm.TU.C1.569,evm.TU.C1.571,evm.TU.C2.377,evm.TU.C1.507,evm.TU.C1.975,evm.TU.C5.123,evm.TU.scaffold00023.…
GO:1901566	organonitrogen compound biosynthetic process	biological_process	0.87466	evm.TU.C6.656,evm.TU.C3.322,evm.TU.C7.22,evm.TU.C4.421,evm.TU.C4.518,evm.TU.C6.725,evm.TU.C5.31,evm.TU.C1.640,evm.TU.C8.417,evm.TU.C1.810,evm.TU.C7.525,evm.TU.C8.433,evm.TU.C3.412,evm.TU.C4.738,evm.TU.C7.208,evm.TU.C5.162,evm.TU.C1.18,evm.TU.C5.350,evm.TU.C5.541,evm.TU.C5.714,evm.TU.C1.1071,evm.TU.C8.536,evm.TU.C2.891,evm.TU.C2.152,evm.TU.C1.331,evm.TU.C3.131,evm.TU.C1.186,evm.TU.C4.844,evm.TU.C5…
GO:0005984	disaccharide metabolic process	biological_process	0.87466	evm.TU.C8.226,evm.TU.C7.424,evm.TU.C3.213,evm.TU.C3.626,evm.TU.C1.823,evm.TU.C8.419
GO:0055114	oxidation-reduction process	biological_process	0.87466	evm.TU.C2.1080,evm.TU.C2.547,evm.TU.C2.857,evm.TU.C4.13,evm.TU.C3.439,evm.TU.C4.498,evm.TU.C7.329,evm.TU.C1.348,evm.TU.C3.722,evm.TU.C4.805,evm.TU.C5.251,evm.TU.C4.444,evm.TU.C2.329,evm.TU.C4.646,evm.TU.C2.418,evm.TU.C3.855,evm.TU.C5.127,evm.TU.C8.263,evm.TU.C6.186,evm.TU.C7.132,evm.TU.C6.824,evm.TU.C6.129,evm.TU.C3.626,evm.TU.C8.372,evm.TU.C6.59,evm.TU.C6.85,evm.TU.C1.400,evm.TU.C5.588,evm.TU.C6…
GO:0042126	nitrate metabolic process	biological_process	0.87466	evm.TU.C5.812,evm.TU.C4.579,evm.TU.C3.39,evm.TU.C2.325,evm.TU.C4.580
GO:0042128	nitrate assimilation	biological_process	0.87466	evm.TU.C4.580,evm.TU.C2.325,evm.TU.C3.39,evm.TU.C5.812,evm.TU.C4.579
GO:2001057	reactive nitrogen species metabolic process	biological_process	0.87466	evm.TU.C5.812,evm.TU.C4.579,evm.TU.C3.39,evm.TU.C2.325,evm.TU.C4.580
GO:0000096	sulfur amino acid metabolic process	biological_process	0.90176	evm.TU.C3.439,evm.TU.C3.131,evm.TU.C5.643,evm.TU.C1.1172,evm.TU.C6.747
GO:0009312	oligosaccharide biosynthetic process	biological_process	0.90176	evm.TU.C8.419,evm.TU.C1.823,evm.TU.C3.213,evm.TU.C7.424,evm.TU.C3.626,evm.TU.C8.226,evm.TU.C6.123
GO:0008152	metabolic process	biological_process	0.90695	evm.TU.C5.812,evm.TU.C8.53,evm.TU.C1.186,evm.TU.C3.131,evm.TU.C2.735,evm.TU.C5.193,evm.TU.C4.857,evm.TU.C2.37,evm.TU.C4.733,evm.TU.C5.66,evm.TU.C3.791,evm.TU.C1.1220,evm.TU.C3.572,evm.TU.C5.255,evm.TU.C4.396,evm.TU.C5.188,evm.TU.C4.758,evm.TU.C6.725,evm.TU.C1.640,evm.TU.C5.123,evm.TU.C6.518,evm.TU.C6.656,evm.TU.C6.717,evm.TU.C5.176,evm.TU.C6.510,evm.TU.C7.358,evm.TU.C6.342,evm.TU.C8.167,evm.TU.C4…
GO:0006281	DNA repair	biological_process	0.90695	evm.TU.C4.34,evm.TU.C4.770,evm.TU.C6.84,evm.TU.C7.298,evm.TU.C4.404,evm.TU.C3.263,evm.TU.C1.642,evm.TU.C1.215,evm.TU.C7.685,evm.TU.C4.672,evm.TU.C3.933,evm.TU.C5.261,evm.TU.C7.458,evm.TU.C7.593,evm.TU.C3.255,evm.TU.C1.10,evm.TU.C4.102,evm.TU.C1.319,evm.TU.C5.245,evm.TU.C3.89,evm.TU.C7.23,evm.TU.C3.542,evm.TU.C3.649,evm.TU.C5.428,evm.TU.C1.281,evm.TU.C7.604,evm.TU.C2.94,evm.TU.C6.826,evm.TU.C2.252…
GO:0042398	cellular modified amino acid biosynthetic process	biological_process	0.90695	evm.TU.C4.498,evm.TU.C5.439,evm.TU.C6.487,evm.TU.C1.575,evm.TU.C1.331,evm.TU.C2.904,evm.TU.C3.322,evm.TU.C5.714,evm.TU.C6.24,evm.TU.C4.151,evm.TU.C5.196
GO:0044237	cellular metabolic process	biological_process	0.90695	evm.TU.C6.747,evm.TU.C8.202,evm.TU.C5.353,evm.TU.C5.493,evm.TU.C1.1228,evm.TU.C3.764,evm.TU.C5.196,evm.TU.C4.791,evm.TU.C4.773,evm.TU.C6.621,evm.TU.C6.515,evm.TU.C5.356,evm.TU.C4.156,evm.TU.C3.393,evm.TU.C3.232,evm.TU.C2.424,evm.TU.C2.732,evm.TU.C7.506,evm.TU.C6.500,evm.TU.C4.770,evm.TU.C6.718,evm.TU.C6.84,evm.TU.C1.943,evm.TU.C1.902,evm.TU.C1.914,evm.TU.C7.333,evm.TU.C8.344,evm.TU.C1.552,evm.TU.…
GO:0016836	hydro-lyase activity	molecular_function	0.90695	evm.TU.C7.524,evm.TU.C5.655,evm.TU.C1.785,evm.TU.C5.614,evm.TU.C4.13,evm.TU.C1.462,evm.TU.C1.756,evm.TU.C1.810,evm.TU.C1.214,evm.TU.C2.639,evm.TU.C5.541,evm.TU.C6.118
GO:0004549	tRNA-specific ribonuclease activity	molecular_function	0.91019	evm.TU.C7.44,evm.TU.C6.794,evm.TU.C2.227,evm.TU.C1.920,evm.TU.C8.348
GO:0003909	DNA ligase activity	molecular_function	0.93203	evm.TU.C7.298,evm.TU.C2.94,evm.TU.C3.263,evm.TU.C4.102,evm.TU.C1.281
GO:0051726	regulation of cell cycle	biological_process	0.93318	evm.TU.C5.176,evm.TU.C8.168,evm.TU.C8.519,evm.TU.C2.675,evm.TU.C3.914,evm.TU.C5.506,evm.TU.C8.292,evm.TU.C5.766,evm.TU.C6.642,evm.TU.C3.836,evm.TU.C1.1006
GO:0055086	nucleobase-containing small molecule metabolic process	biological_process	1	evm.TU.C7.441,evm.TU.C5.353,evm.TU.C1.683,evm.TU.C5.506,evm.TU.C4.299,evm.TU.C2.904,evm.TU.C4.844,evm.TU.C5.783,evm.TU.C5.300,evm.TU.C1.151,evm.TU.C1.125,evm.TU.C6.305,evm.TU.C4.156,evm.TU.C5.693,evm.TU.C7.358,evm.TU.C2.875,evm.TU.C3.412,evm.TU.C5.31,evm.TU.C8.417,evm.TU.C6.493,evm.TU.C7.22,evm.TU.C6.656,evm.TU.C2.143,evm.TU.C3.60,evm.TU.C3.941,evm.TU.C4.180,evm.TU.C1.463,evm.TU.C5.542,evm.TU.C2.…
GO:0030248	cellulose binding	molecular_function	1	evm.TU.C3.20,evm.TU.C6.614,evm.TU.C1.429
GO:0051186	cofactor metabolic process	biological_process	1	evm.TU.C2.875,evm.TU.C1.1218,evm.TU.scaffold00023.34,evm.TU.C2.311,evm.TU.C2.251,evm.TU.C3.32,evm.TU.C6.515,evm.TU.C6.601,evm.TU.C5.119,evm.TU.C4.299,evm.TU.C2.904,evm.TU.C8.115,evm.TU.C4.844,evm.TU.C4.791,evm.TU.C5.196,evm.TU.C5.300,evm.TU.C4.151,evm.TU.C6.487,evm.TU.C5.506,evm.TU.C4.254,evm.TU.C3.936,evm.TU.C5.714,evm.TU.C1.214,evm.TU.C5.350,evm.TU.C5.132,evm.TU.C7.23,evm.TU.C6.24,evm.TU.C3.131…
GO:0006568	tryptophan metabolic process	biological_process	1	evm.TU.C1.462,evm.TU.C8.307,evm.TU.C1.785,evm.TU.C7.524
GO:0006586	indolalkylamine metabolic process	biological_process	1	evm.TU.C8.307,evm.TU.C1.785,evm.TU.C7.524,evm.TU.C1.462
GO:0042430	indole-containing compound metabolic process	biological_process	1	evm.TU.C1.462,evm.TU.C8.307,evm.TU.C1.785,evm.TU.C7.524
GO:0006766	vitamin metabolic process	biological_process	1	evm.TU.C6.24,evm.TU.scaffold00023.34,evm.TU.C2.639,evm.TU.C3.322,evm.TU.C1.170,evm.TU.C8.115,evm.TU.C6.88,evm.TU.C1.331,evm.TU.C1.883,evm.TU.C3.782,evm.TU.C3.32
GO:0006767	water-soluble vitamin metabolic process	biological_process	1	evm.TU.C1.331,evm.TU.C1.883,evm.TU.C6.88,evm.TU.C3.32,evm.TU.C3.782,evm.TU.C6.24,evm.TU.C2.639,evm.TU.C3.322,evm.TU.scaffold00023.34,evm.TU.C8.115,evm.TU.C1.170
GO:0009110	vitamin biosynthetic process	biological_process	1	evm.TU.C6.88,evm.TU.C1.331,evm.TU.C1.883,evm.TU.C3.782,evm.TU.C3.32,evm.TU.scaffold00023.34,evm.TU.C2.639,evm.TU.C3.322,evm.TU.C6.24,evm.TU.C1.170,evm.TU.C8.115
GO:0042364	water-soluble vitamin biosynthetic process	biological_process	1	evm.TU.C3.32,evm.TU.C3.782,evm.TU.C1.331,evm.TU.C1.883,evm.TU.C6.88,evm.TU.C8.115,evm.TU.C1.170,evm.TU.C3.322,evm.TU.C2.639,evm.TU.scaffold00023.34,evm.TU.C6.24
GO:0008942	nitrite reductase [NAD(P)H] activity	molecular_function	1	evm.TU.C5.812,evm.TU.C3.39,evm.TU.C4.580
GO:0046857	oxidoreductase activity, acting on other nitrogenous compounds as donors, with NAD or NADP as acceptor	molecular_function	1	evm.TU.C4.580,evm.TU.C5.812,evm.TU.C3.39
GO:0006721	terpenoid metabolic process	biological_process	1	evm.TU.C6.555,evm.TU.C8.487,evm.TU.C3.722,evm.TU.C3.36,evm.TU.C1.348,evm.TU.C1.571,evm.TU.scaffold00023.18,evm.TU.C5.123,evm.TU.C7.650,evm.TU.C2.329,evm.TU.C5.598,evm.TU.C6.129,evm.TU.C5.132,evm.TU.C1.596,evm.TU.C6.655,evm.TU.C6.10
GO:0016114	terpenoid biosynthetic process	biological_process	1	evm.TU.C2.329,evm.TU.C6.10,evm.TU.C6.655,evm.TU.C1.596,evm.TU.C5.132,evm.TU.C5.598,evm.TU.C6.129,evm.TU.C1.348,evm.TU.C3.36,evm.TU.C3.722,evm.TU.C8.487,evm.TU.C6.555,evm.TU.C7.650,evm.TU.C5.123,evm.TU.scaffold00023.18,evm.TU.C1.571
GO:0016832	aldehyde-lyase activity	molecular_function	1	evm.TU.C3.519,evm.TU.C6.270,evm.TU.C7.603,evm.TU.C6.142
GO:0006739	NADP metabolic process	biological_process	1	evm.TU.C5.506,evm.TU.C7.23,evm.TU.C5.300,evm.TU.C3.60
GO:0009401	phosphoenolpyruvate-dependent sugar phosphotransferase system	biological_process	1	evm.TU.C3.258,evm.TU.C6.24,evm.TU.C6.555,evm.TU.C1.104,evm.TU.C3.746
GO:0005540	hyaluronic acid binding	molecular_function	1	evm.TU.C6.747,evm.TU.C8.250
GO:0008083	growth factor activity	molecular_function	1	evm.TU.C4.404,evm.TU.C6.649,evm.TU.C4.341,evm.TU.C4.803,evm.TU.C8.292
GO:0006333	chromatin assembly or disassembly	biological_process	1	evm.TU.C6.425,evm.TU.C7.459,evm.TU.C3.573,evm.TU.C5.533
GO:0015939	pantothenate metabolic process	biological_process	1	evm.TU.C6.24,evm.TU.C1.331,evm.TU.C3.322
GO:0015940	pantothenate biosynthetic process	biological_process	1	evm.TU.C1.331,evm.TU.C6.24,evm.TU.C3.322
GO:0031638	zymogen activation	biological_process	1	evm.TU.C1.569,evm.TU.C6.700
GO:0009108	coenzyme biosynthetic process	biological_process	1	evm.TU.C3.322,evm.TU.C4.844,evm.TU.C5.196,evm.TU.C4.151,evm.TU.C4.299,evm.TU.C2.904,evm.TU.C8.115,evm.TU.C6.487,evm.TU.C5.506,evm.TU.C5.31,evm.TU.C4.498,evm.TU.C5.714,evm.TU.C3.936,evm.TU.C2.311,evm.TU.C7.23,evm.TU.C6.24,evm.TU.C1.1218,evm.TU.C1.331,evm.TU.C3.32
GO:0009378	four-way junction helicase activity	molecular_function	1	evm.TU.C1.1220,evm.TU.C7.593,evm.TU.C1.215,evm.TU.C7.685,evm.TU.C2.735,evm.TU.C4.102,evm.TU.C1.396,evm.TU.C3.542,evm.TU.C3.649,evm.TU.C1.285,evm.TU.C4.178,evm.TU.C5.381
GO:0006733	oxidoreduction coenzyme metabolic process	biological_process	1	evm.TU.C3.60,evm.TU.C5.31,evm.TU.C5.506,evm.TU.C6.493,evm.TU.C2.875,evm.TU.C4.844,evm.TU.C7.23,evm.TU.C5.300,evm.TU.C1.214
GO:0016052	carbohydrate catabolic process	biological_process	1	evm.TU.C7.23,evm.TU.C1.214,evm.TU.C2.875,evm.TU.C4.735,evm.TU.C6.493,evm.TU.C2.447,evm.TU.C8.56,evm.TU.C1.756
GO:0016645	oxidoreductase activity, acting on the CH-NH group of donors	molecular_function	1	evm.TU.C4.498,evm.TU.C4.151,evm.TU.C5.196,evm.TU.C5.714,evm.TU.C5.704,evm.TU.C1.262,evm.TU.C1.1172,evm.TU.C2.152,evm.TU.C4.516,evm.TU.C4.299
GO:0016485	protein processing	biological_process	1	evm.TU.C4.808,evm.TU.C2.722,evm.TU.C1.569,evm.TU.C6.700,evm.TU.C8.80,evm.TU.C4.240
GO:0051604	protein maturation	biological_process	1	evm.TU.C2.722,evm.TU.C4.808,evm.TU.C1.569,evm.TU.C6.700,evm.TU.C8.80,evm.TU.C4.240
GO:0046365	monosaccharide catabolic process	biological_process	1	evm.TU.C1.756,evm.TU.C4.735
GO:0016657	oxidoreductase activity, acting on NAD(P)H, nitrogenous group as acceptor	molecular_function	1	evm.TU.C2.152,evm.TU.C4.299
GO:0033739	preQ1 synthase activity	molecular_function	1	evm.TU.C2.152,evm.TU.C4.299
GO:0007034	vacuolar transport	biological_process	1	evm.TU.C1.281,evm.TU.C1.759,evm.TU.C8.149,evm.TU.C2.690,evm.TU.C3.338
GO:0043281	regulation of cysteine-type endopeptidase activity involved in apoptotic process	biological_process	1	evm.TU.C3.609,evm.TU.C6.700
GO:2000116	regulation of cysteine-type endopeptidase activity	biological_process	1	evm.TU.C3.609,evm.TU.C6.700
GO:1901681	sulfur compound binding	molecular_function	1	evm.TU.C6.142,evm.TU.C1.1141,evm.TU.C8.204,evm.TU.C2.392,evm.TU.C8.348,evm.TU.C3.576,evm.TU.C6.137,evm.TU.C4.299,evm.TU.C7.198
GO:0005643	nuclear pore	cellular_component	1	evm.TU.C2.485,evm.TU.C2.741,evm.TU.C2.962,evm.TU.C2.963
GO:0035299	inositol pentakisphosphate 2-kinase activity	molecular_function	1	evm.TU.C6.575,evm.TU.C8.179
GO:0004379	glycylpeptide N-tetradecanoyltransferase activity	molecular_function	1	evm.TU.C2.302,evm.TU.C6.717
GO:0019107	myristoyltransferase activity	molecular_function	1	evm.TU.C2.302,evm.TU.C6.717
GO:0009360	DNA polymerase III complex	cellular_component	1	evm.TU.C7.685,evm.TU.C2.735,evm.TU.C4.178,evm.TU.C6.725
GO:0042575	DNA polymerase complex	cellular_component	1	evm.TU.C4.178,evm.TU.C2.735,evm.TU.C7.685,evm.TU.C6.725
GO:0004359	glutaminase activity	molecular_function	1	evm.TU.C3.32,evm.TU.C8.115
GO:0009141	nucleoside triphosphate metabolic process	biological_process	1	evm.TU.C6.656,evm.TU.C5.783,evm.TU.C1.125,evm.TU.C7.441,evm.TU.C3.412,evm.TU.C1.683,evm.TU.C8.417,evm.TU.C6.493,evm.TU.C2.875,evm.TU.C7.23,evm.TU.C2.89,evm.TU.C1.214,evm.TU.C6.305,evm.TU.C2.143,evm.TU.C4.180,evm.TU.C1.463,evm.TU.C2.1092
GO:0009086	methionine biosynthetic process	biological_process	1	evm.TU.C3.131,evm.TU.C3.439
GO:0006575	cellular modified amino acid metabolic process	biological_process	1	evm.TU.C4.516,evm.TU.C2.904,evm.TU.C5.196,evm.TU.C4.151,evm.TU.C6.24,evm.TU.C5.714,evm.TU.C3.322,evm.TU.C4.498,evm.TU.C1.331,evm.TU.C1.575,evm.TU.C6.487,evm.TU.C5.439
GO:0004421	hydroxymethylglutaryl-CoA synthase activity	molecular_function	1	evm.TU.C4.800,evm.TU.C3.504
GO:0009116	nucleoside metabolic process	biological_process	1	evm.TU.C1.463,evm.TU.C2.143,evm.TU.C5.693,evm.TU.C4.180,evm.TU.C4.156,evm.TU.C6.305,evm.TU.C1.214,evm.TU.C7.23,evm.TU.C2.89,evm.TU.C1.1171,evm.TU.C2.152,evm.TU.C2.875,evm.TU.C8.417,evm.TU.C6.493,evm.TU.C1.683,evm.TU.C3.412,evm.TU.C7.441,evm.TU.C1.125,evm.TU.C1.151,evm.TU.C6.656,evm.TU.C5.783,evm.TU.C2.904,evm.TU.C4.299,evm.TU.C7.22
GO:1901657	glycosyl compound metabolic process	biological_process	1	evm.TU.C3.412,evm.TU.C7.441,evm.TU.C8.417,evm.TU.C6.493,evm.TU.C1.683,evm.TU.C2.904,evm.TU.C4.299,evm.TU.C7.22,evm.TU.C1.125,evm.TU.C1.151,evm.TU.C5.783,evm.TU.C6.656,evm.TU.C4.156,evm.TU.C6.305,evm.TU.C1.463,evm.TU.C2.143,evm.TU.C5.693,evm.TU.C4.180,evm.TU.C1.1171,evm.TU.C2.152,evm.TU.C2.875,evm.TU.C1.214,evm.TU.C7.23,evm.TU.C2.89
GO:0016886	ligase activity, forming phosphoric ester bonds	molecular_function	1	evm.TU.C2.94,evm.TU.C7.298,evm.TU.C1.281,evm.TU.C4.102,evm.TU.C3.263
GO:0008661	1-deoxy-D-xylulose-5-phosphate synthase activity	molecular_function	1	evm.TU.C6.555,evm.TU.C8.487
GO:0016744	transferase activity, transferring aldehyde or ketonic groups	molecular_function	1	evm.TU.C6.555,evm.TU.C8.487
GO:0019239	deaminase activity	molecular_function	1	evm.TU.C2.1092,evm.TU.C8.178,evm.TU.C2.269,evm.TU.C1.850,evm.TU.C7.286,evm.TU.C4.315
GO:0008897	holo-[acyl-carrier-protein] synthase activity	molecular_function	1	evm.TU.C5.128,evm.TU.C8.142,evm.TU.C7.339
GO:0006269	DNA replication, synthesis of RNA primer	biological_process	1	evm.TU.C2.1080,evm.TU.C5.169
GO:0036094	small molecule binding	molecular_function	1	evm.TU.C8.16,evm.TU.C3.253,evm.TU.C8.18,evm.TU.C6.575,evm.TU.C8.115,evm.TU.C4.299,evm.TU.C6.355,evm.TU.C5.152,evm.TU.C4.625,evm.TU.C7.593,evm.TU.C5.687,evm.TU.C1.925,evm.TU.C7.685,evm.TU.C3.70,evm.TU.C2.262,evm.TU.C8.88,evm.TU.C6.717,evm.TU.C6.656,evm.TU.C1.285,evm.TU.C6.518,evm.TU.C5.123,evm.TU.C6.725,evm.TU.scaffold00023.16,evm.TU.C4.912,evm.TU.C3.791,evm.TU.C1.1220,evm.TU.C5.66,evm.TU.C2.89,ev…
GO:0003864	3-methyl-2-oxobutanoate hydroxymethyltransferase activity	molecular_function	1	evm.TU.C3.322,evm.TU.C6.24
GO:0016774	phosphotransferase activity, carboxyl group as acceptor	molecular_function	1	evm.TU.C6.141,evm.TU.C2.875
GO:0019359	nicotinamide nucleotide biosynthetic process	biological_process	1	evm.TU.C5.506,evm.TU.C5.31,evm.TU.C7.23,evm.TU.C4.844
GO:0019363	pyridine nucleotide biosynthetic process	biological_process	1	evm.TU.C5.31,evm.TU.C7.23,evm.TU.C4.844,evm.TU.C5.506
GO:0031124	mRNA 3'-end processing	biological_process	1	evm.TU.C2.485,evm.TU.C6.604,evm.TU.C7.291
GO:0071704	organic substance metabolic process	biological_process	1	evm.TU.C6.24,evm.TU.C3.936,evm.TU.C3.941,evm.TU.C5.542,evm.TU.C1.463,evm.TU.C8.179,evm.TU.C1.897,evm.TU.C5.536,evm.TU.C7.370,evm.TU.C4.63,evm.TU.C2.109,evm.TU.C3.82,evm.TU.C1.569,evm.TU.C1.975,evm.TU.C4.627,evm.TU.C6.493,evm.TU.C4.606,evm.TU.C3.112,evm.TU.C1.1127,evm.TU.C6.604,evm.TU.C2.58,evm.TU.C5.99,evm.TU.C8.7,evm.TU.C6.459,evm.TU.C3.541,evm.TU.C3.477,evm.TU.C2.241,evm.TU.C2.92,evm.TU.C4.734,…
GO:0016973	poly(A)+ mRNA export from nucleus	biological_process	1	evm.TU.C2.963,evm.TU.C2.962
GO:0022618	ribonucleoprotein complex assembly	biological_process	1	evm.TU.C5.494,evm.TU.C3.338
GO:0004616	phosphogluconate dehydrogenase (decarboxylating) activity	molecular_function	1	evm.TU.C8.502,evm.TU.C7.126,evm.TU.C3.60,evm.TU.C6.47,evm.TU.C5.536,evm.TU.C6.515,evm.TU.C6.269,evm.TU.C1.975,evm.TU.C8.470,evm.TU.C8.536
GO:0071941	nitrogen cycle metabolic process	biological_process	1	evm.TU.C4.580,evm.TU.C2.325,evm.TU.C6.510,evm.TU.C3.39,evm.TU.C5.812,evm.TU.C4.579
GO:0004832	valine-tRNA ligase activity	molecular_function	1	evm.TU.C6.725,evm.TU.C4.754,evm.TU.C6.459
GO:0006438	valyl-tRNA aminoacylation	biological_process	1	evm.TU.C6.725,evm.TU.C4.754,evm.TU.C6.459
GO:0043085	positive regulation of catalytic activity	biological_process	1	evm.TU.C2.241,evm.TU.C6.700,evm.TU.C4.341
GO:0006413	translational initiation	biological_process	1	evm.TU.C2.580,evm.TU.C7.693,evm.TU.C5.808,evm.TU.C4.518,evm.TU.C1.215,evm.TU.C7.303,evm.TU.C2.418,evm.TU.C7.475,evm.TU.C4.498
GO:0009117	nucleotide metabolic process	biological_process	1	evm.TU.C4.723,evm.TU.C1.463,evm.TU.C5.542,evm.TU.C2.1092,evm.TU.C3.941,evm.TU.C4.180,evm.TU.C2.143,evm.TU.C3.60,evm.TU.C4.156,evm.TU.C6.305,evm.TU.C1.214,evm.TU.C7.23,evm.TU.C2.89,evm.TU.C2.875,evm.TU.C6.493,evm.TU.C5.506,evm.TU.C8.417,evm.TU.C5.31,evm.TU.C1.683,evm.TU.C5.353,evm.TU.C3.412,evm.TU.C7.441,evm.TU.C1.125,evm.TU.C5.300,evm.TU.C5.783,evm.TU.C6.656,evm.TU.C4.844,evm.TU.C7.22
GO:0006081	cellular aldehyde metabolic process	biological_process	1	evm.TU.C8.115,evm.TU.C3.32,evm.TU.C3.60,evm.TU.C5.300
GO:0016742	hydroxymethyl-, formyl- and related transferase activity	molecular_function	1	evm.TU.C3.322,evm.TU.C6.24,evm.TU.C1.1121,evm.TU.C3.263
GO:0044724	single-organism carbohydrate catabolic process	biological_process	1	evm.TU.C1.214,evm.TU.C6.493,evm.TU.C4.735,evm.TU.C7.23,evm.TU.C1.756,evm.TU.C2.875
GO:0008839	4-hydroxy-tetrahydrodipicolinate reductase	molecular_function	1	evm.TU.C2.262,evm.TU.C8.24,evm.TU.C2.58,evm.TU.C4.444,evm.TU.C7.525
GO:0009085	lysine biosynthetic process	biological_process	1	evm.TU.C2.262,evm.TU.C4.444,evm.TU.C7.525,evm.TU.C2.58,evm.TU.C8.24
GO:0009089	lysine biosynthetic process via diaminopimelate	biological_process	1	evm.TU.C2.58,evm.TU.C7.525,evm.TU.C4.444,evm.TU.C8.24,evm.TU.C2.262
GO:0046451	diaminopimelate metabolic process	biological_process	1	evm.TU.C7.525,evm.TU.C4.444,evm.TU.C2.58,evm.TU.C8.24,evm.TU.C2.262
GO:0008948	oxaloacetate decarboxylase activity	molecular_function	1	evm.TU.C4.405,evm.TU.C7.671,evm.TU.C7.236,evm.TU.C7.506
GO:0035725	sodium ion transmembrane transport	biological_process	1	evm.TU.C7.506,evm.TU.C7.671,evm.TU.C7.236,evm.TU.C4.405
GO:0071436	sodium ion export	biological_process	1	evm.TU.C7.506,evm.TU.C4.405,evm.TU.C7.671,evm.TU.C7.236
GO:0043167	ion binding	molecular_function	1	evm.TU.C6.518,evm.TU.C5.123,evm.TU.C6.717,evm.TU.C6.656,evm.TU.C4.703,evm.TU.C4.733,evm.TU.C8.56,evm.TU.C5.66,evm.TU.C1.1220,evm.TU.C3.791,evm.TU.C2.793,evm.TU.C6.725,evm.TU.C3.318,evm.TU.C4.857,evm.TU.C1.394,evm.TU.scaffold00023.38,evm.TU.C2.89,evm.TU.C2.37,evm.TU.C3.836,evm.TU.C1.186,evm.TU.C5.193,evm.TU.C2.735,evm.TU.C3.131,evm.TU.C5.152,evm.TU.C7.325,evm.TU.C6.575,evm.TU.C3.253,evm.TU.C1.466,…
GO:0006753	nucleoside phosphate metabolic process	biological_process	1	evm.TU.C8.417,evm.TU.C6.493,evm.TU.C5.506,evm.TU.C1.683,evm.TU.C5.31,evm.TU.C3.412,evm.TU.C5.353,evm.TU.C7.441,evm.TU.C1.125,evm.TU.C5.783,evm.TU.C6.656,evm.TU.C4.844,evm.TU.C5.300,evm.TU.C7.22,evm.TU.C2.1092,evm.TU.C1.463,evm.TU.C5.542,evm.TU.C4.723,evm.TU.C2.143,evm.TU.C3.60,evm.TU.C3.941,evm.TU.C4.180,evm.TU.C4.156,evm.TU.C6.305,evm.TU.C1.214,evm.TU.C2.89,evm.TU.C7.23,evm.TU.C2.875
GO:0046034	ATP metabolic process	biological_process	1	evm.TU.C6.305,evm.TU.C1.463,evm.TU.C2.143,evm.TU.C4.180,evm.TU.C2.875,evm.TU.C1.214,evm.TU.C2.89,evm.TU.C7.23,evm.TU.C3.412,evm.TU.C7.441,evm.TU.C8.417,evm.TU.C6.493,evm.TU.C1.683,evm.TU.C1.125,evm.TU.C6.656,evm.TU.C5.783
GO:0009072	aromatic amino acid family metabolic process	biological_process	1	evm.TU.C1.462,evm.TU.C7.524,evm.TU.C1.785,evm.TU.C6.834,evm.TU.C8.307,evm.TU.C8.349,evm.TU.C7.329
GO:0016624	oxidoreductase activity, acting on the aldehyde or oxo group of donors, disulfide as acceptor	molecular_function	1	evm.TU.C8.348,evm.TU.C6.555,evm.TU.C8.487
GO:0015672	monovalent inorganic cation transport	biological_process	1	evm.TU.C3.412,evm.TU.C7.441,evm.TU.C3.88,evm.TU.C8.417,evm.TU.C2.857,evm.TU.C1.56,evm.TU.C7.671,evm.TU.C1.683,evm.TU.C7.650,evm.TU.C5.559,evm.TU.C1.125,evm.TU.C5.783,evm.TU.C6.833,evm.TU.C1.36,evm.TU.C5.263,evm.TU.C3.104,evm.TU.C6.305,evm.TU.C1.463,evm.TU.C7.236,evm.TU.C2.143,evm.TU.C7.126,evm.TU.C6.47,evm.TU.C4.180,evm.TU.C3.626,evm.TU.C7.506,evm.TU.C8.24,evm.TU.C8.86,evm.TU.C8.263,evm.TU.C2.89,…
GO:0036459	ubiquitinyl hydrolase activity	molecular_function	1	evm.TU.C2.160,evm.TU.C5.798,evm.TU.C8.127,evm.TU.C3.902,evm.TU.C1.802,evm.TU.C7.197,evm.TU.C2.37
GO:0003857	3-hydroxyacyl-CoA dehydrogenase activity	molecular_function	1	evm.TU.C5.123,evm.TU.C5.714,evm.TU.C7.132,evm.TU.C6.186,evm.TU.C6.269,evm.TU.C1.975,evm.TU.C5.598,evm.TU.C5.536,evm.TU.C3.722,evm.TU.C1.93,evm.TU.C8.502,evm.TU.C2.262,evm.TU.C7.126
GO:0050660	flavin adenine dinucleotide binding	molecular_function	1	evm.TU.C6.826,evm.TU.C5.655,evm.TU.C2.329,evm.TU.C6.130,evm.TU.C7.132,evm.TU.C3.936,evm.TU.C6.186,evm.TU.C5.350,evm.TU.C6.129,evm.TU.C4.407,evm.TU.C6.824,evm.TU.C5.598,evm.TU.C5.132,evm.TU.C2.152,evm.TU.C7.524,evm.TU.C1.348,evm.TU.C3.36,evm.TU.C3.722,evm.TU.C3.791,evm.TU.C1.571,evm.TU.scaffold00023.18,evm.TU.C5.123,evm.TU.C4.883,evm.TU.C5.119,evm.TU.C7.126,evm.TU.C6.515,evm.TU.C5.449,evm.TU.C5.12…
GO:0016838	carbon-oxygen lyase activity, acting on phosphates	molecular_function	1	evm.TU.C6.10,evm.TU.C7.329,evm.TU.C6.834
GO:0043168	anion binding	molecular_function	1	evm.TU.C6.622,evm.TU.C1.1228,evm.TU.C6.123,evm.TU.C5.196,evm.TU.C3.113,evm.TU.C4.844,evm.TU.C5.704,evm.TU.C7.198,evm.TU.C3.394,evm.TU.C4.514,evm.TU.C8.432,evm.TU.C1.416,evm.TU.C5.493,evm.TU.C8.307,evm.TU.C4.770,evm.TU.C7.298,evm.TU.C1.943,evm.TU.C7.334,evm.TU.C1.902,evm.TU.C8.444,evm.TU.C7.333,evm.TU.C5.393,evm.TU.C5.449,evm.TU.C6.515,evm.TU.C1.215,evm.TU.C1.817,evm.TU.C4.883,evm.TU.C1.412,evm.TU…
GO:0006096	glycolytic process	biological_process	1	evm.TU.C2.875,evm.TU.C7.23,evm.TU.C6.493,evm.TU.C1.214
GO:0006757	ATP generation from ADP	biological_process	1	evm.TU.C2.875,evm.TU.C7.23,evm.TU.C1.214,evm.TU.C6.493
GO:0009135	purine nucleoside diphosphate metabolic process	biological_process	1	evm.TU.C2.875,evm.TU.C7.23,evm.TU.C6.493,evm.TU.C1.214
GO:0009179	purine ribonucleoside diphosphate metabolic process	biological_process	1	evm.TU.C2.875,evm.TU.C1.214,evm.TU.C6.493,evm.TU.C7.23
GO:0009185	ribonucleoside diphosphate metabolic process	biological_process	1	evm.TU.C1.214,evm.TU.C6.493,evm.TU.C7.23,evm.TU.C2.875
GO:0046031	ADP metabolic process	biological_process	1	evm.TU.C7.23,evm.TU.C6.493,evm.TU.C1.214,evm.TU.C2.875
GO:0006950	response to stress	biological_process	1	evm.TU.C3.23,evm.TU.C4.178,evm.TU.C1.285,evm.TU.C6.717,evm.TU.C4.842,evm.TU.C1.1220,evm.TU.C5.245,evm.TU.C2.209,evm.TU.C8.113,evm.TU.C1.816,evm.TU.C4.102,evm.TU.C8.86,evm.TU.C7.604,evm.TU.C6.246,evm.TU.C1.281,evm.TU.C5.428,evm.TU.C2.735,evm.TU.C4.86,evm.TU.C2.252,evm.TU.C5.261,evm.TU.C7.458,evm.TU.C6.231,evm.TU.C7.593,evm.TU.C6.747,evm.TU.C4.770,evm.TU.C5.128,evm.TU.C6.84,evm.TU.C7.298,evm.TU.C8.…
GO:0009119	ribonucleoside metabolic process	biological_process	1	evm.TU.C4.299,evm.TU.C2.904,evm.TU.C7.22,evm.TU.C1.125,evm.TU.C6.656,evm.TU.C5.783,evm.TU.C3.412,evm.TU.C7.441,evm.TU.C6.493,evm.TU.C8.417,evm.TU.C1.683,evm.TU.C2.152,evm.TU.C2.875,evm.TU.C1.214,evm.TU.C7.23,evm.TU.C2.89,evm.TU.C6.305,evm.TU.C1.463,evm.TU.C4.180,evm.TU.C2.143
GO:0006302	double-strand break repair	biological_process	1	evm.TU.C2.252,evm.TU.C4.672,evm.TU.C4.627,evm.TU.C5.245,evm.TU.C4.34
GO:0009144	purine nucleoside triphosphate metabolic process	biological_process	1	evm.TU.C1.463,evm.TU.C4.180,evm.TU.C2.143,evm.TU.C6.305,evm.TU.C1.214,evm.TU.C2.89,evm.TU.C7.23,evm.TU.C2.875,evm.TU.C6.493,evm.TU.C8.417,evm.TU.C1.683,evm.TU.C3.412,evm.TU.C7.441,evm.TU.C1.125,evm.TU.C5.783,evm.TU.C6.656
GO:0009199	ribonucleoside triphosphate metabolic process	biological_process	1	evm.TU.C5.783,evm.TU.C6.656,evm.TU.C1.125,evm.TU.C1.683,evm.TU.C8.417,evm.TU.C6.493,evm.TU.C7.441,evm.TU.C3.412,evm.TU.C7.23,evm.TU.C2.89,evm.TU.C1.214,evm.TU.C2.875,evm.TU.C2.143,evm.TU.C4.180,evm.TU.C1.463,evm.TU.C6.305
GO:0009205	purine ribonucleoside triphosphate metabolic process	biological_process	1	evm.TU.C6.656,evm.TU.C5.783,evm.TU.C1.125,evm.TU.C1.683,evm.TU.C8.417,evm.TU.C6.493,evm.TU.C7.441,evm.TU.C3.412,evm.TU.C2.89,evm.TU.C7.23,evm.TU.C1.214,evm.TU.C2.875,evm.TU.C2.143,evm.TU.C4.180,evm.TU.C1.463,evm.TU.C6.305
GO:0016892	endoribonuclease activity, producing 3'-phosphomonoesters	molecular_function	1	evm.TU.C3.556,evm.TU.C7.44,evm.TU.C2.227
GO:0016894	endonuclease activity, active with either ribo- or deoxyribonucleic acids and producing 3'-phosphomonoesters	molecular_function	1	evm.TU.C3.556,evm.TU.C7.44,evm.TU.C2.227
GO:0045786	negative regulation of cell cycle	biological_process	1	evm.TU.C5.176,evm.TU.C8.292,evm.TU.C2.675,evm.TU.C3.836,evm.TU.C1.1006
GO:0010564	regulation of cell cycle process	biological_process	1	evm.TU.C6.642,evm.TU.C3.836,evm.TU.C1.1006,evm.TU.C5.506,evm.TU.C5.176,evm.TU.C2.675
GO:0030545	receptor regulator activity	molecular_function	1	evm.TU.C3.895,evm.TU.C2.159,evm.TU.C8.564
GO:0030547	receptor inhibitor activity	molecular_function	1	evm.TU.C3.895,evm.TU.C8.564,evm.TU.C2.159
GO:0030548	acetylcholine receptor regulator activity	molecular_function	1	evm.TU.C3.895,evm.TU.C2.159,evm.TU.C8.564
GO:0030550	acetylcholine receptor inhibitor activity	molecular_function	1	evm.TU.C3.895,evm.TU.C2.159,evm.TU.C8.564
GO:0019835	cytolysis	biological_process	1	evm.TU.C3.688,evm.TU.C4.86,evm.TU.C3.18
GO:0016579	protein deubiquitination	biological_process	1	evm.TU.C2.160,evm.TU.C5.798,evm.TU.C8.127,evm.TU.C7.197,evm.TU.C1.802,evm.TU.C2.37
GO:0070646	protein modification by small protein removal	biological_process	1	evm.TU.C2.160,evm.TU.C5.798,evm.TU.C8.127,evm.TU.C2.37,evm.TU.C1.802,evm.TU.C7.197
GO:0034637	cellular carbohydrate biosynthetic process	biological_process	1	evm.TU.C8.419,evm.TU.C6.32,evm.TU.C1.823,evm.TU.C3.213,evm.TU.C3.626,evm.TU.C6.735,evm.TU.C7.424,evm.TU.C8.226
GO:0004842	ubiquitin-protein transferase activity	molecular_function	1	evm.TU.C5.588,evm.TU.C4.491,evm.TU.C3.202,evm.TU.C1.651,evm.TU.C4.703,evm.TU.C2.254,evm.TU.C1.1040,evm.TU.C5.506,evm.TU.C7.149,evm.TU.C2.964,evm.TU.C3.18,evm.TU.C5.437,evm.TU.C4.272
GO:0019787	ubiquitin-like protein transferase activity	molecular_function	1	evm.TU.C5.506,evm.TU.C2.254,evm.TU.C1.1040,evm.TU.C3.202,evm.TU.C1.651,evm.TU.C4.703,evm.TU.C5.588,evm.TU.C4.491,evm.TU.C4.272,evm.TU.C3.18,evm.TU.C5.437,evm.TU.C2.964,evm.TU.C7.149
GO:0045259	proton-transporting ATP synthase complex	cellular_component	1	evm.TU.C1.125,evm.TU.C5.783,evm.TU.C6.656,evm.TU.C8.417,evm.TU.C4.180,evm.TU.C1.683,evm.TU.C2.143,evm.TU.C3.412,evm.TU.C7.441
GO:0098655	cation transmembrane transport	biological_process	1	evm.TU.C1.683,evm.TU.C7.671,evm.TU.C3.88,evm.TU.C8.417,evm.TU.C7.441,evm.TU.C3.412,evm.TU.C5.783,evm.TU.C6.833,evm.TU.C1.125,evm.TU.C4.180,evm.TU.C2.143,evm.TU.C7.236,evm.TU.C1.463,evm.TU.C1.36,evm.TU.C2.89,evm.TU.C4.405,evm.TU.C8.263,evm.TU.C1.243,evm.TU.C7.506
GO:0098660	inorganic ion transmembrane transport	biological_process	1	evm.TU.C6.833,evm.TU.C5.783,evm.TU.C1.125,evm.TU.C1.683,evm.TU.C3.88,evm.TU.C8.417,evm.TU.C7.671,evm.TU.C7.441,evm.TU.C3.412,evm.TU.C8.263,evm.TU.C1.243,evm.TU.C2.89,evm.TU.C4.405,evm.TU.C7.506,evm.TU.C2.143,evm.TU.C4.180,evm.TU.C1.463,evm.TU.C7.236,evm.TU.C1.36
GO:0098662	inorganic cation transmembrane transport	biological_process	1	evm.TU.C1.36,evm.TU.C4.180,evm.TU.C2.143,evm.TU.C7.236,evm.TU.C1.463,evm.TU.C7.506,evm.TU.C2.89,evm.TU.C4.405,evm.TU.C8.263,evm.TU.C1.243,evm.TU.C7.441,evm.TU.C3.412,evm.TU.C1.683,evm.TU.C7.671,evm.TU.C3.88,evm.TU.C8.417,evm.TU.C5.783,evm.TU.C6.833,evm.TU.C1.125
GO:0016861	intramolecular oxidoreductase activity, interconverting aldoses and ketoses	molecular_function	1	evm.TU.C5.300,evm.TU.C8.307,evm.TU.C6.493,evm.TU.C8.466
GO:0006553	lysine metabolic process	biological_process	1	evm.TU.C2.262,evm.TU.C8.24,evm.TU.C2.58,evm.TU.C7.525,evm.TU.C4.444
GO:0043044	ATP-dependent chromatin remodeling	biological_process	1	evm.TU.C6.425,evm.TU.C1.739
GO:0009311	oligosaccharide metabolic process	biological_process	1	evm.TU.C8.419,evm.TU.C1.823,evm.TU.C7.424,evm.TU.C3.213,evm.TU.C3.626,evm.TU.C8.226,evm.TU.C6.123
GO:0005882	intermediate filament	cellular_component	1	evm.TU.C8.250,evm.TU.C2.407,evm.TU.C2.209,evm.TU.C6.679,evm.TU.C4.865,evm.TU.C2.722,evm.TU.C8.357
GO:0045111	intermediate filament cytoskeleton	cellular_component	1	evm.TU.C8.250,evm.TU.C6.679,evm.TU.C2.407,evm.TU.C2.209,evm.TU.C4.865,evm.TU.C8.357,evm.TU.C2.722
GO:0016646	oxidoreductase activity, acting on the CH-NH group of donors, NAD or NADP as acceptor	molecular_function	1	evm.TU.C4.498,evm.TU.C4.299,evm.TU.C2.152,evm.TU.C1.1172,evm.TU.C5.196,evm.TU.C4.151,evm.TU.C5.714
GO:0008033	tRNA processing	biological_process	1	evm.TU.C7.44,evm.TU.C1.1218,evm.TU.C5.119,evm.TU.C7.126,evm.TU.C1.215,evm.TU.C6.515,evm.TU.C1.1019,evm.TU.C4.844,evm.TU.C8.115,evm.TU.C7.599,evm.TU.C7.650,evm.TU.C3.985,evm.TU.C8.372,evm.TU.C6.418,evm.TU.C8.410,evm.TU.C1.920,evm.TU.C8.348,evm.TU.C3.936,evm.TU.C7.132,evm.TU.C3.542,evm.TU.C6.186,evm.TU.C5.598,evm.TU.C6.824,evm.TU.C3.649,evm.TU.C2.227,evm.TU.C5.132,evm.TU.C6.82,evm.TU.C2.329,evm.TU.…
GO:0016903	oxidoreductase activity, acting on the aldehyde or oxo group of donors	molecular_function	1	evm.TU.C2.58,evm.TU.C4.444,evm.TU.C4.151,evm.TU.C7.525,evm.TU.C8.348,evm.TU.C3.439,evm.TU.C2.262,evm.TU.C6.555,evm.TU.C8.487,evm.TU.C2.313
GO:0010948	negative regulation of cell cycle process	biological_process	1	evm.TU.C1.1006,evm.TU.C3.836,evm.TU.C2.675,evm.TU.C5.176
GO:0007339	binding of sperm to zona pellucida	biological_process	1	evm.TU.C1.198,evm.TU.C3.522
GO:0008037	cell recognition	biological_process	1	evm.TU.C3.522,evm.TU.C1.198
GO:0009988	cell-cell recognition	biological_process	1	evm.TU.C1.198,evm.TU.C3.522
GO:0035036	sperm-egg recognition	biological_process	1	evm.TU.C3.522,evm.TU.C1.198
GO:0030145	manganese ion binding	molecular_function	1	evm.TU.C5.245,evm.TU.C1.56,evm.TU.C3.318,evm.TU.C1.1021,evm.TU.C4.735
GO:0008610	lipid biosynthetic process	biological_process	1	evm.TU.C1.104,evm.TU.C3.11,evm.TU.C1.754,evm.TU.C3.1003,evm.TU.C6.555,evm.TU.C7.650,evm.TU.C4.800,evm.TU.C4.151,evm.TU.C2.732,evm.TU.C6.10,evm.TU.C8.24,evm.TU.C6.655,evm.TU.C1.596,evm.TU.C7.333,evm.TU.C7.334,evm.TU.C1.348,evm.TU.C3.36,evm.TU.C3.722,evm.TU.C8.487,evm.TU.C4.396,evm.TU.C3.439,evm.TU.C2.624,evm.TU.C5.123,evm.TU.scaffold00023.18,evm.TU.C1.571,evm.TU.C1.569,evm.TU.C1.186,evm.TU.C8.53,e…
GO:0016831	carboxy-lyase activity	molecular_function	1	evm.TU.C7.671,evm.TU.C3.131,evm.TU.C7.236,evm.TU.C5.31,evm.TU.C3.677,evm.TU.C1.104,evm.TU.C4.405,evm.TU.C6.424,evm.TU.C1.569,evm.TU.C7.506,evm.TU.C7.358
GO:0044093	positive regulation of molecular function	biological_process	1	evm.TU.C4.341,evm.TU.C6.700,evm.TU.C2.241
GO:0003905	alkylbase DNA N-glycosylase activity	molecular_function	1	evm.TU.C4.842,evm.TU.C7.23
GO:0031123	RNA 3'-end processing	biological_process	1	evm.TU.C7.291,evm.TU.C2.485,evm.TU.C6.604
GO:0006807	nitrogen compound metabolic process	biological_process	1	evm.TU.C4.773,evm.TU.C4.791,evm.TU.C5.196,evm.TU.C1.1228,evm.TU.C3.764,evm.TU.C5.493,evm.TU.C5.353,evm.TU.C6.747,evm.TU.C1.902,evm.TU.C7.333,evm.TU.C1.914,evm.TU.C8.344,evm.TU.C1.943,evm.TU.C6.84,evm.TU.C7.506,evm.TU.C6.718,evm.TU.C4.770,evm.TU.C2.424,evm.TU.C5.356,evm.TU.C4.156,evm.TU.C3.393,evm.TU.C6.515,evm.TU.C3.322,evm.TU.C1.844,evm.TU.C3.688,evm.TU.C6.304,evm.TU.C4.808,evm.TU.C1.337,evm.TU.…
GO:0051188	cofactor biosynthetic process	biological_process	1	evm.TU.C4.498,evm.TU.C5.31,evm.TU.C1.640,evm.TU.C5.506,evm.TU.C6.487,evm.TU.C8.115,evm.TU.C4.299,evm.TU.C2.904,evm.TU.C4.151,evm.TU.C4.844,evm.TU.C5.196,evm.TU.C3.322,evm.TU.C6.601,evm.TU.C6.515,evm.TU.C3.32,evm.TU.C2.251,evm.TU.C5.119,evm.TU.C1.331,evm.TU.C3.131,evm.TU.C1.1218,evm.TU.C7.23,evm.TU.C6.24,evm.TU.C5.132,evm.TU.C2.311,evm.TU.C5.350,evm.TU.C3.936,evm.TU.C5.714,evm.TU.scaffold00023.34
GO:0016741	transferase activity, transferring one-carbon groups	molecular_function	1	evm.TU.C5.811,evm.TU.C3.131,evm.TU.C3.416,evm.TU.C1.421,evm.TU.C3.257,evm.TU.C1.966,evm.TU.C6.24,evm.TU.C6.82,evm.TU.C8.166,evm.TU.C8.55,evm.TU.C5.714,evm.TU.C2.51,evm.TU.C2.1080,evm.TU.C1.911,evm.TU.C5.137,evm.TU.C6.165,evm.TU.C1.300,evm.TU.C3.112,evm.TU.C3.322,evm.TU.C1.1102,evm.TU.C7.402,evm.TU.C2.813,evm.TU.C1.1121,evm.TU.C3.263,evm.TU.C7.453,evm.TU.C3.255,evm.TU.C6.63,evm.TU.C3.985,evm.TU.C1…
GO:0016887	ATPase activity	molecular_function	1	evm.TU.C4.625,evm.TU.C2.561,evm.TU.C7.593,evm.TU.C1.1146,evm.TU.C4.248,evm.TU.C5.783,evm.TU.C4.844,evm.TU.C3.253,evm.TU.C3.166,evm.TU.C1.125,evm.TU.C5.704,evm.TU.C1.215,evm.TU.C4.672,evm.TU.C7.685,evm.TU.C1.168,evm.TU.C3.933,evm.TU.C5.18,evm.TU.C2.92,evm.TU.C2.768,evm.TU.C5.687,evm.TU.C1.1218,evm.TU.C4.770,evm.TU.scaffold00026.4,evm.TU.scaffold00023.54,evm.TU.C4.498,evm.TU.C1.1220,evm.TU.C1.396,e…
GO:0019637	organophosphate metabolic process	biological_process	1	evm.TU.C4.641,evm.TU.C7.22,evm.TU.C1.507,evm.TU.C6.656,evm.TU.C1.569,evm.TU.C4.487,evm.TU.C3.412,evm.TU.C8.417,evm.TU.C6.493,evm.TU.C5.31,evm.TU.C3.522,evm.TU.C1.214,evm.TU.C7.132,evm.TU.C2.89,evm.TU.C7.23,evm.TU.C1.463,evm.TU.C5.542,evm.TU.C2.1092,evm.TU.C4.723,evm.TU.C6.735,evm.TU.C2.143,evm.TU.C3.60,evm.TU.C3.941,evm.TU.C4.180,evm.TU.C4.299,evm.TU.C8.115,evm.TU.C1.125,evm.TU.C4.844,evm.TU.C5.7…
GO:0006090	pyruvate metabolic process	biological_process	1	evm.TU.C2.875,evm.TU.C7.23,evm.TU.C6.493,evm.TU.C1.214
GO:0006334	nucleosome assembly	biological_process	1	evm.TU.C5.533,evm.TU.C7.459,evm.TU.C6.425
GO:0031497	chromatin assembly	biological_process	1	evm.TU.C7.459,evm.TU.C6.425,evm.TU.C5.533
GO:0034728	nucleosome organization	biological_process	1	evm.TU.C5.533,evm.TU.C6.425,evm.TU.C7.459
GO:0070402	NADPH binding	molecular_function	1	evm.TU.C7.525,evm.TU.C6.123
GO:0042278	purine nucleoside metabolic process	biological_process	1	evm.TU.C1.463,evm.TU.C2.143,evm.TU.C4.180,evm.TU.C6.305,evm.TU.C1.214,evm.TU.C2.89,evm.TU.C7.23,evm.TU.C2.875,evm.TU.C8.417,evm.TU.C6.493,evm.TU.C1.683,evm.TU.C3.412,evm.TU.C7.441,evm.TU.C1.125,evm.TU.C5.783,evm.TU.C6.656,evm.TU.C2.904,evm.TU.C7.22
GO:0046128	purine ribonucleoside metabolic process	biological_process	1	evm.TU.C2.875,evm.TU.C1.214,evm.TU.C7.23,evm.TU.C2.89,evm.TU.C6.305,evm.TU.C1.463,evm.TU.C4.180,evm.TU.C2.143,evm.TU.C2.904,evm.TU.C7.22,evm.TU.C1.125,evm.TU.C6.656,evm.TU.C5.783,evm.TU.C3.412,evm.TU.C7.441,evm.TU.C6.493,evm.TU.C8.417,evm.TU.C1.683
GO:0006313	transposition, DNA-mediated	biological_process	1	evm.TU.C4.63,evm.TU.C1.319,evm.TU.C7.333,evm.TU.C1.893,evm.TU.C5.188
GO:0032196	transposition	biological_process	1	evm.TU.C1.893,evm.TU.C7.333,evm.TU.C5.188,evm.TU.C4.63,evm.TU.C1.319
GO:0006165	nucleoside diphosphate phosphorylation	biological_process	1	evm.TU.C1.214,evm.TU.C6.493,evm.TU.C7.23,evm.TU.C2.875
GO:0046939	nucleotide phosphorylation	biological_process	1	evm.TU.C2.875,evm.TU.C6.493,evm.TU.C1.214,evm.TU.C7.23
GO:0003674	molecular_function	molecular_function	1	evm.TU.C3.1003,evm.TU.C2.996,evm.TU.C4.843,evm.TU.C6.187,evm.TU.C6.88,evm.TU.C7.455,evm.TU.C7.98,evm.TU.C3.683,evm.TU.C4.751,evm.TU.C7.475,evm.TU.C8.565,evm.TU.C4.800,evm.TU.C6.833,evm.TU.C3.342,evm.TU.C2.973,evm.TU.C1.917,evm.TU.C6.125,evm.TU.C4.718,evm.TU.C4.672,evm.TU.C3.556,evm.TU.C7.173,evm.TU.C5.124,evm.TU.C1.596,evm.TU.C2.768,evm.TU.C8.140,evm.TU.C2.858,evm.TU.C2.263,evm.TU.C6.482,evm.TU.C…
GO:0052547	regulation of peptidase activity	biological_process	1	evm.TU.C3.609,evm.TU.C6.700
GO:0052548	regulation of endopeptidase activity	biological_process	1	evm.TU.C3.609,evm.TU.C6.700
GO:0016780	phosphotransferase activity, for other substituted phosphate groups	molecular_function	1	evm.TU.C1.754,evm.TU.C1.124,evm.TU.C8.142,evm.TU.C7.339,evm.TU.C5.128
GO:0000176	nuclear exosome (RNase complex)	cellular_component	1	evm.TU.C8.8,evm.TU.C5.598
GO:0009163	nucleoside biosynthetic process	biological_process	1	evm.TU.C2.904,evm.TU.C4.299,evm.TU.C2.152,evm.TU.C7.22,evm.TU.C1.125,evm.TU.C6.656,evm.TU.C5.783,evm.TU.C3.412,evm.TU.C7.441,evm.TU.C8.417,evm.TU.C1.683,evm.TU.C2.143,evm.TU.C4.180
GO:0042455	ribonucleoside biosynthetic process	biological_process	1	evm.TU.C4.180,evm.TU.C2.143,evm.TU.C1.683,evm.TU.C8.417,evm.TU.C7.441,evm.TU.C3.412,evm.TU.C5.783,evm.TU.C6.656,evm.TU.C1.125,evm.TU.C7.22,evm.TU.C2.152,evm.TU.C2.904,evm.TU.C4.299
GO:1901659	glycosyl compound biosynthetic process	biological_process	1	evm.TU.C7.22,evm.TU.C2.152,evm.TU.C2.904,evm.TU.C4.299,evm.TU.C5.783,evm.TU.C6.656,evm.TU.C1.125,evm.TU.C7.441,evm.TU.C3.412,evm.TU.C4.180,evm.TU.C2.143,evm.TU.C1.683,evm.TU.C8.417
GO:0016748	succinyltransferase activity	molecular_function	1	evm.TU.C1.331,evm.TU.C3.439
GO:0017150	tRNA dihydrouridine synthase activity	molecular_function	1	evm.TU.C3.936,evm.TU.C3.791,evm.TU.C8.115
GO:0004526	ribonuclease P activity	molecular_function	1	evm.TU.C6.794,evm.TU.C1.920,evm.TU.C8.348
GO:0016817	hydrolase activity, acting on acid anhydrides	molecular_function	1	evm.TU.C1.396,evm.TU.C5.381,evm.TU.C3.842,evm.TU.C3.213,evm.TU.scaffold00026.4,evm.TU.C4.261,evm.TU.C4.498,evm.TU.C7.234,evm.TU.C4.558,evm.TU.C1.739,evm.TU.C3.649,evm.TU.C3.542,evm.TU.C2.281,evm.TU.C3.152,evm.TU.C2.143,evm.TU.C5.151,evm.TU.C2.419,evm.TU.C1.463,evm.TU.C4.646,evm.TU.C3.526,evm.TU.C2.396,evm.TU.C3.166,evm.TU.C1.125,evm.TU.C6.417,evm.TU.C4.380,evm.TU.C7.191,evm.TU.C5.463,evm.TU.C2.56…
GO:0019079	viral genome replication	biological_process	1	evm.TU.C3.228,evm.TU.C4.248,evm.TU.C2.92,evm.TU.C1.215,evm.TU.C3.649,evm.TU.C3.609,evm.TU.C3.542
GO:0030162	regulation of proteolysis	biological_process	1	evm.TU.C3.609,evm.TU.C1.1006,evm.TU.C6.642,evm.TU.C3.836,evm.TU.C6.700
GO:0004668	protein-arginine deiminase activity	molecular_function	1	evm.TU.C5.304,evm.TU.C1.186
GO:0030151	molybdenum ion binding	molecular_function	1	evm.TU.C2.293,evm.TU.C4.17,evm.TU.C3.113,evm.TU.C4.579
GO:0000166	nucleotide binding	molecular_function	1	evm.TU.C7.685,evm.TU.C2.262,evm.TU.C3.70,evm.TU.C8.88,evm.TU.C5.687,evm.TU.C1.925,evm.TU.C4.625,evm.TU.C7.593,evm.TU.C3.253,evm.TU.C8.16,evm.TU.C8.18,evm.TU.C6.575,evm.TU.C8.115,evm.TU.C6.355,evm.TU.C5.152,evm.TU.C6.137,evm.TU.C5.193,evm.TU.C2.735,evm.TU.C3.836,evm.TU.C2.89,evm.TU.C5.714,evm.TU.C5.598,evm.TU.C1.394,evm.TU.C1.1071,evm.TU.C6.725,evm.TU.scaffold00023.16,evm.TU.C4.912,evm.TU.C3.791,e…
GO:1901265	nucleoside phosphate binding	molecular_function	1	evm.TU.C4.151,evm.TU.C2.396,evm.TU.C4.380,evm.TU.C6.417,evm.TU.C3.166,evm.TU.C7.191,evm.TU.C3.262,evm.TU.C1.170,evm.TU.C5.766,evm.TU.C6.59,evm.TU.C8.372,evm.TU.C5.439,evm.TU.C4.248,evm.TU.C2.311,evm.TU.C7.364,evm.TU.scaffold00023.34,evm.TU.C2.303,evm.TU.C6.726,evm.TU.C4.699,evm.TU.C6.655,evm.TU.C7.667,evm.TU.C5.119,evm.TU.C6.47,evm.TU.C7.126,evm.TU.C2.366,evm.TU.C1.168,evm.TU.C2.190,evm.TU.C2.392…
GO:0008252	nucleotidase activity	molecular_function	1	evm.TU.C4.723,evm.TU.C7.22
GO:0008253	5'-nucleotidase activity	molecular_function	1	evm.TU.C7.22,evm.TU.C4.723
GO:0072329	monocarboxylic acid catabolic process	biological_process	1	evm.TU.C1.756,evm.TU.C4.676
GO:0042822	pyridoxal phosphate metabolic process	biological_process	1	evm.TU.C3.32,evm.TU.C8.115
GO:0042823	pyridoxal phosphate biosynthetic process	biological_process	1	evm.TU.C3.32,evm.TU.C8.115
GO:0046184	aldehyde biosynthetic process	biological_process	1	evm.TU.C3.32,evm.TU.C8.115
GO:0006098	pentose-phosphate shunt	biological_process	1	evm.TU.C3.60,evm.TU.C5.300
GO:0006754	ATP biosynthetic process	biological_process	1	evm.TU.C3.412,evm.TU.C7.441,evm.TU.C8.417,evm.TU.C4.180,evm.TU.C1.683,evm.TU.C2.143,evm.TU.C1.125,evm.TU.C5.783,evm.TU.C6.656
GO:0048029	monosaccharide binding	molecular_function	1	evm.TU.C2.209,evm.TU.C5.66
GO:0044238	primary metabolic process	biological_process	1	evm.TU.C3.20,evm.TU.C7.458,evm.TU.C7.336,evm.TU.C5.783,evm.TU.C4.844,evm.TU.C7.599,evm.TU.C1.954,evm.TU.C6.123,evm.TU.C6.555,evm.TU.C8.307,evm.TU.C2.741,evm.TU.C1.416,evm.TU.C8.432,evm.TU.C8.226,evm.TU.C3.394,evm.TU.C1.746,evm.TU.C3.926,evm.TU.C8.444,evm.TU.C4.726,evm.TU.C7.334,evm.TU.C7.298,evm.TU.C2.117,evm.TU.C1.976,evm.TU.C8.288,evm.TU.C2.875,evm.TU.C3.933,evm.TU.C1.785,evm.TU.C4.883,evm.TU.s…
GO:0000097	sulfur amino acid biosynthetic process	biological_process	1	evm.TU.C3.439,evm.TU.C3.131
GO:0003879	ATP phosphoribosyltransferase activity	molecular_function	1	evm.TU.C6.231,evm.TU.scaffold00023.2
GO:0016746	transferase activity, transferring acyl groups	molecular_function	1	evm.TU.C3.439,evm.TU.C5.134,evm.TU.C3.431,evm.TU.C2.302,evm.TU.C5.125,evm.TU.C3.432,evm.TU.C5.137,evm.TU.C6.717,evm.TU.C7.351,evm.TU.C1.383,evm.TU.C3.999,evm.TU.C7.302,evm.TU.C1.331,evm.TU.C7.284,evm.TU.C4.829,evm.TU.C5.127,evm.TU.C1.1266,evm.TU.C1.1052,evm.TU.C3.504,evm.TU.C8.174,evm.TU.C7.654,evm.TU.C3.840,evm.TU.C7.338,evm.TU.C4.153,evm.TU.C1.888,evm.TU.C5.38,evm.TU.C5.507,evm.TU.C4.800,evm.TU…
GO:0006631	fatty acid metabolic process	biological_process	1	evm.TU.C3.722,evm.TU.C8.502,evm.TU.C5.123,evm.TU.C4.791,evm.TU.C1.975,evm.TU.C1.93,evm.TU.C1.186,evm.TU.C5.536,evm.TU.C7.126,evm.TU.C7.284,evm.TU.C2.262,evm.TU.C5.655,evm.TU.C2.732,evm.TU.C4.676,evm.TU.C5.598,evm.TU.C6.269,evm.TU.C7.333,evm.TU.C5.714,evm.TU.C6.186,evm.TU.C7.132
GO:0043603	cellular amide metabolic process	biological_process	1	evm.TU.C6.718,evm.TU.C7.506,evm.TU.C6.459,evm.TU.C4.676,evm.TU.C6.342,evm.TU.C1.902,evm.TU.C1.943,evm.TU.C2.92,evm.TU.C2.270,evm.TU.C2.710,evm.TU.C8.506,evm.TU.C2.190,evm.TU.C7.303,evm.TU.C1.575,evm.TU.C4.883,evm.TU.scaffold00023.2,evm.TU.C1.215,evm.TU.C1.390,evm.TU.C5.808,evm.TU.C7.19,evm.TU.C4.718,evm.TU.C6.123,evm.TU.C1.1228,evm.TU.C2.580,evm.TU.C4.773,evm.TU.C4.151,evm.TU.C5.196,evm.TU.C3.978…
GO:0006508	proteolysis	biological_process	1	evm.TU.C3.138,evm.TU.C3.836,evm.TU.C2.37,evm.TU.C8.127,evm.TU.C1.802,evm.TU.C5.536,evm.TU.C4.716,evm.TU.C3.609,evm.TU.C2.377,evm.TU.C1.569,evm.TU.C3.145,evm.TU.C4.641,evm.TU.scaffold00023.42,evm.TU.C3.155,evm.TU.C2.231,evm.TU.C4.808,evm.TU.C4.569,evm.TU.C6.787,evm.TU.C5.125,evm.TU.C4.137,evm.TU.C4.240,evm.TU.C1.1220,evm.TU.C1.1006,evm.TU.C2.722,evm.TU.C6.642,evm.TU.C3.477,evm.TU.C3.541,evm.TU.C4.…
GO:0005635	nuclear envelope	cellular_component	1	evm.TU.C2.962,evm.TU.C2.963,evm.TU.C2.485,evm.TU.C2.741
GO:0003950	NAD+ ADP-ribosyltransferase activity	molecular_function	1	evm.TU.C5.416,evm.TU.C5.136
GO:0001649	osteoblast differentiation	biological_process	1	evm.TU.C8.292,evm.TU.C3.512
GO:0045667	regulation of osteoblast differentiation	biological_process	1	evm.TU.C3.512,evm.TU.C8.292
GO:0008810	cellulase activity	molecular_function	1	evm.TU.C2.447,evm.TU.C8.56
GO:0006848	pyruvate transport	biological_process	1	evm.TU.C5.728,evm.TU.C2.335
GO:0006850	mitochondrial pyruvate transport	biological_process	1	evm.TU.C5.728,evm.TU.C2.335
GO:0000213	tRNA-intron endonuclease activity	molecular_function	1	evm.TU.C7.44,evm.TU.C2.227
GO:0000394	RNA splicing, via endonucleolytic cleavage and ligation	biological_process	1	evm.TU.C7.44,evm.TU.C2.227
GO:0006388	tRNA splicing, via endonucleolytic cleavage and ligation	biological_process	1	evm.TU.C7.44,evm.TU.C2.227
GO:0004590	orotidine-5'-phosphate decarboxylase activity	molecular_function	1	evm.TU.C7.358,evm.TU.C5.31
GO:0006207	'de novo' pyrimidine nucleobase biosynthetic process	biological_process	1	evm.TU.C5.31,evm.TU.C7.358
GO:0045263	proton-transporting ATP synthase complex, coupling factor F(o)	cellular_component	1	evm.TU.C3.412,evm.TU.C7.441,evm.TU.C8.417,evm.TU.C1.125,evm.TU.C1.683,evm.TU.C4.180
GO:0046912	transferase activity, transferring acyl groups, acyl groups converted into alkyl on transfer	molecular_function	1	evm.TU.C3.764,evm.TU.C5.304,evm.TU.C3.504,evm.TU.C4.800
GO:0015985	energy coupled proton transport, down electrochemical gradient	biological_process	1	evm.TU.C1.125,evm.TU.C5.783,evm.TU.C3.412,evm.TU.C7.441,evm.TU.C8.417,evm.TU.C4.180,evm.TU.C1.683,evm.TU.C2.143
GO:0015986	ATP synthesis coupled proton transport	biological_process	1	evm.TU.C7.441,evm.TU.C3.412,evm.TU.C4.180,evm.TU.C1.683,evm.TU.C2.143,evm.TU.C8.417,evm.TU.C5.783,evm.TU.C1.125
GO:0016860	intramolecular oxidoreductase activity	molecular_function	1	evm.TU.C6.493,evm.TU.C8.466,evm.TU.C8.307,evm.TU.C5.300,evm.TU.C6.786,evm.TU.C8.5
GO:0019898	extrinsic component of membrane	cellular_component	1	evm.TU.C3.934,evm.TU.C3.202,evm.TU.C1.1006,evm.TU.C8.357,evm.TU.C4.739,evm.TU.C2.722
GO:0005975	carbohydrate metabolic process	biological_process	1	evm.TU.C8.419,evm.TU.C1.214,evm.TU.C3.519,evm.TU.C2.423,evm.TU.C3.434,evm.TU.C7.23,evm.TU.C6.173,evm.TU.C2.209,evm.TU.C3.626,evm.TU.C6.280,evm.TU.C6.735,evm.TU.C4.536,evm.TU.C5.643,evm.TU.C1.756,evm.TU.C1.966,evm.TU.C2.447,evm.TU.C8.466,evm.TU.C2.38,evm.TU.C6.32,evm.TU.C1.823,evm.TU.C3.213,evm.TU.C1.429,evm.TU.C4.421,evm.TU.C5.122,evm.TU.C6.493,evm.TU.C5.31,evm.TU.C7.603,evm.TU.C3.853,evm.TU.C5.4…
GO:0017038	protein import	biological_process	1	evm.TU.C5.588,evm.TU.C4.606,evm.TU.C7.370,evm.TU.C1.439,evm.TU.C1.778,evm.TU.C1.1006,evm.TU.C8.357,evm.TU.C2.377,evm.TU.C8.263,evm.TU.scaffold00026.9,evm.TU.C8.250
GO:0044712	single-organism catabolic process	biological_process	1	evm.TU.C5.353,evm.TU.C4.254,evm.TU.C6.493,evm.TU.C4.735,evm.TU.C4.124,evm.TU.C4.791,evm.TU.C7.595,evm.TU.C1.756,evm.TU.C8.179,evm.TU.C3.232,evm.TU.C2.875,evm.TU.C4.676,evm.TU.C1.1006,evm.TU.C1.214,evm.TU.C6.642,evm.TU.C6.600,evm.TU.C7.23,evm.TU.C3.836
GO:0009126	purine nucleoside monophosphate metabolic process	biological_process	1	evm.TU.C1.125,evm.TU.C6.656,evm.TU.C5.783,evm.TU.C8.417,evm.TU.C6.493,evm.TU.C1.683,evm.TU.C3.412,evm.TU.C7.441,evm.TU.C1.214,evm.TU.C2.89,evm.TU.C7.23,evm.TU.C2.875,evm.TU.C1.463,evm.TU.C2.143,evm.TU.C4.180,evm.TU.C6.305
GO:0009167	purine ribonucleoside monophosphate metabolic process	biological_process	1	evm.TU.C6.305,evm.TU.C1.463,evm.TU.C4.180,evm.TU.C2.143,evm.TU.C2.875,evm.TU.C1.214,evm.TU.C7.23,evm.TU.C2.89,evm.TU.C3.412,evm.TU.C7.441,evm.TU.C6.493,evm.TU.C8.417,evm.TU.C1.683,evm.TU.C1.125,evm.TU.C6.656,evm.TU.C5.783
GO:0006006	glucose metabolic process	biological_process	1	evm.TU.C4.735,evm.TU.C6.493,evm.TU.C7.667
GO:0016108	tetraterpenoid metabolic process	biological_process	1	evm.TU.C7.650,evm.TU.C5.123,evm.TU.C6.655,evm.TU.scaffold00023.18,evm.TU.C1.596,evm.TU.C5.132,evm.TU.C1.571,evm.TU.C6.129,evm.TU.C5.598,evm.TU.C1.348,evm.TU.C3.36,evm.TU.C3.722,evm.TU.C2.329
GO:0016109	tetraterpenoid biosynthetic process	biological_process	1	evm.TU.C2.329,evm.TU.C1.348,evm.TU.C3.36,evm.TU.C3.722,evm.TU.C1.596,evm.TU.C5.132,evm.TU.C1.571,evm.TU.C6.129,evm.TU.C5.598,evm.TU.C7.650,evm.TU.C5.123,evm.TU.C6.655,evm.TU.scaffold00023.18
GO:0016116	carotenoid metabolic process	biological_process	1	evm.TU.C1.596,evm.TU.C5.132,evm.TU.C1.571,evm.TU.C6.129,evm.TU.C5.598,evm.TU.C7.650,evm.TU.C5.123,evm.TU.scaffold00023.18,evm.TU.C6.655,evm.TU.C2.329,evm.TU.C1.348,evm.TU.C3.722,evm.TU.C3.36
GO:0016117	carotenoid biosynthetic process	biological_process	1	evm.TU.C6.129,evm.TU.C5.598,evm.TU.C1.571,evm.TU.C5.132,evm.TU.C1.596,evm.TU.scaffold00023.18,evm.TU.C6.655,evm.TU.C5.123,evm.TU.C7.650,evm.TU.C2.329,evm.TU.C3.36,evm.TU.C3.722,evm.TU.C1.348
GO:0007338	single fertilization	biological_process	1	evm.TU.C1.198,evm.TU.C3.522
GO:0009566	fertilization	biological_process	1	evm.TU.C1.198,evm.TU.C3.522
GO:0009142	nucleoside triphosphate biosynthetic process	biological_process	1	evm.TU.C3.412,evm.TU.C7.441,evm.TU.C8.417,evm.TU.C4.180,evm.TU.C2.143,evm.TU.C1.683,evm.TU.C1.125,evm.TU.C5.783,evm.TU.C6.656
GO:0009145	purine nucleoside triphosphate biosynthetic process	biological_process	1	evm.TU.C6.656,evm.TU.C5.783,evm.TU.C1.125,evm.TU.C7.441,evm.TU.C3.412,evm.TU.C1.683,evm.TU.C2.143,evm.TU.C4.180,evm.TU.C8.417
GO:0009201	ribonucleoside triphosphate biosynthetic process	biological_process	1	evm.TU.C6.656,evm.TU.C5.783,evm.TU.C1.125,evm.TU.C2.143,evm.TU.C1.683,evm.TU.C4.180,evm.TU.C8.417,evm.TU.C7.441,evm.TU.C3.412
GO:0009206	purine ribonucleoside triphosphate biosynthetic process	biological_process	1	evm.TU.C1.125,evm.TU.C5.783,evm.TU.C6.656,evm.TU.C3.412,evm.TU.C7.441,evm.TU.C8.417,evm.TU.C2.143,evm.TU.C1.683,evm.TU.C4.180
GO:0008135	translation factor activity, RNA binding	molecular_function	1	evm.TU.C2.580,evm.TU.C4.518,evm.TU.C5.808,evm.TU.C8.568,evm.TU.C4.754,evm.TU.C7.693,evm.TU.C7.303,evm.TU.C1.215,evm.TU.C8.410,evm.TU.C7.475,evm.TU.C4.498
GO:0000275	mitochondrial proton-transporting ATP synthase complex, catalytic core F(1)	cellular_component	1	evm.TU.C5.783,evm.TU.C6.656,evm.TU.C2.143
GO:0009132	nucleoside diphosphate metabolic process	biological_process	1	evm.TU.C1.214,evm.TU.C6.493,evm.TU.C7.23,evm.TU.C2.875
GO:0009405	pathogenesis	biological_process	1	evm.TU.C2.522,evm.TU.C6.211,evm.TU.C1.319,evm.TU.C2.159,evm.TU.C7.413,evm.TU.C3.836,evm.TU.C6.306,evm.TU.C7.370,evm.TU.C4.180,evm.TU.C3.688,evm.TU.C4.641,evm.TU.C4.299,evm.TU.C4.341,evm.TU.C8.357,evm.TU.C6.794,evm.TU.C1.569,evm.TU.C8.564,evm.TU.C3.426,evm.TU.C6.545,evm.TU.C1.778,evm.TU.C5.13,evm.TU.C8.178,evm.TU.C7.16
GO:0001871	pattern binding	molecular_function	1	evm.TU.C6.614,evm.TU.C1.429,evm.TU.C3.20
GO:0030247	polysaccharide binding	molecular_function	1	evm.TU.C3.20,evm.TU.C6.614,evm.TU.C1.429
GO:0009069	serine family amino acid metabolic process	biological_process	1	evm.TU.C8.179,evm.TU.C6.747,evm.TU.C3.439
GO:0061630	ubiquitin protein ligase activity	molecular_function	1	evm.TU.C3.202,evm.TU.C5.588,evm.TU.C2.254,evm.TU.C1.1040
GO:0061659	ubiquitin-like protein ligase activity	molecular_function	1	evm.TU.C2.254,evm.TU.C1.1040,evm.TU.C3.202,evm.TU.C5.588
GO:0016763	transferase activity, transferring pentosyl groups	molecular_function	1	evm.TU.C5.416,evm.TU.C6.231,evm.TU.C5.31,evm.TU.scaffold00023.2,evm.TU.C4.844,evm.TU.C5.136
GO:0051784	negative regulation of nuclear division	biological_process	1	evm.TU.C1.1006,evm.TU.C3.836,evm.TU.C5.176
GO:0004373	glycogen (starch) synthase activity	molecular_function	1	evm.TU.C6.32
GO:0016703	oxidoreductase activity, acting on single donors with incorporation of molecular oxygen, incorporation of one atom of oxygen (internal monooxygenases or internal mixed function oxidases)	molecular_function	1	evm.TU.C1.18,evm.TU.C6.518,evm.TU.C2.858,evm.TU.C8.433,evm.TU.C8.115,evm.TU.C5.127
GO:0051302	regulation of cell division	biological_process	1	evm.TU.C6.642,evm.TU.C3.836,evm.TU.C1.1006,evm.TU.C5.506,evm.TU.C5.176
GO:1901617	organic hydroxy compound biosynthetic process	biological_process	1	evm.TU.C8.115,evm.TU.C3.32,evm.TU.C6.735
GO:0051783	regulation of nuclear division	biological_process	1	evm.TU.C5.176,evm.TU.C1.1006,evm.TU.C6.642,evm.TU.C3.836
GO:0006325	chromatin organization	biological_process	1	evm.TU.C6.493,evm.TU.C3.573,evm.TU.C7.459,evm.TU.C6.425,evm.TU.C1.739,evm.TU.C4.17,evm.TU.C6.158,evm.TU.C5.533
GO:1901575	organic substance catabolic process	biological_process	1	evm.TU.C1.756,evm.TU.C8.179,evm.TU.C2.447,evm.TU.C3.138,evm.TU.C7.132,evm.TU.C1.214,evm.TU.C3.836,evm.TU.C7.23,evm.TU.C5.125,evm.TU.C8.56,evm.TU.C4.558,evm.TU.C4.137,evm.TU.C6.493,evm.TU.C4.569,evm.TU.C3.655,evm.TU.C3.145,evm.TU.C7.595,evm.TU.C2.241,evm.TU.C8.88,evm.TU.C2.518,evm.TU.C3.232,evm.TU.C6.718,evm.TU.C4.676,evm.TU.C2.875,evm.TU.C1.1006,evm.TU.C6.642,evm.TU.C5.353,evm.TU.C3.978,evm.TU.C4…
GO:0016813	hydrolase activity, acting on carbon-nitrogen (but not peptide) bonds, in linear amidines	molecular_function	1	evm.TU.C1.186,evm.TU.C5.304,evm.TU.C3.655
GO:0009235	cobalamin metabolic process	biological_process	1	evm.TU.scaffold00023.34,evm.TU.C3.782,evm.TU.C8.115,evm.TU.C3.32,evm.TU.C1.170
GO:0009236	cobalamin biosynthetic process	biological_process	1	evm.TU.C8.115,evm.TU.C1.170,evm.TU.C3.32,evm.TU.C3.782,evm.TU.scaffold00023.34
GO:0016469	proton-transporting two-sector ATPase complex	cellular_component	1	evm.TU.C5.783,evm.TU.C6.656,evm.TU.C8.263,evm.TU.C2.89,evm.TU.C1.125,evm.TU.C1.683,evm.TU.C2.143,evm.TU.C4.180,evm.TU.C3.88,evm.TU.C1.463,evm.TU.C8.417,evm.TU.C7.441,evm.TU.C3.412,evm.TU.C1.36
GO:0009161	ribonucleoside monophosphate metabolic process	biological_process	1	evm.TU.C6.305,evm.TU.C2.143,evm.TU.C4.180,evm.TU.C1.463,evm.TU.C2.875,evm.TU.C7.23,evm.TU.C2.89,evm.TU.C1.214,evm.TU.C7.441,evm.TU.C3.412,evm.TU.C1.683,evm.TU.C8.417,evm.TU.C6.493,evm.TU.C5.783,evm.TU.C6.656,evm.TU.C1.125
GO:0051345	positive regulation of hydrolase activity	biological_process	1	evm.TU.C6.700,evm.TU.C4.341
GO:0051536	iron-sulfur cluster binding	molecular_function	1	evm.TU.C2.972,evm.TU.C7.503,evm.TU.C6.794,evm.TU.C2.731,evm.TU.C3.8,evm.TU.C5.447,evm.TU.C4.580,evm.TU.C2.143,evm.TU.C2.470,evm.TU.C1.651,evm.TU.C3.39,evm.TU.C5.678,evm.TU.C8.88
GO:0051540	metal cluster binding	molecular_function	1	evm.TU.C3.39,evm.TU.C1.651,evm.TU.C5.678,evm.TU.C8.88,evm.TU.C4.580,evm.TU.C2.143,evm.TU.C2.470,evm.TU.C5.447,evm.TU.C3.8,evm.TU.C2.972,evm.TU.C2.731,evm.TU.C7.503,evm.TU.C6.794
GO:0005539	glycosaminoglycan binding	molecular_function	1	evm.TU.C6.747,evm.TU.C8.250
GO:0000105	histidine biosynthetic process	biological_process	1	evm.TU.C8.433,evm.TU.C8.115,evm.TU.C6.231,evm.TU.C5.614,evm.TU.scaffold00023.2
GO:0006547	histidine metabolic process	biological_process	1	evm.TU.C5.614,evm.TU.scaffold00023.2,evm.TU.C8.115,evm.TU.C8.433,evm.TU.C6.231
GO:0052803	imidazole-containing compound metabolic process	biological_process	1	evm.TU.scaffold00023.2,evm.TU.C5.614,evm.TU.C6.231,evm.TU.C8.115,evm.TU.C8.433
GO:0006760	folic acid-containing compound metabolic process	biological_process	1	evm.TU.C5.196,evm.TU.C4.151,evm.TU.C6.487,evm.TU.C5.714,evm.TU.C4.498,evm.TU.C4.516
GO:0042558	pteridine-containing compound metabolic process	biological_process	1	evm.TU.C5.196,evm.TU.C4.151,evm.TU.C5.714,evm.TU.C6.487,evm.TU.C4.498,evm.TU.C4.516
GO:0003724	RNA helicase activity	molecular_function	1	evm.TU.C2.768,evm.TU.C4.844,evm.TU.C1.396,evm.TU.C3.542,evm.TU.C3.649,evm.TU.C5.381,evm.TU.C1.215,evm.TU.C3.933,evm.TU.C2.735,evm.TU.C1.1220,evm.TU.C7.593
GO:0006383	transcription from RNA polymerase III promoter	biological_process	1	evm.TU.C3.1003,evm.TU.C6.420,evm.TU.C3.806,evm.TU.C4.651
GO:0008192	RNA guanylyltransferase activity	molecular_function	1	evm.TU.C3.804,evm.TU.C3.263
GO:0070568	guanylyltransferase activity	molecular_function	1	evm.TU.C3.804,evm.TU.C3.263
GO:0016614	oxidoreductase activity, acting on CH-OH group of donors	molecular_function	1	evm.TU.C3.11,evm.TU.C1.169,evm.TU.C4.151,evm.TU.C6.515,evm.TU.C1.93,evm.TU.C6.47,evm.TU.C7.126,evm.TU.C2.262,evm.TU.C6.655,evm.TU.C8.24,evm.TU.C7.667,evm.TU.C8.167,evm.TU.C7.364,evm.TU.C3.722,evm.TU.C4.396,evm.TU.C8.502,evm.TU.C3.439,evm.TU.C4.13,evm.TU.C2.624,evm.TU.C8.470,evm.TU.C5.123,evm.TU.C1.975,evm.TU.C8.53,evm.TU.C3.855,evm.TU.C5.536,evm.TU.C3.60,evm.TU.C5.655,evm.TU.C1.816,evm.TU.C8.536,…
GO:0006396	RNA processing	biological_process	1	evm.TU.C2.526,evm.TU.C8.372,evm.TU.C1.683,evm.TU.C3.985,evm.TU.C6.63,evm.TU.C8.348,evm.TU.C1.920,evm.TU.C6.418,evm.TU.C8.410,evm.TU.C8.101,evm.TU.C7.291,evm.TU.C4.844,evm.TU.C5.196,evm.TU.C1.1019,evm.TU.C3.338,evm.TU.C2.485,evm.TU.C7.650,evm.TU.C8.115,evm.TU.C7.599,evm.TU.C1.954,evm.TU.C5.119,evm.TU.C1.215,evm.TU.C7.126,evm.TU.C6.515,evm.TU.C3.263,evm.TU.C4.865,evm.TU.C7.44,evm.TU.C6.604,evm.TU.C…
GO:0016791	phosphatase activity	molecular_function	1	evm.TU.C3.253,evm.TU.C4.178,evm.TU.C7.22,evm.TU.C1.516,evm.TU.C1.1220,evm.TU.scaffold00023.1,evm.TU.C5.687,evm.TU.C3.584,evm.TU.C3.542,evm.TU.C6.245,evm.TU.C7.664,evm.TU.C1.1218,evm.TU.C2.743,evm.TU.C4.723,evm.TU.C8.506,evm.TU.C4.141,evm.TU.C3.806
GO:0019104	DNA N-glycosylase activity	molecular_function	1	evm.TU.C4.842,evm.TU.C7.23
GO:0003951	NAD+ kinase activity	molecular_function	1	evm.TU.C5.506,evm.TU.C7.23
GO:0006741	NADP biosynthetic process	biological_process	1	evm.TU.C5.506,evm.TU.C7.23
GO:0016747	transferase activity, transferring acyl groups other than amino-acyl groups	molecular_function	1	evm.TU.C5.38,evm.TU.C4.327,evm.TU.C6.717,evm.TU.C8.566,evm.TU.C6.123,evm.TU.C7.351,evm.TU.C3.431,evm.TU.C3.439,evm.TU.C5.134,evm.TU.C2.302,evm.TU.C3.840,evm.TU.C3.432,evm.TU.C5.125,evm.TU.C1.888,evm.TU.C5.137,evm.TU.C1.1052,evm.TU.C1.914,evm.TU.C1.1266,evm.TU.C8.174,evm.TU.C3.999,evm.TU.C1.383,evm.TU.C4.829,evm.TU.C7.284,evm.TU.C1.331,evm.TU.C8.551,evm.TU.C5.127
GO:0016616	oxidoreductase activity, acting on the CH-OH group of donors, NAD or NADP as acceptor	molecular_function	1	evm.TU.C4.151,evm.TU.C1.975,evm.TU.C2.624,evm.TU.C5.123,evm.TU.C8.470,evm.TU.C3.11,evm.TU.C4.396,evm.TU.C8.502,evm.TU.C1.169,evm.TU.C3.439,evm.TU.C4.13,evm.TU.C3.722,evm.TU.C7.132,evm.TU.C7.364,evm.TU.C5.714,evm.TU.C6.186,evm.TU.C6.269,evm.TU.C5.598,evm.TU.C8.536,evm.TU.C1.816,evm.TU.C8.24,evm.TU.C7.667,evm.TU.C6.47,evm.TU.C7.126,evm.TU.C3.60,evm.TU.C2.262,evm.TU.C6.515,evm.TU.C8.53,evm.TU.C3.855…
GO:0016051	carbohydrate biosynthetic process	biological_process	1	evm.TU.C1.823,evm.TU.C8.419,evm.TU.C6.32,evm.TU.C6.123,evm.TU.C3.213,evm.TU.C3.626,evm.TU.C6.493,evm.TU.C6.735,evm.TU.C8.226,evm.TU.C7.424
GO:0006915	apoptotic process	biological_process	1	evm.TU.C1.553,evm.TU.C3.609,evm.TU.C2.842,evm.TU.C5.506,evm.TU.C6.700
GO:0012501	programmed cell death	biological_process	1	evm.TU.C1.553,evm.TU.C5.506,evm.TU.C2.842,evm.TU.C3.609,evm.TU.C6.700
GO:0005753	mitochondrial proton-transporting ATP synthase complex	cellular_component	1	evm.TU.C8.417,evm.TU.C1.683,evm.TU.C6.656,evm.TU.C5.783,evm.TU.C2.143,evm.TU.C4.180
GO:0004417	hydroxyethylthiazole kinase activity	molecular_function	1	evm.TU.C2.639,evm.TU.C6.88
GO:0009123	nucleoside monophosphate metabolic process	biological_process	1	evm.TU.C1.214,evm.TU.C7.23,evm.TU.C2.89,evm.TU.C2.875,evm.TU.C1.463,evm.TU.C4.180,evm.TU.C2.143,evm.TU.C6.305,evm.TU.C1.125,evm.TU.C6.656,evm.TU.C5.783,evm.TU.C6.493,evm.TU.C8.417,evm.TU.C1.683,evm.TU.C3.412,evm.TU.C7.441
GO:0019682	glyceraldehyde-3-phosphate metabolic process	biological_process	1	evm.TU.C5.300,evm.TU.C3.60
GO:0004252	serine-type endopeptidase activity	molecular_function	1	evm.TU.C6.664,evm.TU.C4.419,evm.TU.C5.12,evm.TU.C4.405,evm.TU.scaffold00023.54,evm.TU.C1.1220,evm.TU.C4.716,evm.TU.C3.426,evm.TU.C3.202,evm.TU.C6.249,evm.TU.C6.714,evm.TU.C3.1003
GO:0051537	2 iron, 2 sulfur cluster binding	molecular_function	1	evm.TU.C5.678,evm.TU.C3.39,evm.TU.C1.651,evm.TU.C6.794,evm.TU.C4.580
GO:0003689	DNA clamp loader activity	molecular_function	1	evm.TU.C4.178
GO:0005657	replication fork	cellular_component	1	evm.TU.C4.178
GO:0005663	DNA replication factor C complex	cellular_component	1	evm.TU.C4.178
GO:0033170	protein-DNA loading ATPase activity	molecular_function	1	evm.TU.C4.178
GO:0000956	nuclear-transcribed mRNA catabolic process	biological_process	1	evm.TU.C2.241,evm.TU.C4.558
GO:0008097	5S rRNA binding	molecular_function	1	evm.TU.C2.270
GO:0031639	plasminogen activation	biological_process	1	evm.TU.C1.569
GO:0006303	double-strand break repair via nonhomologous end joining	biological_process	1	evm.TU.C2.252,evm.TU.C4.672
GO:0003872	6-phosphofructokinase activity	molecular_function	1	evm.TU.C7.23
GO:0008725	DNA-3-methyladenine glycosylase activity	molecular_function	1	evm.TU.C7.23
GO:0043733	DNA-3-methylbase glycosylase activity	molecular_function	1	evm.TU.C7.23
GO:0042451	purine nucleoside biosynthetic process	biological_process	1	evm.TU.C8.417,evm.TU.C2.143,evm.TU.C1.683,evm.TU.C4.180,evm.TU.C3.412,evm.TU.C7.441,evm.TU.C1.125,evm.TU.C5.783,evm.TU.C6.656,evm.TU.C2.904,evm.TU.C7.22
GO:0046129	purine ribonucleoside biosynthetic process	biological_process	1	evm.TU.C1.683,evm.TU.C2.143,evm.TU.C4.180,evm.TU.C8.417,evm.TU.C7.441,evm.TU.C3.412,evm.TU.C6.656,evm.TU.C5.783,evm.TU.C1.125,evm.TU.C7.22,evm.TU.C2.904
GO:0004619	phosphoglycerate mutase activity	molecular_function	1	evm.TU.C4.735
GO:0006007	glucose catabolic process	biological_process	1	evm.TU.C4.735
GO:0019320	hexose catabolic process	biological_process	1	evm.TU.C4.735
GO:0008218	bioluminescence	biological_process	1	evm.TU.C3.432,evm.TU.C1.1201
GO:0005849	mRNA cleavage factor complex	cellular_component	1	evm.TU.C6.604
GO:0006369	termination of RNA polymerase II transcription	biological_process	1	evm.TU.C6.604
GO:0006378	mRNA polyadenylation	biological_process	1	evm.TU.C6.604
GO:0000272	polysaccharide catabolic process	biological_process	1	evm.TU.C8.56,evm.TU.C2.447
GO:0003848	2-amino-4-hydroxy-6-hydroxymethyldihydropteridine diphosphokinase activity	molecular_function	1	evm.TU.C6.487
GO:0090231	regulation of spindle checkpoint	biological_process	1	evm.TU.C3.836
GO:0090266	regulation of mitotic cell cycle spindle assembly checkpoint	biological_process	1	evm.TU.C3.836
GO:1901976	regulation of cell cycle checkpoint	biological_process	1	evm.TU.C3.836
GO:1903504	regulation of mitotic spindle checkpoint	biological_process	1	evm.TU.C3.836
GO:0097164	ammonium ion metabolic process	biological_process	1	evm.TU.C1.186,evm.TU.C6.249
GO:0004514	nicotinate-nucleotide diphosphorylase (carboxylating) activity	molecular_function	1	evm.TU.C4.844,evm.TU.C5.31
GO:0009435	NAD biosynthetic process	biological_process	1	evm.TU.C4.844,evm.TU.C5.31
GO:0019674	NAD metabolic process	biological_process	1	evm.TU.C5.31,evm.TU.C4.844
GO:0008982	protein-N(PI)-phosphohistidine-sugar phosphotransferase activity	molecular_function	1	evm.TU.C3.258,evm.TU.C6.24,evm.TU.C6.555
GO:0002115	store-operated calcium entry	biological_process	1	evm.TU.C5.586,evm.TU.C2.240
GO:0051924	regulation of calcium ion transport	biological_process	1	evm.TU.C5.586,evm.TU.C2.240
GO:2001256	regulation of store-operated calcium entry	biological_process	1	evm.TU.C2.240,evm.TU.C5.586
GO:0004859	phospholipase inhibitor activity	molecular_function	1	evm.TU.C4.726
GO:0030259	lipid glycosylation	biological_process	1	evm.TU.C4.726
GO:0055102	lipase inhibitor activity	molecular_function	1	evm.TU.C4.726
GO:0098519	nucleotide phosphatase activity, acting on free nucleotides	molecular_function	1	evm.TU.C5.687,evm.TU.C3.253,evm.TU.C4.178,evm.TU.C3.542,evm.TU.C1.1218,evm.TU.C1.1220
GO:0016620	oxidoreductase activity, acting on the aldehyde or oxo group of donors, NAD or NADP as acceptor	molecular_function	1	evm.TU.C3.439,evm.TU.C2.262,evm.TU.C2.313,evm.TU.C4.151,evm.TU.C4.444,evm.TU.C7.525,evm.TU.C2.58
GO:0004609	phosphatidylserine decarboxylase activity	molecular_function	1	evm.TU.C1.104,evm.TU.C1.569
GO:0044723	single-organism carbohydrate metabolic process	biological_process	1	evm.TU.C6.735,evm.TU.C7.424,evm.TU.C1.756,evm.TU.C1.214,evm.TU.C8.419,evm.TU.C4.726,evm.TU.C7.23,evm.TU.C2.117,evm.TU.C2.209,evm.TU.C7.667,evm.TU.C3.626,evm.TU.C2.875,evm.TU.C6.493,evm.TU.C4.735,evm.TU.C8.202,evm.TU.C5.416,evm.TU.C8.226,evm.TU.C6.32,evm.TU.C1.823,evm.TU.C3.213,evm.TU.C5.122,evm.TU.C6.123
GO:0016877	ligase activity, forming carbon-sulfur bonds	molecular_function	1	evm.TU.C6.443,evm.TU.C3.432,evm.TU.C7.126,evm.TU.C5.119,evm.TU.C7.132,evm.TU.C5.350
GO:0006750	glutathione biosynthetic process	biological_process	1	evm.TU.C1.575,evm.TU.C5.439
GO:0019184	nonribosomal peptide biosynthetic process	biological_process	1	evm.TU.C5.439,evm.TU.C1.575
GO:0000070	mitotic sister chromatid segregation	biological_process	1	evm.TU.C3.806,evm.TU.C3.836,evm.TU.C6.642,evm.TU.C1.1006
GO:0000819	sister chromatid segregation	biological_process	1	evm.TU.C3.806,evm.TU.C1.1006,evm.TU.C3.836,evm.TU.C6.642
GO:0006913	nucleocytoplasmic transport	biological_process	1	evm.TU.C5.588,evm.TU.C4.606,evm.TU.C2.963,evm.TU.C1.778,evm.TU.C1.1006,evm.TU.C8.357,evm.TU.C8.263,evm.TU.C8.250,evm.TU.C2.962
GO:0042816	vitamin B6 metabolic process	biological_process	1	evm.TU.C3.32,evm.TU.C8.115
GO:0042819	vitamin B6 biosynthetic process	biological_process	1	evm.TU.C3.32,evm.TU.C8.115
GO:0044257	cellular protein catabolic process	biological_process	1	evm.TU.C3.145,evm.TU.C3.836,evm.TU.C6.642,evm.TU.C3.342,evm.TU.C3.138,evm.TU.C1.1006,evm.TU.C3.255,evm.TU.C4.569,evm.TU.C3.902,evm.TU.C3.232,evm.TU.C3.978,evm.TU.C4.137,evm.TU.C5.125
GO:0051603	proteolysis involved in cellular protein catabolic process	biological_process	1	evm.TU.C6.642,evm.TU.C3.342,evm.TU.C3.836,evm.TU.C3.145,evm.TU.C1.1006,evm.TU.C3.138,evm.TU.C3.232,evm.TU.C3.902,evm.TU.C3.255,evm.TU.C4.569,evm.TU.C4.137,evm.TU.C3.978,evm.TU.C5.125
GO:0004298	threonine-type endopeptidase activity	molecular_function	1	evm.TU.C4.137,evm.TU.C3.145,evm.TU.C3.342,evm.TU.C3.138
GO:0070003	threonine-type peptidase activity	molecular_function	1	evm.TU.C4.137,evm.TU.C3.138,evm.TU.C3.342,evm.TU.C3.145
GO:0000152	nuclear ubiquitin ligase complex	cellular_component	1	evm.TU.C3.18,evm.TU.C6.642,evm.TU.C5.437,evm.TU.C3.836,evm.TU.C7.149,evm.TU.C2.964,evm.TU.C4.491,evm.TU.C1.651,evm.TU.C4.703
GO:0005680	anaphase-promoting complex	cellular_component	1	evm.TU.C1.651,evm.TU.C4.703,evm.TU.C4.491,evm.TU.C2.964,evm.TU.C7.149,evm.TU.C3.836,evm.TU.C3.18,evm.TU.C6.642,evm.TU.C5.437
GO:0031461	cullin-RING ubiquitin ligase complex	cellular_component	1	evm.TU.C3.836,evm.TU.C6.642,evm.TU.C5.437,evm.TU.C3.18,evm.TU.C2.964,evm.TU.C7.149,evm.TU.C1.651,evm.TU.C4.703,evm.TU.C4.491
GO:0003678	DNA helicase activity	molecular_function	1	evm.TU.C2.735,evm.TU.C2.252,evm.TU.C4.672,evm.TU.C7.685,evm.TU.C1.215,evm.TU.C3.649,evm.TU.C3.542,evm.TU.C1.739,evm.TU.C4.102,evm.TU.C4.558,evm.TU.C1.1220,evm.TU.C7.593,evm.TU.C1.285,evm.TU.C4.178,evm.TU.C5.381,evm.TU.C1.396
GO:0051156	glucose 6-phosphate metabolic process	biological_process	1	evm.TU.C3.60,evm.TU.C5.300
GO:0044242	cellular lipid catabolic process	biological_process	1	evm.TU.C4.676,evm.TU.C4.124
GO:0006855	drug transmembrane transport	biological_process	1	evm.TU.C2.160,evm.TU.C5.222
GO:0015238	drug transmembrane transporter activity	molecular_function	1	evm.TU.C5.222,evm.TU.C2.160
GO:0015893	drug transport	biological_process	1	evm.TU.C5.222,evm.TU.C2.160
GO:0090484	drug transporter activity	molecular_function	1	evm.TU.C5.222,evm.TU.C2.160
GO:0046849	bone remodeling	biological_process	1	evm.TU.C4.272
GO:0048771	tissue remodeling	biological_process	1	evm.TU.C4.272
GO:0033177	proton-transporting two-sector ATPase complex, proton-transporting domain	cellular_component	1	evm.TU.C1.125,evm.TU.C8.263,evm.TU.C8.417,evm.TU.C3.88,evm.TU.C4.180,evm.TU.C1.683,evm.TU.C1.36,evm.TU.C3.412,evm.TU.C7.441
GO:0030246	carbohydrate binding	molecular_function	1	evm.TU.C3.20,evm.TU.C1.429,evm.TU.C6.614,evm.TU.C2.209,evm.TU.C5.643,evm.TU.C5.66
GO:0008924	malate dehydrogenase (quinone) activity	molecular_function	1	evm.TU.C8.167,evm.TU.C5.655
GO:0016901	oxidoreductase activity, acting on the CH-OH group of donors, quinone or similar compound as acceptor	molecular_function	1	evm.TU.C5.655,evm.TU.C8.167
GO:0045861	negative regulation of proteolysis	biological_process	1	evm.TU.C3.836,evm.TU.C1.1006,evm.TU.C3.609
GO:0003896	DNA primase activity	molecular_function	1	evm.TU.C5.169,evm.TU.C8.127,evm.TU.C2.1080
GO:0000049	tRNA binding	molecular_function	1	evm.TU.C1.920,evm.TU.C1.1019,evm.TU.C6.420,evm.TU.C1.943
GO:0016628	oxidoreductase activity, acting on the CH-CH group of donors, NAD or NADP as acceptor	molecular_function	1	evm.TU.C7.525,evm.TU.C6.515,evm.TU.C5.127,evm.TU.C5.119,evm.TU.C1.640,evm.TU.C2.262,evm.TU.C2.58,evm.TU.C4.444,evm.TU.C8.24,evm.TU.C5.132,evm.TU.C5.350
GO:0047474	long-chain fatty acid luciferin component ligase activity	molecular_function	1	evm.TU.C3.432
GO:0090544	BAF-type complex	cellular_component	1	evm.TU.C6.493
GO:0034470	ncRNA processing	biological_process	1	evm.TU.C6.418,evm.TU.C8.410,evm.TU.C8.348,evm.TU.C1.920,evm.TU.C3.985,evm.TU.C8.372,evm.TU.C8.115,evm.TU.C7.599,evm.TU.C1.954,evm.TU.C7.650,evm.TU.C1.1019,evm.TU.C4.844,evm.TU.C6.515,evm.TU.C5.119,evm.TU.C1.215,evm.TU.C7.126,evm.TU.C1.1218,evm.TU.C7.44,evm.TU.C1.348,evm.TU.C3.36,evm.TU.C3.722,evm.TU.C3.791,evm.TU.C1.1102,evm.TU.C6.794,evm.TU.C3.257,evm.TU.C6.130,evm.TU.C7.136,evm.TU.C2.735,evm.TU…
GO:0043604	amide biosynthetic process	biological_process	1	evm.TU.C1.943,evm.TU.C1.902,evm.TU.C4.676,evm.TU.C6.342,evm.TU.C6.459,evm.TU.C7.506,evm.TU.scaffold00023.2,evm.TU.C1.215,evm.TU.C4.883,evm.TU.C2.190,evm.TU.C7.303,evm.TU.C1.575,evm.TU.C2.710,evm.TU.C8.506,evm.TU.C2.92,evm.TU.C2.270,evm.TU.C4.151,evm.TU.C5.196,evm.TU.C2.580,evm.TU.C4.773,evm.TU.C4.718,evm.TU.C1.1228,evm.TU.C6.123,evm.TU.C1.390,evm.TU.C5.808,evm.TU.C7.19,evm.TU.C3.1003,evm.TU.C6.48…
GO:0006839	mitochondrial transport	biological_process	1	evm.TU.C1.439,evm.TU.C2.335,evm.TU.C5.728,evm.TU.C2.377
GO:0006919	activation of cysteine-type endopeptidase activity involved in apoptotic process	biological_process	1	evm.TU.C6.700
GO:0010950	positive regulation of endopeptidase activity	biological_process	1	evm.TU.C6.700
GO:0010952	positive regulation of peptidase activity	biological_process	1	evm.TU.C6.700
GO:0043280	positive regulation of cysteine-type endopeptidase activity involved in apoptotic process	biological_process	1	evm.TU.C6.700
GO:0045862	positive regulation of proteolysis	biological_process	1	evm.TU.C6.700
GO:0097202	activation of cysteine-type endopeptidase activity	biological_process	1	evm.TU.C6.700
GO:2001056	positive regulation of cysteine-type endopeptidase activity	biological_process	1	evm.TU.C6.700
GO:0044699	single-organism process	biological_process	1	evm.TU.C2.842,evm.TU.C5.174,evm.TU.C5.598,evm.TU.C8.55,evm.TU.C5.714,evm.TU.C1.1071,evm.TU.C8.111,evm.TU.C7.59,evm.TU.C1.1086,evm.TU.C4.716,evm.TU.C6.246,evm.TU.C7.604,evm.TU.C3.16,evm.TU.C1.281,evm.TU.C6.32,evm.TU.C1.285,evm.TU.C4.421,evm.TU.C2.624,evm.TU.C2.769,evm.TU.C3.42,evm.TU.C8.433,evm.TU.C5.416,evm.TU.C6.697,evm.TU.C2.470,evm.TU.C6.544,evm.TU.C7.685,evm.TU.C2.1118,evm.TU.C1.198,evm.TU.C3…
GO:0008277	regulation of G-protein coupled receptor protein signaling pathway	biological_process	1	evm.TU.C6.625
GO:0051782	negative regulation of cell division	biological_process	1	evm.TU.C5.176,evm.TU.C1.1006,evm.TU.C3.836
GO:0009268	response to pH	biological_process	1	evm.TU.C6.138
GO:0010447	response to acidic pH	biological_process	1	evm.TU.C6.138
GO:0007093	mitotic cell cycle checkpoint	biological_process	1	evm.TU.C8.292,evm.TU.C3.836,evm.TU.C1.1006
GO:0045930	negative regulation of mitotic cell cycle	biological_process	1	evm.TU.C3.836,evm.TU.C1.1006,evm.TU.C8.292
GO:0030278	regulation of ossification	biological_process	1	evm.TU.C3.512,evm.TU.C8.292
GO:0000255	allantoin metabolic process	biological_process	1	evm.TU.C6.718,evm.TU.C3.655
GO:0000256	allantoin catabolic process	biological_process	1	evm.TU.C6.718,evm.TU.C3.655
GO:0051297	centrosome organization	biological_process	1	evm.TU.C1.169,evm.TU.C2.675
GO:0005488	binding	molecular_function	1	evm.TU.C5.319,evm.TU.C1.833,evm.TU.C2.415,evm.TU.C3.609,evm.TU.C4.444,evm.TU.C4.754,evm.TU.C4.569,evm.TU.C3.853,evm.TU.scaffold00023.51,evm.TU.C4.176,evm.TU.C4.629,evm.TU.C3.722,evm.TU.C2.850,evm.TU.C3.519,evm.TU.C8.500,evm.TU.C3.804,evm.TU.C1.1223,evm.TU.C4.559,evm.TU.C4.646,evm.TU.C7.520,evm.TU.C6.791,evm.TU.C2.919,evm.TU.C6.303,evm.TU.C6.417,evm.TU.C6.270,evm.TU.C7.191,evm.TU.C6.77,evm.TU.C8.4…
GO:0098542	defense response to other organism	biological_process	1	evm.TU.C7.370,evm.TU.C7.604,evm.TU.C3.79,evm.TU.C6.231,evm.TU.C4.86,evm.TU.C8.320,evm.TU.C5.128,evm.TU.C8.113,evm.TU.C6.570,evm.TU.C2.377,evm.TU.C1.1006,evm.TU.C1.202
GO:0050790	regulation of catalytic activity	biological_process	1	evm.TU.C7.351,evm.TU.C5.766,evm.TU.C6.700,evm.TU.C3.836,evm.TU.C3.609,evm.TU.C1.1006,evm.TU.C4.341,evm.TU.C2.241,evm.TU.C2.203
GO:0004748	ribonucleoside-diphosphate reductase activity, thioredoxin disulfide as acceptor	molecular_function	1	evm.TU.C3.66
GO:0061731	ribonucleoside-diphosphate reductase activity	molecular_function	1	evm.TU.C3.66
GO:0016818	hydrolase activity, acting on acid anhydrides, in phosphorus-containing anhydrides	molecular_function	1	evm.TU.C5.687,evm.TU.C4.770,evm.TU.C7.685,evm.TU.C3.933,evm.TU.C1.215,evm.TU.C5.704,evm.TU.C3.253,evm.TU.C5.783,evm.TU.C4.844,evm.TU.C6.622,evm.TU.C4.625,evm.TU.C7.593,evm.TU.C4.514,evm.TU.C3.836,evm.TU.C6.306,evm.TU.C4.102,evm.TU.C5.447,evm.TU.C2.252,evm.TU.C2.735,evm.TU.C2.174,evm.TU.C8.127,evm.TU.C1.1035,evm.TU.C1.285,evm.TU.C4.178,evm.TU.C6.656,evm.TU.C4.500,evm.TU.C5.437,evm.TU.C1.1220,evm.T…
GO:0005525	GTP binding	molecular_function	1	evm.TU.C7.234,evm.TU.C1.778,evm.TU.C1.1220,evm.TU.C4.261,evm.TU.scaffold00026.4,evm.TU.C1.795,evm.TU.C3.842,evm.TU.C4.500,evm.TU.C1.1035,evm.TU.C2.419,evm.TU.C3.152,evm.TU.C5.447,evm.TU.C4.102,evm.TU.C2.281,evm.TU.C3.836,evm.TU.C6.418,evm.TU.C4.248,evm.TU.C4.514,evm.TU.C5.463,evm.TU.C4.625,evm.TU.C7.191,evm.TU.C6.622,evm.TU.C3.166,evm.TU.C4.380,evm.TU.C5.704,evm.TU.C4.844,evm.TU.C3.253,evm.TU.C5.…
GO:0071826	ribonucleoprotein complex subunit organization	biological_process	1	evm.TU.C5.494,evm.TU.C3.338
GO:0016833	oxo-acid-lyase activity	molecular_function	1	evm.TU.C3.257,evm.TU.C3.439,evm.TU.C6.24,evm.TU.C5.627
GO:0004521	endoribonuclease activity	molecular_function	1	evm.TU.C6.794,evm.TU.C2.227,evm.TU.C7.44,evm.TU.C1.920,evm.TU.C8.348,evm.TU.C3.556,evm.TU.C6.631
GO:0032561	guanyl ribonucleotide binding	molecular_function	1	evm.TU.C4.500,evm.TU.C3.842,evm.TU.C1.795,evm.TU.C4.261,evm.TU.scaffold00026.4,evm.TU.C7.234,evm.TU.C1.1220,evm.TU.C1.778,evm.TU.C3.836,evm.TU.C5.447,evm.TU.C2.281,evm.TU.C4.102,evm.TU.C3.152,evm.TU.C2.419,evm.TU.C1.1035,evm.TU.C4.844,evm.TU.C3.253,evm.TU.C3.166,evm.TU.C4.380,evm.TU.C5.704,evm.TU.C6.622,evm.TU.C5.766,evm.TU.C7.191,evm.TU.C5.463,evm.TU.C4.625,evm.TU.C4.514,evm.TU.C4.248,evm.TU.C6.…
GO:0009251	glucan catabolic process	biological_process	1	evm.TU.C8.56
GO:0030245	cellulose catabolic process	biological_process	1	evm.TU.C8.56
GO:0044247	cellular polysaccharide catabolic process	biological_process	1	evm.TU.C8.56
GO:0051275	beta-glucan catabolic process	biological_process	1	evm.TU.C8.56
GO:0051287	NAD binding	molecular_function	1	evm.TU.C1.93,evm.TU.C2.392,evm.TU.C6.515,evm.TU.C5.536,evm.TU.C3.60,evm.TU.C6.47,evm.TU.C2.262,evm.TU.C6.137,evm.TU.C1.925,evm.TU.C1.816,evm.TU.C6.269,evm.TU.C7.132,evm.TU.C7.364,evm.TU.C5.714,evm.TU.C7.525,evm.TU.C2.313,evm.TU.C1.169,evm.TU.C3.439,evm.TU.C8.502,evm.TU.C2.857,evm.TU.C8.470,evm.TU.C4.444,evm.TU.C4.151
GO:0016209	antioxidant activity	molecular_function	1	evm.TU.C1.1127,evm.TU.C5.588,evm.TU.C1.782,evm.TU.C5.790,evm.TU.C1.1215,evm.TU.C6.544,evm.TU.C5.557,evm.TU.C3.900,evm.TU.C2.436
GO:0034641	cellular nitrogen compound metabolic process	biological_process	1	evm.TU.C1.976,evm.TU.C7.298,evm.TU.C3.926,evm.TU.C2.875,evm.TU.C1.215,evm.TU.C8.67,evm.TU.scaffold00023.2,evm.TU.C1.785,evm.TU.C4.883,evm.TU.C1.575,evm.TU.C3.933,evm.TU.C6.601,evm.TU.C6.305,evm.TU.C4.844,evm.TU.C5.783,evm.TU.C7.458,evm.TU.C6.123,evm.TU.C7.599,evm.TU.C1.954,evm.TU.C2.741,evm.TU.C8.307,evm.TU.C3.394,evm.TU.C1.746,evm.TU.C8.432,evm.TU.C5.162,evm.TU.C1.893,evm.TU.C6.261,evm.TU.C5.350…
GO:0006063	uronic acid metabolic process	biological_process	1	evm.TU.C1.756
GO:0006064	glucuronate catabolic process	biological_process	1	evm.TU.C1.756
GO:0008927	mannonate dehydratase activity	molecular_function	1	evm.TU.C1.756
GO:0019585	glucuronate metabolic process	biological_process	1	evm.TU.C1.756
GO:0016787	hydrolase activity	molecular_function	1	evm.TU.C1.215,evm.TU.scaffold00023.2,evm.TU.C1.817,evm.TU.C3.933,evm.TU.C6.305,evm.TU.C7.595,evm.TU.C8.284,evm.TU.C6.127,evm.TU.C5.304,evm.TU.C4.770,evm.TU.C5.493,evm.TU.C1.1021,evm.TU.C2.313,evm.TU.C8.307,evm.TU.C4.514,evm.TU.C5.353,evm.TU.C4.844,evm.TU.C4.791,evm.TU.C5.783,evm.TU.C7.458,evm.TU.C7.301,evm.TU.C8.414,evm.TU.C5.704,evm.TU.C6.622,evm.TU.C8.127,evm.TU.C2.174,evm.TU.C2.1092,evm.TU.C2.…
GO:0003942	N-acetyl-gamma-glutamyl-phosphate reductase activity	molecular_function	1	evm.TU.C7.525
GO:0016810	hydrolase activity, acting on carbon-nitrogen (but not peptide) bonds	molecular_function	1	evm.TU.C2.377,evm.TU.C1.880,evm.TU.C8.115,evm.TU.C5.304,evm.TU.C4.315,evm.TU.C2.1092,evm.TU.C3.655,evm.TU.C3.32,evm.TU.C1.466,evm.TU.C1.186,evm.TU.C4.842,evm.TU.C2.392
GO:0043154	negative regulation of cysteine-type endopeptidase activity involved in apoptotic process	biological_process	1	evm.TU.C3.609
GO:2000117	negative regulation of cysteine-type endopeptidase activity	biological_process	1	evm.TU.C3.609
GO:0009411	response to UV	biological_process	1	evm.TU.C5.261
GO:0009073	aromatic amino acid family biosynthetic process	biological_process	1	evm.TU.C8.349,evm.TU.C7.329,evm.TU.C6.834
GO:0004751	ribose-5-phosphate isomerase activity	molecular_function	1	evm.TU.C5.300
GO:0009052	pentose-phosphate shunt, non-oxidative branch	biological_process	1	evm.TU.C5.300
GO:0016462	pyrophosphatase activity	molecular_function	1	evm.TU.C6.622,evm.TU.C7.191,evm.TU.C3.253,evm.TU.C4.844,evm.TU.C2.396,evm.TU.C5.783,evm.TU.C5.704,evm.TU.C4.380,evm.TU.C3.166,evm.TU.C1.125,evm.TU.C7.593,evm.TU.C4.514,evm.TU.C4.248,evm.TU.C6.418,evm.TU.C1.1146,evm.TU.C4.625,evm.TU.C5.463,evm.TU.C2.561,evm.TU.C1.1218,evm.TU.C4.770,evm.TU.C5.687,evm.TU.C2.768,evm.TU.C2.92,evm.TU.C5.18,evm.TU.C3.754,evm.TU.C1.215,evm.TU.C7.685,evm.TU.C4.672,evm.TU.…
GO:0019902	phosphatase binding	molecular_function	1	evm.TU.C4.716
GO:1902600	hydrogen ion transmembrane transport	biological_process	1	evm.TU.C1.125,evm.TU.C8.263,evm.TU.C5.783,evm.TU.C2.89,evm.TU.C1.463,evm.TU.C8.417,evm.TU.C3.88,evm.TU.C2.143,evm.TU.C1.683,evm.TU.C4.180,evm.TU.C3.412,evm.TU.C1.36,evm.TU.C7.441
GO:0008899	homoserine O-succinyltransferase activity	molecular_function	1	evm.TU.C3.439
GO:0009092	homoserine metabolic process	biological_process	1	evm.TU.C3.439
GO:0016750	O-succinyltransferase activity	molecular_function	1	evm.TU.C3.439
GO:0019279	L-methionine biosynthetic process from L-homoserine via cystathionine	biological_process	1	evm.TU.C3.439
GO:0019281	L-methionine biosynthetic process from homoserine via O-succinyl-L-homoserine and cystathionine	biological_process	1	evm.TU.C3.439
GO:0071265	L-methionine biosynthetic process	biological_process	1	evm.TU.C3.439
GO:0071266	'de novo' L-methionine biosynthetic process	biological_process	1	evm.TU.C3.439
GO:0006471	protein ADP-ribosylation	biological_process	1	evm.TU.C5.416
GO:0031418	L-ascorbic acid binding	molecular_function	1	evm.TU.C5.66
GO:0003852	2-isopropylmalate synthase activity	molecular_function	1	evm.TU.C3.764
GO:0006813	potassium ion transport	biological_process	1	evm.TU.C3.104,evm.TU.C7.126,evm.TU.C6.47,evm.TU.C1.56,evm.TU.C2.857,evm.TU.C7.650,evm.TU.C8.24,evm.TU.C6.833
GO:0005850	eukaryotic translation initiation factor 2 complex	cellular_component	1	evm.TU.C4.754
GO:0006636	unsaturated fatty acid biosynthetic process	biological_process	1	evm.TU.C1.186
GO:0006690	icosanoid metabolic process	biological_process	1	evm.TU.C1.186
GO:0006691	leukotriene metabolic process	biological_process	1	evm.TU.C1.186
GO:0009445	putrescine metabolic process	biological_process	1	evm.TU.C1.186
GO:0009446	putrescine biosynthetic process	biological_process	1	evm.TU.C1.186
GO:0019370	leukotriene biosynthetic process	biological_process	1	evm.TU.C1.186
GO:0033559	unsaturated fatty acid metabolic process	biological_process	1	evm.TU.C1.186
GO:0046456	icosanoid biosynthetic process	biological_process	1	evm.TU.C1.186
GO:1901568	fatty acid derivative metabolic process	biological_process	1	evm.TU.C1.186
GO:1901570	fatty acid derivative biosynthetic process	biological_process	1	evm.TU.C1.186
GO:0000975	regulatory region DNA binding	molecular_function	1	evm.TU.C8.98
GO:0001067	regulatory region nucleic acid binding	molecular_function	1	evm.TU.C8.98
GO:0060962	regulation of ribosomal protein gene transcription from RNA polymerase II promoter	biological_process	1	evm.TU.C5.99
GO:0006952	defense response	biological_process	1	evm.TU.C8.113,evm.TU.C1.816,evm.TU.C5.128,evm.TU.C8.86,evm.TU.C1.1006,evm.TU.C6.570,evm.TU.C1.202,evm.TU.C7.604,evm.TU.C7.370,evm.TU.C8.394,evm.TU.C4.86,evm.TU.C6.529,evm.TU.C2.377,evm.TU.C3.79,evm.TU.C6.747,evm.TU.C3.269,evm.TU.C6.231,evm.TU.C8.320
GO:0004181	metallocarboxypeptidase activity	molecular_function	1	evm.TU.C7.325
GO:0008168	methyltransferase activity	molecular_function	1	evm.TU.C6.82,evm.TU.C8.166,evm.TU.C5.714,evm.TU.C8.55,evm.TU.C2.51,evm.TU.C5.811,evm.TU.C3.131,evm.TU.C3.416,evm.TU.C1.421,evm.TU.C3.257,evm.TU.C1.966,evm.TU.C1.1102,evm.TU.C2.1080,evm.TU.C1.911,evm.TU.C5.137,evm.TU.C1.300,evm.TU.C6.165,evm.TU.C7.402,evm.TU.C2.813,evm.TU.C7.453,evm.TU.C8.475,evm.TU.C4.651,evm.TU.C4.718,evm.TU.C6.123,evm.TU.C1.170,evm.TU.C7.599,evm.TU.C1.954,evm.TU.C3.255,evm.TU.C…
GO:0018580	nitronate monooxygenase activity	molecular_function	1	evm.TU.C1.18,evm.TU.C2.858,evm.TU.C8.433,evm.TU.C8.115,evm.TU.C5.127
GO:0019700	organic phosphonate catabolic process	biological_process	1	evm.TU.C8.88
GO:0042916	alkylphosphonate transport	biological_process	1	evm.TU.C8.88
GO:0004512	inositol-3-phosphate synthase activity	molecular_function	1	evm.TU.C6.735
GO:0006021	inositol biosynthetic process	biological_process	1	evm.TU.C6.735
GO:0046173	polyol biosynthetic process	biological_process	1	evm.TU.C6.735
GO:0016853	isomerase activity	molecular_function	1	evm.TU.C2.209,evm.TU.C8.288,evm.TU.C4.801,evm.TU.C6.786,evm.TU.C2.775,evm.TU.C6.735,evm.TU.C4.421,evm.TU.C1.175,evm.TU.C5.300,evm.TU.C1.315,evm.TU.C8.466,evm.TU.C1.592,evm.TU.C1.120,evm.TU.C8.5,evm.TU.C5.31,evm.TU.C4.735,evm.TU.C6.493,evm.TU.C8.307
GO:0019001	guanyl nucleotide binding	molecular_function	1	evm.TU.C7.685,evm.TU.C3.933,evm.TU.C1.168,evm.TU.C2.241,evm.TU.C5.393,evm.TU.C5.687,evm.TU.C2.311,evm.TU.C4.770,evm.TU.C1.1218,evm.TU.C5.463,evm.TU.C4.625,evm.TU.C4.248,evm.TU.C6.418,evm.TU.C4.514,evm.TU.C5.704,evm.TU.C4.380,evm.TU.C3.166,evm.TU.C3.253,evm.TU.C4.844,evm.TU.C7.191,evm.TU.C5.766,evm.TU.C6.622,evm.TU.C2.419,evm.TU.C1.1035,evm.TU.C3.836,evm.TU.C3.152,evm.TU.C4.102,evm.TU.C2.281,evm.T…
GO:0003856	3-dehydroquinate synthase activity	molecular_function	1	evm.TU.C7.329
GO:0004407	histone deacetylase activity	molecular_function	1	evm.TU.C2.392
GO:0006342	chromatin silencing	biological_process	1	evm.TU.C2.392
GO:0006476	protein deacetylation	biological_process	1	evm.TU.C2.392
GO:0017136	NAD-dependent histone deacetylase activity	molecular_function	1	evm.TU.C2.392
GO:0019213	deacetylase activity	molecular_function	1	evm.TU.C2.392
GO:0033558	protein deacetylase activity	molecular_function	1	evm.TU.C2.392
GO:0034979	NAD-dependent protein deacetylase activity	molecular_function	1	evm.TU.C2.392
GO:0035601	protein deacylation	biological_process	1	evm.TU.C2.392
GO:0045814	negative regulation of gene expression, epigenetic	biological_process	1	evm.TU.C2.392
GO:0098732	macromolecule deacylation	biological_process	1	evm.TU.C2.392
GO:0036442	hydrogen-exporting ATPase activity	molecular_function	1	evm.TU.C2.143,evm.TU.C5.783,evm.TU.C1.125
GO:0046961	proton-transporting ATPase activity, rotational mechanism	molecular_function	1	evm.TU.C1.125,evm.TU.C5.783,evm.TU.C2.143
GO:0017111	nucleoside-triphosphatase activity	molecular_function	1	evm.TU.C3.542,evm.TU.C3.649,evm.TU.C3.836,evm.TU.C6.306,evm.TU.C1.739,evm.TU.C3.152,evm.TU.C4.102,evm.TU.C2.281,evm.TU.C5.447,evm.TU.C2.252,evm.TU.C2.419,evm.TU.C2.735,evm.TU.C5.151,evm.TU.C8.127,evm.TU.C2.143,evm.TU.C1.1035,evm.TU.C1.285,evm.TU.C4.178,evm.TU.C5.381,evm.TU.C1.396,evm.TU.C6.656,evm.TU.C4.500,evm.TU.C3.213,evm.TU.C3.842,evm.TU.scaffold00026.4,evm.TU.C4.261,evm.TU.C4.558,evm.TU.C1.1…
GO:0005088	Ras guanyl-nucleotide exchange factor activity	molecular_function	1	evm.TU.C2.436,evm.TU.C1.125,evm.TU.C7.215
GO:0005089	Rho guanyl-nucleotide exchange factor activity	molecular_function	1	evm.TU.C1.125,evm.TU.C2.436,evm.TU.C7.215
GO:0004013	adenosylhomocysteinase activity	molecular_function	1	evm.TU.C2.857
GO:0016801	hydrolase activity, acting on ether bonds	molecular_function	1	evm.TU.C2.857
GO:0016802	trialkylsulfonium hydrolase activity	molecular_function	1	evm.TU.C2.857
GO:0007131	reciprocal meiotic recombination	biological_process	1	evm.TU.C5.176
GO:0033313	meiotic cell cycle checkpoint	biological_process	1	evm.TU.C5.176
GO:0035825	reciprocal DNA recombination	biological_process	1	evm.TU.C5.176
GO:0040020	regulation of meiotic nuclear division	biological_process	1	evm.TU.C5.176
GO:0045835	negative regulation of meiotic nuclear division	biological_process	1	evm.TU.C5.176
GO:0051445	regulation of meiotic cell cycle	biological_process	1	evm.TU.C5.176
GO:0051447	negative regulation of meiotic cell cycle	biological_process	1	evm.TU.C5.176
GO:0051598	meiotic recombination checkpoint	biological_process	1	evm.TU.C5.176
GO:0006166	purine ribonucleoside salvage	biological_process	1	evm.TU.C7.22
GO:0006190	inosine salvage	biological_process	1	evm.TU.C7.22
GO:0043094	cellular metabolic compound salvage	biological_process	1	evm.TU.C7.22
GO:0043101	purine-containing compound salvage	biological_process	1	evm.TU.C7.22
GO:0043174	nucleoside salvage	biological_process	1	evm.TU.C7.22
GO:0046102	inosine metabolic process	biological_process	1	evm.TU.C7.22
GO:0046103	inosine biosynthetic process	biological_process	1	evm.TU.C7.22
GO:0050483	IMP 5'-nucleotidase activity	molecular_function	1	evm.TU.C7.22
GO:0007591	molting cycle, chitin-based cuticle	biological_process	1	evm.TU.C6.77
GO:0008255	ecdysis-triggering hormone activity	molecular_function	1	evm.TU.C6.77
GO:0018990	ecdysis, chitin-based cuticle	biological_process	1	evm.TU.C6.77
GO:0022404	molting cycle process	biological_process	1	evm.TU.C6.77
GO:0042303	molting cycle	biological_process	1	evm.TU.C6.77
GO:0002200	somatic diversification of immune receptors	biological_process	1	evm.TU.C2.875
GO:0002520	immune system development	biological_process	1	evm.TU.C2.875
GO:0002562	somatic diversification of immune receptors via germline recombination within a single locus	biological_process	1	evm.TU.C2.875
GO:0004618	phosphoglycerate kinase activity	molecular_function	1	evm.TU.C2.875
GO:0016444	somatic cell DNA recombination	biological_process	1	evm.TU.C2.875
GO:0033151	V(D)J recombination	biological_process	1	evm.TU.C2.875
GO:0004325	ferrochelatase activity	molecular_function	1	evm.TU.C2.251
GO:0006714	sesquiterpenoid metabolic process	biological_process	1	evm.TU.C6.10
GO:0010334	sesquiterpene synthase activity	molecular_function	1	evm.TU.C6.10
GO:0016106	sesquiterpenoid biosynthetic process	biological_process	1	evm.TU.C6.10
GO:0045482	trichodiene synthase activity	molecular_function	1	evm.TU.C6.10
GO:0004386	helicase activity	molecular_function	1	evm.TU.C7.593,evm.TU.C1.1220,evm.TU.C4.248,evm.TU.C4.558,evm.TU.C4.844,evm.TU.C1.396,evm.TU.C5.381,evm.TU.C1.285,evm.TU.C4.178,evm.TU.C1.215,evm.TU.C8.127,evm.TU.C2.252,evm.TU.C7.685,evm.TU.C4.672,evm.TU.C3.933,evm.TU.C2.735,evm.TU.C2.92,evm.TU.C6.306,evm.TU.C2.768,evm.TU.C1.739,evm.TU.C3.542,evm.TU.C3.649,evm.TU.C4.102
GO:0006450	regulation of translational fidelity	biological_process	1	evm.TU.C1.390
GO:0003725	double-stranded RNA binding	molecular_function	1	evm.TU.C7.285
GO:0030193	regulation of blood coagulation	biological_process	1	evm.TU.C3.23
GO:0050818	regulation of coagulation	biological_process	1	evm.TU.C3.23
GO:0061041	regulation of wound healing	biological_process	1	evm.TU.C3.23
GO:1900046	regulation of hemostasis	biological_process	1	evm.TU.C3.23
GO:1903034	regulation of response to wounding	biological_process	1	evm.TU.C3.23
GO:0050840	extracellular matrix binding	molecular_function	1	evm.TU.C1.383,evm.TU.C4.844
GO:0019050	suppression by virus of host apoptotic process	biological_process	1	evm.TU.C2.842
GO:0033668	negative regulation by symbiont of host apoptotic process	biological_process	1	evm.TU.C2.842
GO:0039526	modulation by virus of host apoptotic process	biological_process	1	evm.TU.C2.842
GO:0044531	modulation of programmed cell death in other organism	biological_process	1	evm.TU.C2.842
GO:0044532	modulation of apoptotic process in other organism	biological_process	1	evm.TU.C2.842
GO:0052040	modulation by symbiont of host programmed cell death	biological_process	1	evm.TU.C2.842
GO:0052041	negative regulation by symbiont of host programmed cell death	biological_process	1	evm.TU.C2.842
GO:0052150	modulation by symbiont of host apoptotic process	biological_process	1	evm.TU.C2.842
GO:0052248	modulation of programmed cell death in other organism involved in symbiotic interaction	biological_process	1	evm.TU.C2.842
GO:0052433	modulation by organism of apoptotic process in other organism involved in symbiotic interaction	biological_process	1	evm.TU.C2.842
GO:0052490	negative regulation by organism of programmed cell death in other organism involved in symbiotic interaction	biological_process	1	evm.TU.C2.842
GO:0005674	transcription factor TFIIF complex	cellular_component	1	evm.TU.C4.855
GO:0030416	methylamine metabolic process	biological_process	1	evm.TU.C6.249
GO:1901160	primary amino compound metabolic process	biological_process	1	evm.TU.C6.249
GO:0004455	ketol-acid reductoisomerase activity	molecular_function	1	evm.TU.C8.536
GO:0004852	uroporphyrinogen-III synthase activity	molecular_function	1	evm.TU.C1.810
GO:0042720	mitochondrial inner membrane peptidase complex	cellular_component	1	evm.TU.C3.232
GO:0009439	cyanate metabolic process	biological_process	1	evm.TU.C6.362
GO:0016410	N-acyltransferase activity	molecular_function	1	evm.TU.C8.551,evm.TU.C3.999,evm.TU.C3.431,evm.TU.C1.331,evm.TU.C2.302,evm.TU.C4.829,evm.TU.C8.174,evm.TU.C1.914,evm.TU.C5.38,evm.TU.C1.1052,evm.TU.C6.717,evm.TU.C4.327
GO:0008193	tRNA guanylyltransferase activity	molecular_function	1	evm.TU.C3.804
GO:0065004	protein-DNA complex assembly	biological_process	1	evm.TU.C1.652,evm.TU.C5.533,evm.TU.C7.459,evm.TU.C6.425,evm.TU.C1.724,evm.TU.C5.306
GO:0071824	protein-DNA complex subunit organization	biological_process	1	evm.TU.C6.425,evm.TU.C7.459,evm.TU.C5.306,evm.TU.C1.724,evm.TU.C1.652,evm.TU.C5.533
GO:0000245	spliceosomal complex assembly	biological_process	1	evm.TU.C3.338
GO:0005685	U1 snRNP	cellular_component	1	evm.TU.C3.338
GO:0006376	mRNA splice site selection	biological_process	1	evm.TU.C3.338
GO:0030532	small nuclear ribonucleoprotein complex	cellular_component	1	evm.TU.C3.338
GO:0097525	spliceosomal snRNP complex	cellular_component	1	evm.TU.C3.338
GO:0042302	structural constituent of cuticle	molecular_function	1	evm.TU.C8.528
GO:0004424	imidazoleglycerol-phosphate dehydratase activity	molecular_function	1	evm.TU.C5.614
GO:0042255	ribosome assembly	biological_process	1	evm.TU.C5.494
GO:0042256	mature ribosome assembly	biological_process	1	evm.TU.C5.494
GO:0008531	riboflavin kinase activity	molecular_function	1	evm.TU.C1.883
GO:0008852	exodeoxyribonuclease I activity	molecular_function	1	evm.TU.C5.428
GO:0030990	intraciliary transport particle	cellular_component	1	evm.TU.C6.357
GO:0030991	intraciliary transport particle A	cellular_component	1	evm.TU.C6.357
GO:0008829	dCTP deaminase activity	molecular_function	1	evm.TU.C2.1092
GO:0009200	deoxyribonucleoside triphosphate metabolic process	biological_process	1	evm.TU.C2.1092
GO:0009211	pyrimidine deoxyribonucleoside triphosphate metabolic process	biological_process	1	evm.TU.C2.1092
GO:0046080	dUTP metabolic process	biological_process	1	evm.TU.C2.1092
GO:0018149	peptide cross-linking	biological_process	1	evm.TU.C1.897
GO:0005092	GDP-dissociation inhibitor activity	molecular_function	1	evm.TU.C7.69
GO:0005094	Rho GDP-dissociation inhibitor activity	molecular_function	1	evm.TU.C7.69
GO:0008115	sarcosine oxidase activity	molecular_function	1	evm.TU.C4.516
GO:0016647	oxidoreductase activity, acting on the CH-NH group of donors, oxygen as acceptor	molecular_function	1	evm.TU.C4.516
GO:0046653	tetrahydrofolate metabolic process	biological_process	1	evm.TU.C4.516
GO:0043248	proteasome assembly	biological_process	1	evm.TU.C1.825,evm.TU.C4.178,evm.TU.C3.748
GO:0003924	GTPase activity	molecular_function	1	evm.TU.C1.1035,evm.TU.C3.754,evm.TU.C7.685,evm.TU.C1.168,evm.TU.C2.419,evm.TU.C2.281,evm.TU.C4.102,evm.TU.C1.1218,evm.TU.C5.447,evm.TU.C3.152,evm.TU.C4.770,evm.TU.C5.687,evm.TU.C1.1220,evm.TU.C4.514,evm.TU.C7.234,evm.TU.C6.418,evm.TU.C5.463,evm.TU.C4.625,evm.TU.C4.261,evm.TU.C3.842,evm.TU.C6.622,evm.TU.C7.191,evm.TU.C3.253,evm.TU.C4.844,evm.TU.C4.500,evm.TU.C5.704,evm.TU.C4.380,evm.TU.C3.166
GO:0043169	cation binding	molecular_function	1	evm.TU.C3.688,evm.TU.C7.22,evm.TU.C2.231,evm.TU.C3.702,evm.TU.C7.339,evm.TU.C3.864,evm.TU.C5.437,evm.TU.C1.651,evm.TU.C4.752,evm.TU.C6.202,evm.TU.C5.245,evm.TU.C4.17,evm.TU.C1.214,evm.TU.C5.541,evm.TU.C4.565,evm.TU.C5.382,evm.TU.C6.280,evm.TU.C8.127,evm.TU.C7.149,evm.TU.C3.764,evm.TU.C4.387,evm.TU.C7.198,evm.TU.C7.187,evm.TU.C5.783,evm.TU.C3.113,evm.TU.C1.919,evm.TU.C8.432,evm.TU.C6.747,evm.TU.C1…
GO:0007346	regulation of mitotic cell cycle	biological_process	1	evm.TU.C1.1006,evm.TU.C3.836,evm.TU.C6.642,evm.TU.C8.292
GO:0000151	ubiquitin ligase complex	cellular_component	1	evm.TU.C2.964,evm.TU.C7.149,evm.TU.C3.836,evm.TU.C3.18,evm.TU.C6.642,evm.TU.C5.437,evm.TU.C1.651,evm.TU.C4.703,evm.TU.C4.491
GO:0051169	nuclear transport	biological_process	1	evm.TU.C4.606,evm.TU.C5.588,evm.TU.C1.778,evm.TU.C2.963,evm.TU.C8.250,evm.TU.C2.962,evm.TU.C1.1006,evm.TU.C8.357,evm.TU.C8.263
GO:0006904	vesicle docking involved in exocytosis	biological_process	1	evm.TU.C6.304,evm.TU.C1.429,evm.TU.C7.276,evm.TU.C8.357
GO:0071806	protein transmembrane transport	biological_process	1	evm.TU.C2.377,evm.TU.C3.722,evm.TU.C1.439,evm.TU.C7.370
GO:0015081	sodium ion transmembrane transporter activity	molecular_function	1	evm.TU.C7.506,evm.TU.C4.167,evm.TU.C4.405,evm.TU.C7.671,evm.TU.C7.236
GO:0010639	negative regulation of organelle organization	biological_process	1	evm.TU.C5.176,evm.TU.C2.675,evm.TU.C3.836,evm.TU.C1.1006
GO:0008238	exopeptidase activity	molecular_function	1	evm.TU.C3.318,evm.TU.C7.325,evm.TU.C2.231,evm.TU.scaffold00023.54,evm.TU.C6.664,evm.TU.C4.578,evm.TU.C8.79
GO:0009396	folic acid-containing compound biosynthetic process	biological_process	1	evm.TU.C5.196,evm.TU.C4.151,evm.TU.C6.487,evm.TU.C5.714,evm.TU.C4.498
GO:0042559	pteridine-containing compound biosynthetic process	biological_process	1	evm.TU.C5.714,evm.TU.C6.487,evm.TU.C5.196,evm.TU.C4.151,evm.TU.C4.498
GO:0006818	hydrogen transport	biological_process	1	evm.TU.C2.89,evm.TU.C5.783,evm.TU.C8.263,evm.TU.C1.125,evm.TU.C6.305,evm.TU.C7.441,evm.TU.C1.36,evm.TU.C3.412,evm.TU.C4.180,evm.TU.C1.683,evm.TU.C2.143,evm.TU.C1.463,evm.TU.C8.417,evm.TU.C3.88
GO:0015992	proton transport	biological_process	1	evm.TU.C8.263,evm.TU.C5.783,evm.TU.C2.89,evm.TU.C1.125,evm.TU.C2.143,evm.TU.C1.683,evm.TU.C4.180,evm.TU.C8.417,evm.TU.C1.463,evm.TU.C3.88,evm.TU.C7.441,evm.TU.C6.305,evm.TU.C3.412,evm.TU.C1.36
GO:0031625	ubiquitin protein ligase binding	molecular_function	1	evm.TU.C3.978,evm.TU.C4.569
GO:0044389	ubiquitin-like protein ligase binding	molecular_function	1	evm.TU.C4.569,evm.TU.C3.978
GO:0043648	dicarboxylic acid metabolic process	biological_process	1	evm.TU.C6.515,evm.TU.C4.444,evm.TU.C7.525,evm.TU.C2.58,evm.TU.C8.24,evm.TU.C1.18,evm.TU.C2.262
GO:0006470	protein dephosphorylation	biological_process	1	evm.TU.C1.516,evm.TU.C8.506,evm.TU.C2.743,evm.TU.C2.203,evm.TU.C6.245,evm.TU.C3.584
GO:1990234	transferase complex	cellular_component	1	evm.TU.C6.725,evm.TU.C3.1003,evm.TU.C4.808,evm.TU.C5.734,evm.TU.C1.651,evm.TU.C4.703,evm.TU.C4.491,evm.TU.C5.437,evm.TU.C4.178,evm.TU.C2.964,evm.TU.C7.149,evm.TU.C6.420,evm.TU.C6.746,evm.TU.C1.114,evm.TU.C7.685,evm.TU.C2.735,evm.TU.C3.202,evm.TU.C3.836,evm.TU.C3.18,evm.TU.C6.642,evm.TU.C4.17,evm.TU.C6.158,evm.TU.C4.855,evm.TU.C5.533,evm.TU.C7.398
GO:0006694	steroid biosynthetic process	biological_process	1	evm.TU.C4.151,evm.TU.C8.55,evm.TU.C2.624,evm.TU.C8.24,evm.TU.C4.396,evm.TU.C3.11,evm.TU.C3.439,evm.TU.C3.855,evm.TU.C8.53
GO:0019693	ribose phosphate metabolic process	biological_process	1	evm.TU.C6.305,evm.TU.C1.463,evm.TU.C3.60,evm.TU.C2.143,evm.TU.C4.180,evm.TU.C2.875,evm.TU.C1.214,evm.TU.C2.89,evm.TU.C7.23,evm.TU.C3.412,evm.TU.C7.441,evm.TU.C8.417,evm.TU.C6.493,evm.TU.C1.683,evm.TU.C1.125,evm.TU.C6.656,evm.TU.C5.783,evm.TU.C5.300
GO:0006405	RNA export from nucleus	biological_process	1	evm.TU.C2.963,evm.TU.C2.962
GO:0006406	mRNA export from nucleus	biological_process	1	evm.TU.C2.962,evm.TU.C2.963
GO:0071166	ribonucleoprotein complex localization	biological_process	1	evm.TU.C2.963,evm.TU.C2.962
GO:0071426	ribonucleoprotein complex export from nucleus	biological_process	1	evm.TU.C2.963,evm.TU.C2.962
GO:0071427	mRNA-containing ribonucleoprotein complex export from nucleus	biological_process	1	evm.TU.C2.962,evm.TU.C2.963
GO:0033013	tetrapyrrole metabolic process	biological_process	1	evm.TU.C3.782,evm.TU.C1.810,evm.TU.C4.254,evm.TU.C1.640,evm.TU.C1.170,evm.TU.C8.115,evm.TU.C4.791,evm.TU.C3.32,evm.TU.C2.251,evm.TU.C6.601,evm.TU.C6.515,evm.TU.C3.131,evm.TU.C1.331,evm.TU.C5.119,evm.TU.C5.541,evm.TU.C5.350,evm.TU.scaffold00023.34,evm.TU.C5.132
GO:0008616	queuosine biosynthetic process	biological_process	1	evm.TU.C4.299,evm.TU.C2.152
GO:0046116	queuosine metabolic process	biological_process	1	evm.TU.C2.152,evm.TU.C4.299
GO:0005929	cilium	cellular_component	1	evm.TU.C8.357,evm.TU.C1.1006,evm.TU.C1.215,evm.TU.C6.459,evm.TU.C2.675,evm.TU.C8.250,evm.TU.C1.778
GO:0042493	response to drug	biological_process	1	evm.TU.C2.160,evm.TU.C5.222
GO:0051704	multi-organism process	biological_process	1	evm.TU.C6.515,evm.TU.C1.198,evm.TU.C4.739,evm.TU.C2.518,evm.TU.C1.215,evm.TU.C5.128,evm.TU.C6.231,evm.TU.C5.589,evm.TU.C6.545,evm.TU.C5.13,evm.TU.C6.302,evm.TU.C7.16,evm.TU.C3.367,evm.TU.C1.260,evm.TU.C4.299,evm.TU.C8.80,evm.TU.C6.123,evm.TU.C4.341,evm.TU.C7.604,evm.TU.C4.86,evm.TU.C3.522,evm.TU.C1.1191,evm.TU.C8.113,evm.TU.scaffold00026.15,evm.TU.C7.413,evm.TU.C2.842,evm.TU.C4.565,evm.TU.C2.37,e…
GO:0009512	cytochrome b6f complex	cellular_component	1	evm.TU.C7.8,evm.TU.C6.516
GO:0030176	integral component of endoplasmic reticulum membrane	cellular_component	1	evm.TU.C3.1003,evm.TU.C6.649,evm.TU.C2.240,evm.TU.C8.7,evm.TU.C5.586
GO:0031227	intrinsic component of endoplasmic reticulum membrane	cellular_component	1	evm.TU.C3.1003,evm.TU.C6.649,evm.TU.C2.240,evm.TU.C8.7,evm.TU.C5.586
GO:0006284	base-excision repair	biological_process	1	evm.TU.C4.842,evm.TU.C7.23,evm.TU.C6.84
GO:0006511	ubiquitin-dependent protein catabolic process	biological_process	1	evm.TU.C3.232,evm.TU.C3.255,evm.TU.C4.569,evm.TU.C3.902,evm.TU.C4.137,evm.TU.C3.978,evm.TU.C5.125,evm.TU.C6.642,evm.TU.C3.342,evm.TU.C3.836,evm.TU.C1.1006
GO:0019941	modification-dependent protein catabolic process	biological_process	1	evm.TU.C1.1006,evm.TU.C3.342,evm.TU.C6.642,evm.TU.C3.836,evm.TU.C5.125,evm.TU.C4.137,evm.TU.C3.978,evm.TU.C3.232,evm.TU.C3.902,evm.TU.C3.255,evm.TU.C4.569
GO:0043632	modification-dependent macromolecule catabolic process	biological_process	1	evm.TU.C3.342,evm.TU.C6.642,evm.TU.C3.836,evm.TU.C1.1006,evm.TU.C4.137,evm.TU.C3.978,evm.TU.C5.125,evm.TU.C3.232,evm.TU.C3.902,evm.TU.C3.255,evm.TU.C4.569
GO:0030163	protein catabolic process	biological_process	1	evm.TU.C3.138,evm.TU.C1.1006,evm.TU.C3.145,evm.TU.C3.836,evm.TU.C6.642,evm.TU.C3.342,evm.TU.C3.902,evm.TU.C3.255,evm.TU.C4.569,evm.TU.C3.232,evm.TU.C5.125,evm.TU.C3.978,evm.TU.C4.137
GO:1901360	organic cyclic compound metabolic process	biological_process	1	evm.TU.C7.441,evm.TU.C4.152,evm.TU.C2.526,evm.TU.C1.56,evm.TU.C8.362,evm.TU.C6.303,evm.TU.C5.621,evm.TU.C3.339,evm.TU.scaffold00023.56,evm.TU.C3.32,evm.TU.C2.366,evm.TU.C3.617,evm.TU.C2.190,evm.TU.C4.34,evm.TU.C6.452,evm.TU.C7.398,evm.TU.C4.865,evm.TU.C6.425,evm.TU.C4.404,evm.TU.C4.629,evm.TU.C3.722,evm.TU.C4.558,evm.TU.C1.348,evm.TU.C3.655,evm.TU.C3.439,evm.TU.C4.754,evm.TU.C1.396,evm.TU.C8.466,…
GO:0030436	asexual sporulation	biological_process	1	evm.TU.C3.262,evm.TU.C2.377
GO:0009522	photosystem I	cellular_component	1	evm.TU.C5.124,evm.TU.C2.293,evm.TU.C3.42
GO:0009127	purine nucleoside monophosphate biosynthetic process	biological_process	1	evm.TU.C1.125,evm.TU.C5.783,evm.TU.C6.656,evm.TU.C3.412,evm.TU.C7.441,evm.TU.C8.417,evm.TU.C4.180,evm.TU.C1.683,evm.TU.C2.143
GO:0009168	purine ribonucleoside monophosphate biosynthetic process	biological_process	1	evm.TU.C5.783,evm.TU.C6.656,evm.TU.C1.125,evm.TU.C7.441,evm.TU.C3.412,evm.TU.C2.143,evm.TU.C1.683,evm.TU.C4.180,evm.TU.C8.417
GO:0006338	chromatin remodeling	biological_process	1	evm.TU.C1.739,evm.TU.C6.425,evm.TU.C6.493
GO:0044815	DNA packaging complex	cellular_component	1	evm.TU.C7.441,evm.TU.C3.806,evm.TU.C7.459
GO:0006099	tricarboxylic acid cycle	biological_process	1	evm.TU.C5.655,evm.TU.C8.167,evm.TU.C2.418
GO:0006101	citrate metabolic process	biological_process	1	evm.TU.C2.418,evm.TU.C5.655,evm.TU.C8.167
GO:0072350	tricarboxylic acid metabolic process	biological_process	1	evm.TU.C2.418,evm.TU.C8.167,evm.TU.C5.655
GO:0016407	acetyltransferase activity	molecular_function	1	evm.TU.C5.125,evm.TU.C8.551,evm.TU.C3.999,evm.TU.C3.431,evm.TU.C2.302,evm.TU.C4.829,evm.TU.C8.174,evm.TU.C8.566,evm.TU.C7.351,evm.TU.C1.914,evm.TU.C5.38,evm.TU.C1.1052,evm.TU.C4.327
GO:0033178	proton-transporting two-sector ATPase complex, catalytic domain	cellular_component	1	evm.TU.C1.463,evm.TU.C1.125,evm.TU.C2.89,evm.TU.C6.656,evm.TU.C5.783,evm.TU.C2.143
GO:0043161	proteasome-mediated ubiquitin-dependent protein catabolic process	biological_process	1	evm.TU.C3.836,evm.TU.C3.255,evm.TU.C3.232,evm.TU.C6.642,evm.TU.C1.1006
GO:0022406	membrane docking	biological_process	1	evm.TU.C6.304,evm.TU.C1.429,evm.TU.C7.370,evm.TU.C7.276,evm.TU.C8.357
GO:0032269	negative regulation of cellular protein metabolic process	biological_process	1	evm.TU.C3.609,evm.TU.C1.1006,evm.TU.C3.836,evm.TU.C2.418
GO:0051248	negative regulation of protein metabolic process	biological_process	1	evm.TU.C2.418,evm.TU.C1.1006,evm.TU.C3.609,evm.TU.C3.836
GO:0046872	metal ion binding	molecular_function	1	evm.TU.C6.209,evm.TU.scaffold00023.38,evm.TU.C4.857,evm.TU.C1.625,evm.TU.C2.37,evm.TU.C1.186,evm.TU.C7.604,evm.TU.C6.126,evm.TU.C1.802,evm.TU.C3.131,evm.TU.C6.137,evm.TU.C3.471,evm.TU.C2.769,evm.TU.C6.176,evm.TU.C7.15,evm.TU.C1.178,evm.TU.C3.791,evm.TU.C8.56,evm.TU.C7.518,evm.TU.C5.66,evm.TU.C4.703,evm.TU.C3.318,evm.TU.C2.793,evm.TU.C1.1040,evm.TU.C6.10,evm.TU.C6.342,evm.TU.C1.358,evm.TU.C6.245,e…
GO:0005852	eukaryotic translation initiation factor 3 complex	cellular_component	1	evm.TU.C2.580,evm.TU.C8.568
GO:0010959	regulation of metal ion transport	biological_process	1	evm.TU.C5.586,evm.TU.C2.240
GO:0043269	regulation of ion transport	biological_process	1	evm.TU.C2.240,evm.TU.C5.586
GO:0006812	cation transport	biological_process	1	evm.TU.C3.412,evm.TU.C1.778,evm.TU.scaffold00026.4,evm.TU.C2.857,evm.TU.C8.417,evm.TU.C5.559,evm.TU.C4.805,evm.TU.C1.36,evm.TU.C5.586,evm.TU.C3.104,evm.TU.C7.236,evm.TU.C1.463,evm.TU.C2.419,evm.TU.C4.180,evm.TU.C2.143,evm.TU.C2.240,evm.TU.C3.626,evm.TU.C5.447,evm.TU.C8.86,evm.TU.C4.405,evm.TU.C2.89,evm.TU.C8.263,evm.TU.C1.250,evm.TU.C7.441,evm.TU.C1.56,evm.TU.C7.671,evm.TU.C3.88,evm.TU.C1.683,evm…
GO:0004506	squalene monooxygenase activity	molecular_function	1	evm.TU.C8.16,evm.TU.C8.372,evm.TU.C4.883
GO:0043066	negative regulation of apoptotic process	biological_process	1	evm.TU.C2.842,evm.TU.C3.609
GO:0043069	negative regulation of programmed cell death	biological_process	1	evm.TU.C2.842,evm.TU.C3.609
GO:0060548	negative regulation of cell death	biological_process	1	evm.TU.C2.842,evm.TU.C3.609
GO:0046483	heterocycle metabolic process	biological_process	1	evm.TU.C8.433,evm.TU.C7.518,evm.TU.C1.285,evm.TU.C7.15,evm.TU.C6.126,evm.TU.C4.536,evm.TU.C4.716,evm.TU.C3.340,evm.TU.C1.281,evm.TU.C7.604,evm.TU.C6.82,evm.TU.C8.55,evm.TU.C5.714,evm.TU.C5.598,evm.TU.C5.174,evm.TU.scaffold00026.15,evm.TU.C6.209,evm.TU.C1.1071,evm.TU.C1.625,evm.TU.C5.506,evm.TU.C5.589,evm.TU.C6.231,evm.TU.C2.580,evm.TU.C4.612,evm.TU.C5.261,evm.TU.C8.115,evm.TU.C2.904,evm.TU.C4.299…
GO:0006323	DNA packaging	biological_process	1	evm.TU.C7.459,evm.TU.C6.425,evm.TU.C3.608,evm.TU.C5.533,evm.TU.C3.806
GO:0044262	cellular carbohydrate metabolic process	biological_process	1	evm.TU.C6.735,evm.TU.C8.56,evm.TU.C7.424,evm.TU.C8.226,evm.TU.C6.32,evm.TU.C8.419,evm.TU.C1.823,evm.TU.C3.626,evm.TU.C3.213
GO:0000178	exosome (RNase complex)	cellular_component	1	evm.TU.C5.598,evm.TU.C8.8
GO:0001882	nucleoside binding	molecular_function	1	evm.TU.C5.463,evm.TU.C3.840,evm.TU.C3.1003,evm.TU.C2.561,evm.TU.C3.256,evm.TU.C1.1146,evm.TU.C6.418,evm.TU.C3.681,evm.TU.C4.846,evm.TU.C3.541,evm.TU.C8.298,evm.TU.C2.241,evm.TU.C8.506,evm.TU.C1.642,evm.TU.C2.92,evm.TU.C2.577,evm.TU.C2.768,evm.TU.C1.124,evm.TU.C4.676,evm.TU.scaffold00045.1,evm.TU.C1.1218,evm.TU.C6.459,evm.TU.scaffold00026.4,evm.TU.C7.234,evm.TU.C5.559,evm.TU.C3.842,evm.TU.C3.213,e…
GO:0016634	oxidoreductase activity, acting on the CH-CH group of donors, oxygen as acceptor	molecular_function	1	evm.TU.C6.601,evm.TU.C4.676
GO:0016615	malate dehydrogenase activity	molecular_function	1	evm.TU.C5.655,evm.TU.C7.364,evm.TU.C8.167
GO:0006359	regulation of transcription from RNA polymerase III promoter	biological_process	1	evm.TU.C4.651,evm.TU.C3.806
GO:0070647	protein modification by small protein conjugation or removal	biological_process	1	evm.TU.C2.160,evm.TU.C5.798,evm.TU.C8.127,evm.TU.C1.802,evm.TU.C7.197,evm.TU.C5.437,evm.TU.C3.836,evm.TU.C2.37,evm.TU.C1.1006
GO:0006814	sodium ion transport	biological_process	1	evm.TU.C4.405,evm.TU.C7.236,evm.TU.C5.559,evm.TU.C7.671,evm.TU.C3.626,evm.TU.C7.506
GO:0044265	cellular macromolecule catabolic process	biological_process	1	evm.TU.C4.558,evm.TU.C5.125,evm.TU.C4.137,evm.TU.C2.241,evm.TU.C3.978,evm.TU.C3.232,evm.TU.C3.255,evm.TU.C3.902,evm.TU.C4.569,evm.TU.C1.1006,evm.TU.C3.138,evm.TU.C6.642,evm.TU.C3.342,evm.TU.C3.836,evm.TU.C3.145
GO:0072521	purine-containing compound metabolic process	biological_process	1	evm.TU.C1.125,evm.TU.C5.783,evm.TU.C6.656,evm.TU.C2.904,evm.TU.C7.22,evm.TU.C6.493,evm.TU.C8.417,evm.TU.C1.683,evm.TU.C3.412,evm.TU.C7.441,evm.TU.C1.214,evm.TU.C7.23,evm.TU.C2.89,evm.TU.C2.875,evm.TU.C1.463,evm.TU.C4.180,evm.TU.C2.143,evm.TU.C6.305
GO:0004096	catalase activity	molecular_function	1	evm.TU.C5.557,evm.TU.C1.1127
GO:0008641	small protein activating enzyme activity	molecular_function	1	evm.TU.C6.443,evm.TU.C5.350,evm.TU.C7.132,evm.TU.C5.119,evm.TU.C7.126
GO:0043605	cellular amide catabolic process	biological_process	1	evm.TU.C6.718,evm.TU.C3.655
GO:0065009	regulation of molecular function	biological_process	1	evm.TU.C3.609,evm.TU.C1.1006,evm.TU.C4.341,evm.TU.C3.836,evm.TU.C5.766,evm.TU.C6.700,evm.TU.C7.351,evm.TU.C2.203,evm.TU.C2.241
GO:0033588	Elongator holoenzyme complex	cellular_component	1	evm.TU.C7.519,evm.TU.C5.651
GO:0016701	oxidoreductase activity, acting on single donors with incorporation of molecular oxygen	molecular_function	1	evm.TU.C8.115,evm.TU.C2.858,evm.TU.C6.518,evm.TU.C1.18,evm.TU.C4.568,evm.TU.C5.127,evm.TU.C8.433,evm.TU.C6.747
GO:0010941	regulation of cell death	biological_process	1	evm.TU.C2.842,evm.TU.C3.609,evm.TU.C6.700
GO:0042981	regulation of apoptotic process	biological_process	1	evm.TU.C2.842,evm.TU.C3.609,evm.TU.C6.700
GO:0043067	regulation of programmed cell death	biological_process	1	evm.TU.C6.700,evm.TU.C3.609,evm.TU.C2.842
GO:0070403	NAD+ binding	molecular_function	1	evm.TU.C6.137,evm.TU.C2.392
GO:0016811	hydrolase activity, acting on carbon-nitrogen (but not peptide) bonds, in linear amides	molecular_function	1	evm.TU.C2.377,evm.TU.C2.392,evm.TU.C3.32,evm.TU.C8.115
GO:0006606	protein import into nucleus	biological_process	1	evm.TU.C8.250,evm.TU.C1.778,evm.TU.C5.588,evm.TU.C4.606,evm.TU.C8.263,evm.TU.C8.357,evm.TU.C1.1006
GO:0034504	protein localization to nucleus	biological_process	1	evm.TU.C8.263,evm.TU.C1.1006,evm.TU.C8.357,evm.TU.C1.778,evm.TU.C8.250,evm.TU.C4.606,evm.TU.C5.588
GO:0044744	protein targeting to nucleus	biological_process	1	evm.TU.C8.263,evm.TU.C8.357,evm.TU.C1.1006,evm.TU.C8.250,evm.TU.C1.778,evm.TU.C5.588,evm.TU.C4.606
GO:0051170	nuclear import	biological_process	1	evm.TU.C8.357,evm.TU.C1.1006,evm.TU.C8.263,evm.TU.C4.606,evm.TU.C5.588,evm.TU.C1.778,evm.TU.C8.250
GO:1902593	single-organism nuclear import	biological_process	1	evm.TU.C8.263,evm.TU.C8.357,evm.TU.C1.1006,evm.TU.C1.778,evm.TU.C8.250,evm.TU.C4.606,evm.TU.C5.588
GO:0008270	zinc ion binding	molecular_function	1	evm.TU.C6.791,evm.TU.C7.520,evm.TU.C7.370,evm.TU.C2.254,evm.TU.C3.526,evm.TU.C3.19,evm.TU.C1.319,evm.TU.C7.693,evm.TU.C8.116,evm.TU.scaffold00026.6,evm.TU.C8.500,evm.TU.C7.17,evm.TU.C6.24,evm.TU.C3.519,evm.TU.C7.335,evm.TU.C4.558,evm.TU.C7.603,evm.TU.C3.259,evm.TU.C2.263,evm.TU.C2.109,evm.TU.C6.118,evm.TU.C1.577,evm.TU.C2.415,evm.TU.C8.466,evm.TU.C3.263,evm.TU.C2.392,evm.TU.C3.228,evm.TU.scaffold…
GO:0009056	catabolic process	biological_process	1	evm.TU.C3.342,evm.TU.C4.791,evm.TU.C4.254,evm.TU.C5.463,evm.TU.C4.735,evm.TU.C4.124,evm.TU.C3.255,evm.TU.C3.902,evm.TU.C8.5,evm.TU.C5.353,evm.TU.C3.978,evm.TU.C1.1006,evm.TU.C6.642,evm.TU.C4.865,evm.TU.C6.718,evm.TU.C2.875,evm.TU.C4.676,evm.TU.C2.518,evm.TU.C3.232,evm.TU.C7.595,evm.TU.C3.393,evm.TU.C1.825,evm.TU.C2.241,evm.TU.C8.88,evm.TU.C8.357,evm.TU.C6.783,evm.TU.C3.145,evm.TU.C6.493,evm.TU.C3…
GO:0031967	organelle envelope	cellular_component	1	evm.TU.C8.417,evm.TU.C2.741,evm.TU.C1.683,evm.TU.C2.485,evm.TU.C2.377,evm.TU.C5.728,evm.TU.C5.783,evm.TU.C6.656,evm.TU.C5.621,evm.TU.C4.805,evm.TU.C2.962,evm.TU.C2.335,evm.TU.C3.232,evm.TU.C2.143,evm.TU.C4.180,evm.TU.C1.439,evm.TU.C2.963,evm.TU.C2.742,evm.TU.C4.456
GO:0044769	ATPase activity, coupled to transmembrane movement of ions, rotational mechanism	molecular_function	1	evm.TU.C1.125,evm.TU.C5.783,evm.TU.C2.143
GO:0006259	DNA metabolic process	biological_process	1	evm.TU.C5.174,evm.TU.C1.893,evm.TU.C4.405,evm.TU.C5.245,evm.TU.C4.102,evm.TU.C1.816,evm.TU.C8.113,evm.TU.C2.252,evm.TU.C2.735,evm.TU.C1.281,evm.TU.C3.340,evm.TU.C7.604,evm.TU.C5.428,evm.TU.C1.285,evm.TU.C4.178,evm.TU.C6.717,evm.TU.C1.337,evm.TU.C3.246,evm.TU.C6.725,evm.TU.C5.188,evm.TU.C1.1220,evm.TU.C4.842,evm.TU.C7.333,evm.TU.C6.84,evm.TU.C7.298,evm.TU.C4.770,evm.TU.C2.875,evm.TU.C7.685,evm.TU.…
GO:0005977	glycogen metabolic process	biological_process	1	evm.TU.C6.32
GO:0005978	glycogen biosynthetic process	biological_process	1	evm.TU.C6.32
GO:0031412	gas vesicle organization	biological_process	1	evm.TU.C7.144,evm.TU.C3.393
GO:0016972	thiol oxidase activity	molecular_function	1	evm.TU.C6.500,evm.TU.C4.646
GO:0006725	cellular aromatic compound metabolic process	biological_process	1	evm.TU.C1.396,evm.TU.C8.466,evm.TU.C4.754,evm.TU.C4.629,evm.TU.C1.348,evm.TU.C4.558,evm.TU.C3.722,evm.TU.C2.227,evm.TU.C3.89,evm.TU.C6.186,evm.TU.C7.132,evm.TU.C2.639,evm.TU.C6.824,evm.TU.C8.500,evm.TU.C3.710,evm.TU.C3.804,evm.TU.C4.646,evm.TU.C6.791,evm.TU.C6.303,evm.TU.C5.621,evm.TU.C3.339,evm.TU.C8.362,evm.TU.C2.526,evm.TU.C1.56,evm.TU.C4.152,evm.TU.C7.441,evm.TU.C8.5,evm.TU.C4.865,evm.TU.C4.4…
GO:0034220	ion transmembrane transport	biological_process	1	evm.TU.C4.180,evm.TU.C2.143,evm.TU.C1.463,evm.TU.C7.236,evm.TU.C4.511,evm.TU.C1.36,evm.TU.C7.609,evm.TU.C4.405,evm.TU.C2.89,evm.TU.C8.263,evm.TU.C1.243,evm.TU.C2.122,evm.TU.C7.506,evm.TU.C4.47,evm.TU.C1.683,evm.TU.C1.602,evm.TU.C7.671,evm.TU.C8.417,evm.TU.C3.88,evm.TU.C7.441,evm.TU.C1.1156,evm.TU.C3.412,evm.TU.C5.783,evm.TU.C6.833,evm.TU.C1.125
GO:0090407	organophosphate biosynthetic process	biological_process	1	evm.TU.C7.441,evm.TU.C1.104,evm.TU.C3.412,evm.TU.C1.754,evm.TU.C1.683,evm.TU.C5.31,evm.TU.C8.417,evm.TU.C3.1003,evm.TU.C5.506,evm.TU.C4.299,evm.TU.C8.115,evm.TU.C6.656,evm.TU.C5.783,evm.TU.C1.569,evm.TU.C4.844,evm.TU.C1.125,evm.TU.C4.156,evm.TU.C3.32,evm.TU.C2.143,evm.TU.C4.180,evm.TU.C3.941,evm.TU.C6.735,evm.TU.C1.1218,evm.TU.C2.311,evm.TU.C7.23,evm.TU.C7.334
GO:0031324	negative regulation of cellular metabolic process	biological_process	1	evm.TU.C3.609,evm.TU.C1.1006,evm.TU.C5.188,evm.TU.C3.836,evm.TU.C2.418,evm.TU.C2.392
GO:0061695	transferase complex, transferring phosphorus-containing groups	cellular_component	1	evm.TU.C3.202,evm.TU.C6.725,evm.TU.C6.746,evm.TU.C1.114,evm.TU.C6.420,evm.TU.C2.735,evm.TU.C3.1003,evm.TU.C7.685,evm.TU.C4.855,evm.TU.C6.158,evm.TU.C5.533,evm.TU.C7.398,evm.TU.C4.178,evm.TU.C4.17
GO:0032559	adenyl ribonucleotide binding	molecular_function	1	evm.TU.C1.1220,evm.TU.scaffold00023.54,evm.TU.scaffold00023.16,evm.TU.C4.912,evm.TU.C6.725,evm.TU.C6.518,evm.TU.C1.285,evm.TU.C4.178,evm.TU.C6.717,evm.TU.C5.437,evm.TU.C6.656,evm.TU.C1.1035,evm.TU.C5.193,evm.TU.C2.735,evm.TU.C3.522,evm.TU.C4.102,evm.TU.C1.394,evm.TU.C1.1071,evm.TU.C5.447,evm.TU.C2.89,evm.TU.C3.836,evm.TU.C6.306,evm.TU.C1.416,evm.TU.C7.593,evm.TU.C8.432,evm.TU.C3.394,evm.TU.C8.307…
GO:0003854	3-beta-hydroxy-delta5-steroid dehydrogenase activity	molecular_function	1	evm.TU.C3.855,evm.TU.C8.53,evm.TU.C3.439,evm.TU.C4.396,evm.TU.C3.11,evm.TU.C8.24,evm.TU.C2.624,evm.TU.C4.151
GO:0016229	steroid dehydrogenase activity	molecular_function	1	evm.TU.C3.439,evm.TU.C4.396,evm.TU.C3.11,evm.TU.C3.855,evm.TU.C8.53,evm.TU.C4.151,evm.TU.C8.24,evm.TU.C2.624
GO:0033764	steroid dehydrogenase activity, acting on the CH-OH group of donors, NAD or NADP as acceptor	molecular_function	1	evm.TU.C3.855,evm.TU.C8.53,evm.TU.C4.396,evm.TU.C3.11,evm.TU.C3.439,evm.TU.C2.624,evm.TU.C8.24,evm.TU.C4.151
GO:0016740	transferase activity	molecular_function	1	evm.TU.C2.117,evm.TU.C7.321,evm.TU.C8.444,evm.TU.C3.748,evm.TU.C1.914,evm.TU.C7.334,evm.TU.C4.726,evm.TU.C5.128,evm.TU.C5.304,evm.TU.C2.875,evm.TU.scaffold00023.2,evm.TU.C1.215,evm.TU.C8.284,evm.TU.C4.156,evm.TU.C4.844,evm.TU.C6.621,evm.TU.C3.764,evm.TU.C6.123,evm.TU.C7.149,evm.TU.C7.599,evm.TU.C1.954,evm.TU.C6.555,evm.TU.C1.535,evm.TU.C8.202,evm.TU.C1.416,evm.TU.C3.504,evm.TU.C8.166,evm.TU.C6.17…
GO:0001883	purine nucleoside binding	molecular_function	1	evm.TU.C6.725,evm.TU.C4.912,evm.TU.scaffold00023.16,evm.TU.C1.1220,evm.TU.C6.656,evm.TU.C6.717,evm.TU.C1.285,evm.TU.C6.518,evm.TU.C2.735,evm.TU.C5.193,evm.TU.C3.836,evm.TU.C2.89,evm.TU.C1.1071,evm.TU.C1.394,evm.TU.C4.625,evm.TU.C7.593,evm.TU.C3.253,evm.TU.C6.575,evm.TU.C8.18,evm.TU.C5.152,evm.TU.C3.70,evm.TU.C7.685,evm.TU.C8.88,evm.TU.C5.687,evm.TU.scaffold00026.4,evm.TU.C7.234,evm.TU.C5.559,evm.…
GO:0032549	ribonucleoside binding	molecular_function	1	evm.TU.C5.687,evm.TU.C3.70,evm.TU.C7.685,evm.TU.C8.88,evm.TU.C6.575,evm.TU.C8.18,evm.TU.C3.253,evm.TU.C5.152,evm.TU.C4.625,evm.TU.C7.593,evm.TU.C2.89,evm.TU.C3.836,evm.TU.C1.1071,evm.TU.C1.394,evm.TU.C2.735,evm.TU.C5.193,evm.TU.C1.285,evm.TU.C6.656,evm.TU.C6.717,evm.TU.C6.518,evm.TU.scaffold00023.16,evm.TU.C4.912,evm.TU.C6.725,evm.TU.C1.1220,evm.TU.C2.768,evm.TU.C2.577,evm.TU.C1.124,evm.TU.C6.459…
GO:0032550	purine ribonucleoside binding	molecular_function	1	evm.TU.C1.1071,evm.TU.C1.394,evm.TU.C3.836,evm.TU.C2.89,evm.TU.C2.735,evm.TU.C5.193,evm.TU.C6.518,evm.TU.C6.656,evm.TU.C6.717,evm.TU.C1.285,evm.TU.C1.1220,evm.TU.C6.725,evm.TU.C4.912,evm.TU.scaffold00023.16,evm.TU.C5.687,evm.TU.C8.88,evm.TU.C3.70,evm.TU.C7.685,evm.TU.C5.152,evm.TU.C3.253,evm.TU.C6.575,evm.TU.C8.18,evm.TU.C7.593,evm.TU.C4.625,evm.TU.C2.268,evm.TU.C3.268,evm.TU.C1.739,evm.TU.C3.649…
GO:0016627	oxidoreductase activity, acting on the CH-CH group of donors	molecular_function	1	evm.TU.C3.791,evm.TU.C7.525,evm.TU.C1.640,evm.TU.C4.444,evm.TU.C8.115,evm.TU.C6.515,evm.TU.C6.601,evm.TU.C5.449,evm.TU.C5.127,evm.TU.C5.119,evm.TU.C2.262,evm.TU.C4.676,evm.TU.C3.130,evm.TU.C2.58,evm.TU.C8.140,evm.TU.C8.24,evm.TU.C5.132,evm.TU.C3.936,evm.TU.C5.350
GO:0032555	purine ribonucleotide binding	molecular_function	1	evm.TU.C1.756,evm.TU.C2.419,evm.TU.C3.526,evm.TU.C2.281,evm.TU.C3.152,evm.TU.scaffold00026.9,evm.TU.C7.23,evm.TU.C4.176,evm.TU.C4.498,evm.TU.C4.558,evm.TU.C3.853,evm.TU.scaffold00023.51,evm.TU.C4.261,evm.TU.C1.795,evm.TU.C4.754,evm.TU.C1.396,evm.TU.C5.381,evm.TU.C2.710,evm.TU.C3.263,evm.TU.C3.160,evm.TU.C3.202,evm.TU.C5.18,evm.TU.C2.366,evm.TU.C1.168,evm.TU.C2.190,evm.TU.C2.303,evm.TU.C6.726,evm.…
GO:0010498	proteasomal protein catabolic process	biological_process	1	evm.TU.C1.1006,evm.TU.C3.836,evm.TU.C3.255,evm.TU.C3.232,evm.TU.C6.642
GO:0004318	enoyl-[acyl-carrier-protein] reductase (NADH) activity	molecular_function	1	evm.TU.C5.127
GO:0003993	acid phosphatase activity	molecular_function	1	evm.TU.C3.806,evm.TU.C4.141,evm.TU.scaffold00023.1,evm.TU.C7.664
GO:0007088	regulation of mitotic nuclear division	biological_process	1	evm.TU.C6.642,evm.TU.C3.836,evm.TU.C1.1006
GO:0007091	metaphase/anaphase transition of mitotic cell cycle	biological_process	1	evm.TU.C3.836,evm.TU.C6.642,evm.TU.C1.1006
GO:0010965	regulation of mitotic sister chromatid separation	biological_process	1	evm.TU.C3.836,evm.TU.C6.642,evm.TU.C1.1006
GO:0030071	regulation of mitotic metaphase/anaphase transition	biological_process	1	evm.TU.C6.642,evm.TU.C3.836,evm.TU.C1.1006
GO:0031145	anaphase-promoting complex-dependent proteasomal ubiquitin-dependent protein catabolic process	biological_process	1	evm.TU.C1.1006,evm.TU.C6.642,evm.TU.C3.836
GO:0032434	regulation of proteasomal ubiquitin-dependent protein catabolic process	biological_process	1	evm.TU.C6.642,evm.TU.C3.836,evm.TU.C1.1006
GO:0033044	regulation of chromosome organization	biological_process	1	evm.TU.C1.1006,evm.TU.C6.642,evm.TU.C3.836
GO:0033045	regulation of sister chromatid segregation	biological_process	1	evm.TU.C3.836,evm.TU.C6.642,evm.TU.C1.1006
GO:0033047	regulation of mitotic sister chromatid segregation	biological_process	1	evm.TU.C1.1006,evm.TU.C3.836,evm.TU.C6.642
GO:0044770	cell cycle phase transition	biological_process	1	evm.TU.C6.642,evm.TU.C3.836,evm.TU.C1.1006
GO:0044772	mitotic cell cycle phase transition	biological_process	1	evm.TU.C6.642,evm.TU.C3.836,evm.TU.C1.1006
GO:0044784	metaphase/anaphase transition of cell cycle	biological_process	1	evm.TU.C1.1006,evm.TU.C6.642,evm.TU.C3.836
GO:0051304	chromosome separation	biological_process	1	evm.TU.C1.1006,evm.TU.C6.642,evm.TU.C3.836
GO:0051306	mitotic sister chromatid separation	biological_process	1	evm.TU.C3.836,evm.TU.C6.642,evm.TU.C1.1006
GO:0051983	regulation of chromosome segregation	biological_process	1	evm.TU.C3.836,evm.TU.C6.642,evm.TU.C1.1006
GO:1901987	regulation of cell cycle phase transition	biological_process	1	evm.TU.C6.642,evm.TU.C3.836,evm.TU.C1.1006
GO:1901990	regulation of mitotic cell cycle phase transition	biological_process	1	evm.TU.C1.1006,evm.TU.C3.836,evm.TU.C6.642
GO:1902099	regulation of metaphase/anaphase transition of cell cycle	biological_process	1	evm.TU.C3.836,evm.TU.C6.642,evm.TU.C1.1006
GO:0051028	mRNA transport	biological_process	1	evm.TU.C2.963,evm.TU.C2.962,evm.TU.C8.357,evm.TU.C4.865
GO:0007020	microtubule nucleation	biological_process	1	evm.TU.C2.116,evm.TU.C6.444
GO:0010968	regulation of microtubule nucleation	biological_process	1	evm.TU.C2.116,evm.TU.C6.444
GO:0031112	positive regulation of microtubule polymerization or depolymerization	biological_process	1	evm.TU.C6.444,evm.TU.C2.116
GO:0031113	regulation of microtubule polymerization	biological_process	1	evm.TU.C6.444,evm.TU.C2.116
GO:0031116	positive regulation of microtubule polymerization	biological_process	1	evm.TU.C2.116,evm.TU.C6.444
GO:0046785	microtubule polymerization	biological_process	1	evm.TU.C2.116,evm.TU.C6.444
GO:0090063	positive regulation of microtubule nucleation	biological_process	1	evm.TU.C6.444,evm.TU.C2.116
GO:0004725	protein tyrosine phosphatase activity	molecular_function	1	evm.TU.C6.245,evm.TU.C3.584,evm.TU.C8.506,evm.TU.C2.743
GO:0032886	regulation of microtubule-based process	biological_process	1	evm.TU.C7.506,evm.TU.C2.675,evm.TU.C2.116,evm.TU.C6.444
GO:0070507	regulation of microtubule cytoskeleton organization	biological_process	1	evm.TU.C7.506,evm.TU.C2.675,evm.TU.C2.116,evm.TU.C6.444
GO:0003989	acetyl-CoA carboxylase activity	molecular_function	1	evm.TU.C7.333
GO:0016421	CoA carboxylase activity	molecular_function	1	evm.TU.C7.333
GO:0016885	ligase activity, forming carbon-carbon bonds	molecular_function	1	evm.TU.C7.333
GO:0030170	pyridoxal phosphate binding	molecular_function	1	evm.TU.C3.113,evm.TU.C6.424,evm.TU.C6.510,evm.TU.C3.969,evm.TU.C2.615,evm.TU.C5.493,evm.TU.C1.331,evm.TU.C1.412,evm.TU.C8.179,evm.TU.C5.749,evm.TU.C4.733,evm.TU.C3.677
GO:0009165	nucleotide biosynthetic process	biological_process	1	evm.TU.C3.941,evm.TU.C4.180,evm.TU.C5.31,evm.TU.C2.143,evm.TU.C1.683,evm.TU.C5.506,evm.TU.C8.417,evm.TU.C7.441,evm.TU.C4.156,evm.TU.C3.412,evm.TU.C7.23,evm.TU.C4.844,evm.TU.C6.656,evm.TU.C5.783,evm.TU.C1.125
GO:1901293	nucleoside phosphate biosynthetic process	biological_process	1	evm.TU.C4.844,evm.TU.C6.656,evm.TU.C5.783,evm.TU.C7.23,evm.TU.C1.125,evm.TU.C1.683,evm.TU.C2.143,evm.TU.C3.941,evm.TU.C4.180,evm.TU.C5.31,evm.TU.C8.417,evm.TU.C5.506,evm.TU.C7.441,evm.TU.C3.412,evm.TU.C4.156
GO:0004488	methylenetetrahydrofolate dehydrogenase (NADP+) activity	molecular_function	1	evm.TU.C4.498,evm.TU.C5.714,evm.TU.C5.196,evm.TU.C4.151
GO:0007029	endoplasmic reticulum organization	biological_process	1	evm.TU.C5.627,evm.TU.C4.865,evm.TU.C8.357
GO:0000346	transcription export complex	cellular_component	1	evm.TU.C4.865,evm.TU.C7.370
GO:0000445	THO complex part of transcription export complex	cellular_component	1	evm.TU.C4.865,evm.TU.C7.370
GO:0044763	single-organism cellular process	biological_process	1	evm.TU.C4.178,evm.TU.C1.823,evm.TU.C4.641,evm.TU.C1.544,evm.TU.C1.429,evm.TU.C4.578,evm.TU.C7.22,evm.TU.C7.524,evm.TU.C8.417,evm.TU.C5.31,evm.TU.C1.651,evm.TU.C1.778,evm.TU.C4.842,evm.TU.C5.350,evm.TU.C1.893,evm.TU.C1.18,evm.TU.C2.209,evm.TU.C2.152,evm.TU.C5.764,evm.TU.C3.522,evm.TU.C6.735,evm.TU.C5.655,evm.TU.C6.444,evm.TU.C1.724,evm.TU.C6.420,evm.TU.C4.810,evm.TU.C3.257,evm.TU.C1.578,evm.TU.C7.…
GO:0045261	proton-transporting ATP synthase complex, catalytic core F(1)	cellular_component	1	evm.TU.C2.143,evm.TU.C6.656,evm.TU.C5.783
GO:0009605	response to external stimulus	biological_process	1	evm.TU.C1.202,evm.TU.C7.298,evm.TU.C6.600,evm.TU.C6.570,evm.TU.C1.1006,evm.TU.C5.128,evm.TU.C8.113,evm.TU.C4.86,evm.TU.C5.263,evm.TU.C5.169,evm.TU.C7.370,evm.TU.C7.604,evm.TU.C8.287,evm.TU.C2.377,evm.TU.C3.23,evm.TU.C8.320,evm.TU.C6.231,evm.TU.C3.79
GO:0008236	serine-type peptidase activity	molecular_function	1	evm.TU.C3.1003,evm.TU.C6.714,evm.TU.C6.249,evm.TU.C6.787,evm.TU.C3.426,evm.TU.C8.79,evm.TU.C1.1220,evm.TU.C4.751,evm.TU.scaffold00023.54,evm.TU.C5.12,evm.TU.C4.791,evm.TU.C4.419,evm.TU.C4.641,evm.TU.scaffold00023.42,evm.TU.C3.477,evm.TU.C4.812,evm.TU.C3.202,evm.TU.C7.595,evm.TU.C4.716,evm.TU.C4.405,evm.TU.C6.664
GO:0017171	serine hydrolase activity	molecular_function	1	evm.TU.C3.1003,evm.TU.C6.714,evm.TU.C4.751,evm.TU.C1.1220,evm.TU.C8.79,evm.TU.scaffold00023.54,evm.TU.C6.249,evm.TU.C3.426,evm.TU.C6.787,evm.TU.C4.791,evm.TU.C5.12,evm.TU.scaffold00023.42,evm.TU.C4.419,evm.TU.C4.641,evm.TU.C4.812,evm.TU.C3.477,evm.TU.C4.716,evm.TU.C3.202,evm.TU.C7.595,evm.TU.C4.405,evm.TU.C6.664
GO:0009156	ribonucleoside monophosphate biosynthetic process	biological_process	1	evm.TU.C1.125,evm.TU.C6.656,evm.TU.C5.783,evm.TU.C3.412,evm.TU.C7.441,evm.TU.C8.417,evm.TU.C1.683,evm.TU.C2.143,evm.TU.C4.180
GO:0006336	DNA replication-independent nucleosome assembly	biological_process	1	evm.TU.C6.425
GO:0031055	chromatin remodeling at centromere	biological_process	1	evm.TU.C6.425
GO:0034080	CENP-A containing nucleosome assembly	biological_process	1	evm.TU.C6.425
GO:0034724	DNA replication-independent nucleosome organization	biological_process	1	evm.TU.C6.425
GO:0043486	histone exchange	biological_process	1	evm.TU.C6.425
GO:0061641	CENP-A containing chromatin organization	biological_process	1	evm.TU.C6.425
GO:0004721	phosphoprotein phosphatase activity	molecular_function	1	evm.TU.C1.516,evm.TU.C8.506,evm.TU.C2.743,evm.TU.C6.245,evm.TU.C3.584
GO:0035639	purine ribonucleoside triphosphate binding	molecular_function	1	evm.TU.C1.1146,evm.TU.C6.418,evm.TU.C3.1003,evm.TU.C3.256,evm.TU.C2.561,evm.TU.C5.463,evm.TU.C3.840,evm.TU.C4.846,evm.TU.C3.681,evm.TU.C1.642,evm.TU.C2.92,evm.TU.C8.298,evm.TU.C2.241,evm.TU.C8.506,evm.TU.C3.541,evm.TU.C6.459,evm.TU.scaffold00045.1,evm.TU.C4.676,evm.TU.C1.1218,evm.TU.C2.577,evm.TU.C2.768,evm.TU.C1.124,evm.TU.C7.234,evm.TU.scaffold00026.4,evm.TU.C3.213,evm.TU.C3.842,evm.TU.C5.559,e…
GO:0008219	cell death	biological_process	1	evm.TU.C1.553,evm.TU.C5.506,evm.TU.C3.609,evm.TU.C2.842,evm.TU.C6.700
GO:0016265	death	biological_process	1	evm.TU.C1.553,evm.TU.C5.506,evm.TU.C2.842,evm.TU.C3.609,evm.TU.C6.700
GO:0033644	host cell membrane	cellular_component	1	evm.TU.C1.920,evm.TU.C1.314,evm.TU.C2.518
GO:0044218	other organism cell membrane	cellular_component	1	evm.TU.C2.518,evm.TU.C1.314,evm.TU.C1.920
GO:0044279	other organism membrane	cellular_component	1	evm.TU.C1.920,evm.TU.C1.314,evm.TU.C2.518
GO:0031975	envelope	cellular_component	1	evm.TU.C8.417,evm.TU.C2.741,evm.TU.C1.683,evm.TU.C2.377,evm.TU.C5.728,evm.TU.C2.485,evm.TU.C4.805,evm.TU.C6.656,evm.TU.C5.783,evm.TU.C5.621,evm.TU.C2.962,evm.TU.C2.335,evm.TU.C4.180,evm.TU.C3.232,evm.TU.C2.143,evm.TU.C1.439,evm.TU.C2.963,evm.TU.C2.742,evm.TU.C4.456,evm.TU.C4.404
GO:0043207	response to external biotic stimulus	biological_process	1	evm.TU.C8.113,evm.TU.C5.128,evm.TU.C1.1006,evm.TU.C2.377,evm.TU.C6.570,evm.TU.C1.202,evm.TU.C7.604,evm.TU.C3.79,evm.TU.C7.370,evm.TU.C6.231,evm.TU.C4.86,evm.TU.C8.320
GO:0051707	response to other organism	biological_process	1	evm.TU.C8.320,evm.TU.C4.86,evm.TU.C6.231,evm.TU.C7.604,evm.TU.C3.79,evm.TU.C7.370,evm.TU.C1.202,evm.TU.C1.1006,evm.TU.C2.377,evm.TU.C6.570,evm.TU.C8.113,evm.TU.C5.128
GO:0009057	macromolecule catabolic process	biological_process	1	evm.TU.C3.342,evm.TU.C3.145,evm.TU.C4.137,evm.TU.C3.978,evm.TU.C4.558,evm.TU.C8.56,evm.TU.C5.125,evm.TU.C3.255,evm.TU.C3.902,evm.TU.C4.569,evm.TU.C6.642,evm.TU.C3.836,evm.TU.C1.1006,evm.TU.C3.138,evm.TU.C2.447,evm.TU.C2.241,evm.TU.C3.232,evm.TU.C2.518
[truncated: 1,674 more rows]

## Sheet: Table. S3
GO_accession	Description	Term_type	P-value	Gene_names
[truncated: 2,529 more rows]

## Sheet: Table. S4
Table S4: : Genes involved in carbohydrate degradation was significantly decreased in M. purpureus winter, belonging to the cluster of carbohydrate metabolic process.
[truncated: 27 more rows]

[truncated: 3 more sheets: Table. S5, Table. S6, Table. S7]
